# Supplementary material for: Integrated analysis of high-throughput sequencing data shows abscisic acid-responsive genes and miRNAs in strawberry receptacle fruit ripening
Source: Hortic Res. 2019 Feb 1;6:26. doi: 10.1038/s41438-018-0100-8 (PMC6355886; doi:10.1038/s41438-018-0100-8)
Supplement: Supplementary file 1 — Table S1 [file 41438_2018_100_MOESM1_ESM.xlsx]

## Sheet: All unigenes identified
Table S1: All unigenes identified and annotations by blasting against two species genomes. Annotaions of F. vesca obtained from PLAZA and annotaions of F. ananassa obtained from the Strawberry GARDEN site (http://strawberry-garden.kazusa.or.jp/).
geneID	geneLength	control-0_1_RPKM	control-0_2_RPKM	CK0_Mean	control-5_1_RPKM	control-5_2_RPKM	CK5_Mean	control-8_1_RPKM	control-8_2_RPKM	CK8_Mean	ABA-5_1_RPKM	ABA-5_2_RPKM	ABA5_Mean	ABA-8_1_RPKM	ABA-8_2_RPKM	ABA8_Mean	NDGA-5_1_RPKM	NDGA-5_2_RPKM	NDGA5_Mean	NDGA-8_1_RPKM	NDGA-8_2_RPKM	NDGA8_Mean	FVE_seqID	FVE_description	FAN_seqID	FAN_description	Swissprot-ID	Swissprot-Score	Swissprot-Evalue	Swissprot-annotation	COG-Protein-or-Domain	COG-Score	COG-Evalue	COG-ID	COG-Function-Description	KO_id	KEGG-Evalue	KEGG-Score	KEGG-Gene	ko_definition
comp100000_c0_seq1	472	0.7035	0.5117	0.6076	0.4902	0	0.2451	0.498	0.2461	0.37205	0.982	1.0675	1.02475	5.3683	4.8542	5.11125	0	0	0	1.6102	0.4923	1.05125	gene06891	description = Heat shock factor-binding protein 1 (NPC-A-13) (probable)	FANhyb_rscf00000051.1.g00020.1	PREDICTED: heat shock factor-binding protein 1-like [Fragaria vesca subsp. vesca]
comp100000_c0_seq2	217	4.5904	3.3392	3.9648	1.0662	1.2528	1.1595	4.8746	3.2116	4.0431	1.068	4.0633	2.56565	1.1121	1.6671	1.3896	4.1977	5.2573	4.7275	1.1674	6.9603	4.06385	gene06891	description = Heat shock factor-binding protein 1 (NPC-A-13) (probable)	FANhyb_rscf00000051.1.g00020.1	PREDICTED: heat shock factor-binding protein 1-like [Fragaria vesca subsp. vesca]	--	--	--	--	--	--	--	--	--	--	--	--	--	--
comp100000_c0_seq3	678	53.3811	52.7253	53.0532	39.4133	37.4908	38.452	56.1658	56.0208	56.0933	41.1894	39.2009	40.1951	42.1773	36.6386	39.4079	46.3513	45.6	45.9757	50.8156	55.3496	53.0826	gene06891	description = Heat shock factor-binding protein 1 (NPC-A-13) (probable)	FANhyb_rscf00000051.1.g00020.1	PREDICTED: heat shock factor-binding protein 1-like [Fragaria vesca subsp. vesca]
comp100000_c1_seq1	282	2.7474	3.8543	3.30085	1.2306	1.4461	1.33835	1.6671	1.6476	1.65735	2.0546	2.2334	2.144	3.8508	5.9866	4.9187	3.6339	1.2137	2.4238	2.2458	1.648	1.9469	NA	NA	FANhyb_rscf00000051.1.g00020.1	PREDICTED: heat shock factor-binding protein 1-like [Fragaria vesca subsp. vesca]	--	--	--	--	--	--	--	--	--	--	--	--	--	--
comp100000_c2_seq1	689	45.1394	54.6881	49.9138	49.0257	50.7022	49.864	54.2456	52.2605	53.2531	56.1728	49.3614	52.7671	52.5366	48.48	50.5083	48.5859	59.4429	54.0144	59.3802	58.1756	58.7779	gene06891	description = Heat shock factor-binding protein 1 (NPC-A-13) (probable)	FANhyb_rscf00000051.1.g00020.1	PREDICTED: heat shock factor-binding protein 1-like [Fragaria vesca subsp. vesca]
comp100000_c2_seq2	621	6.9509	7.0011	6.976	1.8628	3.2833	2.57305	4.1638	4.1149	4.13935	3.1722	3.6511	3.41165	4.0803	6.9906	5.53545	0.5501	1.1023	0.8262	5.7112	3.5547	4.63295	gene06891	description = Heat shock factor-binding protein 1 (NPC-A-13) (probable)	FANhyb_rscf00000051.1.g00020.1	PREDICTED: heat shock factor-binding protein 1-like [Fragaria vesca subsp. vesca]
comp100001_c0_seq1	824	12.7604	10.4061	11.5832	16.4255	14.1868	15.3062	12.8373	10.8541	11.8457	13.5003	12.688	13.0942	13.3252	11.7075	12.5163	6.3564	6.6457	6.50105	12.9125	7.4729	10.1927	gene12293	description = UPF0414 transmembrane protein C20orf30 homolog (probable) -- fatm_description = Transmembrane protein 230	FANhyb_icon00001363_a.1.g00001.1	PREDICTED: transmembrane protein 230-like isoform 1 [Fragaria vesca subsp. vesca] gi|470127701|ref|XP_004299804.1| PREDICTED: transmembrane protein 230-like isoform 2 [Fragaria vesca subsp. vesca] gi|470127703|ref|XP_004299805.1| PREDICTED: transmembrane protein 230-like isoform 3 [Fragaria vesca subsp. vesca]	--	--	--	--	--	--	--	--	--	--	--	--	--	--
comp100001_c0_seq2	963	2.2987	2.5082	2.40345	3.3635	3.2465	3.305	6.1024	1.9299	4.01615	3.6099	2.3544	2.98215	1.6288	2.0035	1.81615	4.493	1.8955	3.19425	4.209	3.1368	3.6729	gene12293	description = UPF0414 transmembrane protein C20orf30 homolog (probable) -- fatm_description = Transmembrane protein 230	FANhyb_icon00001363_a.1.g00001.1	PREDICTED: transmembrane protein 230-like isoform 1 [Fragaria vesca subsp. vesca] gi|470127701|ref|XP_004299804.1| PREDICTED: transmembrane protein 230-like isoform 2 [Fragaria vesca subsp. vesca] gi|470127703|ref|XP_004299805.1| PREDICTED: transmembrane protein 230-like isoform 3 [Fragaria vesca subsp. vesca]	--	--	--	--	--	--	--	--	--	--	--	--	--	--
comp100001_c0_seq3	378	0.5856	0	0.2928	0	0	0	0	0	0	0	0.6665	0.33325	0	0	0	0	0.6036	0.3018	0	0	0	NA	NA	NA	NA	--	--	--	--	--	--	--	--	--	--	--	--	--	--
comp100001_c1_seq1	750	15.9379	16.9077	16.4228	14.1901	23.3798	18.7849	20.0588	24.9342	22.4965	17.7679	18.9784	18.3731	16.4096	17.3646	16.8871	12.1454	14.6028	13.3741	16.2132	14.8714	15.5423	gene12293	description = UPF0414 transmembrane protein C20orf30 homolog (probable) -- fatm_description = Transmembrane protein 230	FANhyb_icon00001363_a.1.g00001.1	PREDICTED: transmembrane protein 230-like isoform 1 [Fragaria vesca subsp. vesca] gi|470127701|ref|XP_004299804.1| PREDICTED: transmembrane protein 230-like isoform 2 [Fragaria vesca subsp. vesca] gi|470127703|ref|XP_004299805.1| PREDICTED: transmembrane protein 230-like isoform 3 [Fragaria vesca subsp. vesca]	--	--	--	--	--	--	--	--	--	--	--	--	--	--
comp100001_c1_seq2	602	0	0	0	0	0	0	0	0	0	0.1925	0	0.09625	0	0.4006	0.2003	0	0	0	0	0	0	gene12293	description = UPF0414 transmembrane protein C20orf30 homolog (probable) -- fatm_description = Transmembrane protein 230	FANhyb_icon00001363_a.1.g00001.1	PREDICTED: transmembrane protein 230-like isoform 1 [Fragaria vesca subsp. vesca] gi|470127701|ref|XP_004299804.1| PREDICTED: transmembrane protein 230-like isoform 2 [Fragaria vesca subsp. vesca] gi|470127703|ref|XP_004299805.1| PREDICTED: transmembrane protein 230-like isoform 3 [Fragaria vesca subsp. vesca]	--	--	--	--	--	--	--	--	--	--	--	--	--	--
comp100002_c0_seq1	1549	67.0939	69.1559	68.1249	20.0144	21.7627	20.8885	46.5121	47.4661	46.9891	3.4412	3.2528	3.347	2.4147	2.7247	2.5697	56.0861	61.2032	58.6446	49.5541	49.6533	49.6037	gene06974	description = Probable pectate lyase 5, Precursor (putative) -- fatm_description = Putative pectate lyase 14	FANhyb_rscf00000432.1.g00008.1	PREDICTED: probable pectate lyase 5-like [Fragaria vesca subsp. vesca]	sp|Q9FXD8|PLY5_ARATH	701	0	Probable pectate lyase 5 OS=Arabidopsis thaliana GN=At1g67750 PE=2 SV=2	BH0698	87.8	3e-18	COG3866	Pectate lyase	K01728	0	754	pop:POPTR_565107	pectate lyase [EC:4.2.2.2]
comp100002_c2_seq1	1505	43.6101	47.4251	45.5176	59.2622	55.9071	57.5847	64.8184	66.8363	65.8273	12.9351	11.299	12.1171	9.3801	12.9802	11.1801	96.1593	104.381	100.27	123.888	114.87	119.379	gene06974	description = Probable pectate lyase 5, Precursor (putative) -- fatm_description = Putative pectate lyase 14	FANhyb_rscf00000432.1.g00008.1	PREDICTED: probable pectate lyase 5-like [Fragaria vesca subsp. vesca]	sp|Q9FXD8|PLY5_ARATH	701	0	Probable pectate lyase 5 OS=Arabidopsis thaliana GN=At1g67750 PE=2 SV=2	BH0698	87.8	3e-18	COG3866	Pectate lyase	K01728	0	754	pop:POPTR_565107	pectate lyase [EC:4.2.2.2]
comp100003_c0_seq1	1032	0.1072	0.117	0.1121	0.1121	0	0.05605	0.3417	0.2251	0.2834	0.2246	0	0.1123	0.1169	0	0.05845	0.2207	0	0.11035	0.1227	0	0.06135	gene01443	description = GPI-anchored protein LORELEI, Precursor (similar to)	FANhyb_icon00004306_a.1.g00001.1	PREDICTED: GPI-anchored protein LORELEI-like [Fragaria vesca subsp. vesca]	sp|B3GS44|LRE_ARATH	167	3e-51	GPI-anchored protein LORELEI OS=Arabidopsis thaliana GN=LRE PE=2 SV=1	--	--	--	--	--	--	--	--	--	--
comp100003_c0_seq2	912	0	0	0	0	0	0	0.3866	0.1274	0.257	0	0	0	0	0	0	0	0.2502	0.1251	0	0	0	gene01443	description = GPI-anchored protein LORELEI, Precursor (similar to)	FANhyb_icon00004306_a.1.g00001.1	PREDICTED: GPI-anchored protein LORELEI-like [Fragaria vesca subsp. vesca]	sp|B3GS44|LRE_ARATH	167	9e-52	GPI-anchored protein LORELEI OS=Arabidopsis thaliana GN=LRE PE=2 SV=1	--	--	--	--	--	--	--	--	--	--
comp100004_c0_seq1	730	4.7001	5.1286	4.91435	10.1419	11.5447	10.8433	19.3204	21.4804	20.4004	5.8732	8.9727	7.42295	2.8099	5.4512	4.13055	12.1662	10.627	11.3966	22.9039	20.8492	21.8766	gene00700	description = Probable serine/threonine-protein kinase YNR047W	FANhyb_rscf00000025.1.g00029.1	PREDICTED: DNA polymerase lambda-like [Fragaria vesca subsp. vesca]	--	--	--	--	--	--	--	--	--	--	--	--	--	--
comp100004_c1_seq1	505	2.63	1.1957	1.91285	0.9163	0.5383	0.7273	2.0946	4.3701	3.23235	1.3768	1.2472	1.312	1.6725	0.9551	1.3138	2.2547	2.7109	2.4828	5.2673	2.7608	4.01405	gene00700	description = Probable serine/threonine-protein kinase YNR047W	FANhyb_rscf00000025.1.g00029.1	PREDICTED: DNA polymerase lambda-like [Fragaria vesca subsp. vesca]	--	--	--	--	--	--	--	--	--	--	--	--	--	--
comp100004_c1_seq2	212	0	0	0	0.5457	0	0.27285	0	2.7395	1.36975	0	0	0	1.1383	0	0.56915	0	0	0	0	1.0961	0.54805	gene00700	description = Probable serine/threonine-protein kinase YNR047W	FANhyb_rscf00000025.1.g00029.1	PREDICTED: DNA polymerase lambda-like [Fragaria vesca subsp. vesca]	--	--	--	--	--	--	--	--	--	--	--	--	--	--
comp100004_c1_seq3	307	1.8026	2.3603	2.08145	3.0145	0.8855	1.95	6.8911	5.2969	6.094	4.9069	6.1545	5.5307	0.7861	2.7495	1.7678	5.9342	2.9729	4.45355	6.1889	10.5965	8.3927	gene00700	description = Probable serine/threonine-protein kinase YNR047W	FANhyb_rscf00000025.1.g00029.1	PREDICTED: DNA polymerase lambda-like [Fragaria vesca subsp. vesca]	--	--	--	--	--	--	--	--	--	--	--	--	--	--
comp100005_c0_seq13	205	0	0	0	0.5643	0	0.28215	0	0	0	1.1305	0	0.56525	0	0	0	0	0	0	3.0894	0.5667	1.82805	gene15747	description = Histidine-containing phosphotransfer protein 6 (similar to) -- fatm_description = phosphotransfer protein 6	FANhyb_icon19059533_s.1.g00001.1	No_hits	--	--	--	--	--	--	--	--	--	--	--	--	--	--
comp100005_c0_seq4	894	0	0	0	0.7764	0	0.3882	0	0.2599	0.12995	0	0	0	0	0	0	0	0	0	0	0.5198	0.2599	gene27227	description = Papilin, Precursor (probable) -- fatm_description = 36 and H4 lysine-20 specific	FANhyb_rscf00000588.1.g00001.1	PREDICTED: uncharacterized protein LOC100777440 [Glycine max]	--	--	--	--	--	--	--	--	--	--	--	--	--	--
comp100005_c0_seq7	1961	0.0564	0.6774	0.3669	0	0.5545	0.27725	0.4795	0.4146	0.44705	0.1182	0.1927	0.15545	0	0.246	0.123	0.2323	0	0.11615	0	0.5332	0.2666	gene20833	description = Anthocyanidin 3-O-glucosyltransferase (probable) -- fatm_description = Putative UDP-rhamnose:rhamnosyltransferase 1	FANhyb_icon00035938_a.1.g00001.1	PREDICTED: UDP-glycosyltransferase 91A1-like [Fragaria vesca subsp. vesca]
comp100005_c0_seq8	531	0.6253	0.2274	0.42635	0.2179	0	0.10895	0	0	0	0	0	0	0	0	0	0	0	0	0	0	0	gene15747	description = Histidine-containing phosphotransfer protein 6 (similar to) -- fatm_description = phosphotransfer protein 6	FANhyb_icon00042521_a.1.g00001.1	PREDICTED: UDP-glycosyltransferase 91A1-like [Fragaria vesca subsp. vesca]	--	--	--	--	--	--	--	--	--	--	--	--	--	--
comp100006_c0_seq1	733	8.3048	5.7666	7.0357	5.0502	4.8215	4.93585	6.8948	7.2893	7.09205	8.0624	2.9214	5.4919	1.9753	1.8096	1.89245	10.097	6.8482	8.4726	6.9122	6.4986	6.7054	gene20822	description = Nucleobase-ascorbate transporter 11 (AtNAT11) (putative) -- fatm_description = Nucleobase-ascorbate transporter 12	FANhyb_rscf00000109.1.g00006.1	PREDICTED: nucleobase-ascorbate transporter 11-like [Fragaria vesca subsp. vesca]
comp100007_c0_seq10	667	1.4934	0.1811	0.83725	3.1218	2.4455	2.78365	2.6432	2.0897	2.36645	1.5636	4.5324	3.048	1.2663	1.6271	1.4467	1.7071	2.2235	1.9653	2.6586	3.6579	3.15825	NA	NA	NA	NA	--	--	--	--	--	--	--	--	--	--	--	--	--	--
comp100007_c0_seq14	817	0	0	0	0	0	0	0	0	0	0	0	0	0	0	0	0	0	0	0.3101	0	0.15505	gene15368	description = 4-diphosphocytidyl-2-C-methyl-D-erythritol kinase, chloroplastic/chromoplastic (CMK), Precursor (similar to) -- fatm_description = 4-diphosphocytidyl-2-C-methyl-D-erythritol kinase, chloroplastic	FANhyb_rscf00000547.1.g00002.1	PREDICTED: 4-diphosphocytidyl-2-C-methyl-D-erythritol kinase, chloroplastic/chromoplastic-like isoform 2 [Fragaria vesca subsp. vesca]
comp100007_c0_seq15	689	1.9277	0.3506	1.13915	2.3505	2.1701	2.2603	4.4352	4.3831	4.40915	2.1864	2.9251	2.55575	0.7005	0.7001	0.7003	1.1568	1.3246	1.2407	2.0222	2.0235	2.02285	NA	NA	NA	NA	--	--	--	--	--	--	--	--	--	--	--	--	--	--
comp100007_c0_seq9	850	0	0	0	0	0	0	0.2765	0	0.13825	0	0	0	0	0	0	0	0	0	0	0	0	gene15368	description = 4-diphosphocytidyl-2-C-methyl-D-erythritol kinase, chloroplastic/chromoplastic (CMK), Precursor (similar to) -- fatm_description = 4-diphosphocytidyl-2-C-methyl-D-erythritol kinase, chloroplastic	FANhyb_rscf00000547.1.g00002.1	PREDICTED: 4-diphosphocytidyl-2-C-methyl-D-erythritol kinase, chloroplastic/chromoplastic-like isoform 2 [Fragaria vesca subsp. vesca]
comp100008_c0_seq1	882	0.251	0.2739	0.26245	0.3935	0	0.19675	0.1333	0.9219	0.5276	0.6569	0.2856	0.47125	0.684	0.2734	0.4787	0.5164	0	0.2582	0.4308	0.6586	0.5447	NA	NA	NA	NA	--	--	--	--	--	--	--	--	--	--	--	--	--	--
comp100008_c0_seq2	207	4.8122	2.3337	3.57295	7.8238	2.6267	5.22525	6.8135	3.3668	5.09015	5.0381	3.6511	4.3446	4.0803	6.9906	5.53545	5.5006	10.4715	7.98605	10.4025	3.3676	6.88505	NA	NA	NA	NA	--	--	--	--	--	--	--	--	--	--	--	--	--	--
comp100008_c0_seq3	565	38.5911	39.3302	38.9607	47.5007	42.5832	45.0419	62.8225	51.6008	57.2116	26.8671	35.0021	30.9346	34.3825	26.0383	30.2104	61.6673	47.4509	54.5591	45.2857	37.4252	41.3554	gene19802	description = NADH-ubiquinone oxidoreductase 21 kDa subunit (CI-21kD) (probable)	FANhyb_rscf00004437.1.g00001.1	PREDICTED: uncharacterized protein LOC101295601 [Fragaria vesca subsp. vesca]	--	--	--	--	--	--	--	--	--	--	--	--	--	--
comp100008_c0_seq4	781	0.5669	0.3093	0.4381	0	0	0	0.9029	1.1898	1.04635	0	0	0	1.2359	0.4632	0.84955	0	0	0	0	0.595	0.2975	gene19802	description = NADH-ubiquinone oxidoreductase 21 kDa subunit (CI-21kD) (probable)	FANhyb_rscf00004437.1.g00001.1	PREDICTED: uncharacterized protein LOC101295601 [Fragaria vesca subsp. vesca]	--	--	--	--	--	--	--	--	--	--	--	--	--	--
comp100008_c0_seq5	778	0.4268	0.3105	0.36865	0.5948	0.3494	0.4721	0.9064	0.5972	0.7518	0.8937	0.9714	0.93255	2.3263	3.5649	2.9456	0.4391	0.5866	0.51285	0.6512	1.344	0.9976	gene19802	description = NADH-ubiquinone oxidoreductase 21 kDa subunit (CI-21kD) (probable)	FANhyb_rscf00004437.1.g00001.1	PREDICTED: uncharacterized protein LOC101295601 [Fragaria vesca subsp. vesca]	--	--	--	--	--	--	--	--	--	--	--	--	--	--
comp100008_c1_seq1	680	1982.31	2239.21	2110.76	730.999	930.916	830.957	506.08	558.902	532.491	556.041	649.451	602.746	210.444	203.225	206.834	911.07	883.816	897.443	427.496	467.464	447.48	gene23995	description = Cyclin-I (probable) -- fatm_description = Lysine-rich arabinogalactan protein 18	FANhyb_rscf00000083.1.g00007.1	PREDICTED: uncharacterized protein LOC101301524 [Fragaria vesca subsp. vesca]	sp|Q9FPR2|AGP18_ARATH	164	9e-51	Lysine-rich arabinogalactan protein 18 OS=Arabidopsis thaliana GN=AGP18 PE=2 SV=1	RSc2303	77.4	8e-16	COG4796	Type II secretory pathway, component HofQ	K01115	2e-22	95.5	vcn:VOLCADRAFT_99471	phospholipase D [EC:3.1.4.4]
comp100008_c3_seq1	430	50.1921	33.4223	41.8072	69.4083	56.5845	62.9964	62.5927	44.0302	53.3115	35.8411	31.9302	33.8856	32.5499	31.1284	31.8392	54.2835	53.8583	54.0709	48.6042	53.2279	50.916	gene19802	description = NADH-ubiquinone oxidoreductase 21 kDa subunit (CI-21kD) (probable)	FANhyb_rscf00004437.1.g00001.1	PREDICTED: uncharacterized protein LOC101295601 [Fragaria vesca subsp. vesca]	--	--	--	--	--	--	--	--	--	--	--	--	--	--
comp100008_c3_seq2	663	82.4675	66.3048	74.3862	86.0188	88.7743	87.3966	72.8593	77.961	75.4102	83.5435	79.9856	81.7645	75.3437	70.2062	72.775	97.3759	102.555	99.9655	104.695	88.4951	96.5949	gene19802	description = NADH-ubiquinone oxidoreductase 21 kDa subunit (CI-21kD) (probable)	FANhyb_rscf00004437.1.g00001.1	PREDICTED: uncharacterized protein LOC101295601 [Fragaria vesca subsp. vesca]	--	--	--	--	--	--	--	--	--	--	--	--	--	--
comp100008_c3_seq3	564	14.7181	16.488	15.603	34.458	41.6946	38.0763	17.088	27.1848	22.1364	30.2021	28.364	29.283	24.3886	20.5255	22.457	31.0902	28.9256	30.0079	38.8531	36.4616	37.6574	gene19802	description = NADH-ubiquinone oxidoreductase 21 kDa subunit (CI-21kD) (probable)	FANhyb_rscf00004437.1.g00001.1	PREDICTED: uncharacterized protein LOC101295601 [Fragaria vesca subsp. vesca]	--	--	--	--	--	--	--	--	--	--	--	--	--	--
comp100008_c3_seq5	471	0.94	0	0.47	0.7368	0	0.3684	0.2495	0.2466	0.24805	0.246	1.0697	0.65785	1.2809	0.7681	1.0245	0	0.4844	0.2422	0	0.4933	0.24665	NA	NA	NA	NA	--	--	--	--	--	--	--	--	--	--	--	--	--	--
comp100008_c3_seq6	355	1.5589	0.6804	1.11965	0.9776	0.3829	0.68025	0.9932	0.3272	0.6602	1.9585	2.8386	2.39855	4.0786	5.7746	4.9266	2.2452	0	1.1226	0.3568	0.9818	0.6693	NA	NA	NA	NA	--	--	--	--	--	--	--	--	--	--	--	--	--	--
comp100008_c3_seq7	605	66.5909	47.7089	57.1499	65.3929	56.3938	60.8933	79.0671	63.3563	71.2117	61.099	45.1801	53.1395	38.8901	43.252	41.071	84.1268	52.9878	68.5573	60.297	62.4122	61.3546	gene19802	description = NADH-ubiquinone oxidoreductase 21 kDa subunit (CI-21kD) (probable)	FANhyb_rscf00004437.1.g00001.1	PREDICTED: uncharacterized protein LOC101295601 [Fragaria vesca subsp. vesca]	--	--	--	--	--	--	--	--	--	--	--	--	--	--
comp100009_c0_seq1	1043	0	0	0	0	0	0	0.1127	0.2227	0.1677	0	0	0	0	0	0	0	0	0	0	0	0	gene13540	description = Isoflavone reductase homolog (similar to) -- fatm_description = pinoresinol-lariciresinol reductase	FANhyb_icon20341135_s.1.g00001.1	PREDICTED: isoflavone reductase homolog [Fragaria vesca subsp. vesca]
comp100009_c0_seq2	1247	0.9763	3.0023	1.9893	1.0204	0	0.5102	3.2046	1.5835	2.39405	1.0222	0.8081	0.91515	1.4514	1.934	1.6927	0.5479	0.8234	0.68565	0.4063	0.6522	0.52925	gene13540	description = Isoflavone reductase homolog (similar to) -- fatm_description = pinoresinol-lariciresinol reductase	FANhyb_icon20341135_s.1.g00001.1	PREDICTED: isoflavone reductase homolog [Fragaria vesca subsp. vesca]
comp100010_c0_seq1	1468	10.0275	10.6126	10.3201	21.1976	14.5374	17.8675	19.2951	16.0621	17.6786	19.2603	18.105	18.6826	18.2468	17.5788	17.9128	17.6844	12.3565	15.0205	17.602	18.9944	18.2982	gene13612	description = Probable polyketide synthase 10 (dipks10)	FANhyb_rscf00000113.1.g00006.1	PREDICTED: uncharacterized protein LOC101311911 [Fragaria vesca subsp. vesca]	--	--	--	--	--	--	--	--	--	--	--	--	--	--
comp100010_c0_seq2	556	4.3794	4.3442	4.3618	3.1209	4.6451	3.883	1.4797	1.2535	1.3666	5.6271	4.9841	5.3056	3.6892	4.1208	3.905	1.6383	3.6934	2.66585	4.7841	2.5075	3.6458	gene13612	description = Probable polyketide synthase 10 (dipks10)	NA	NA	--	--	--	--	--	--	--	--	--	--	--	--	--	--
comp100010_c0_seq4	585	2.2704	4.1289	3.19965	0.791	4.8795	2.83525	3.8173	5.5595	4.6884	3.1693	5.383	4.27615	4.5376	2.4736	3.5056	1.3625	5.8505	3.6065	3.0313	3.9721	3.5017	gene13612	description = Probable polyketide synthase 10 (dipks10)	NA	NA	--	--	--	--	--	--	--	--	--	--	--	--	--	--
comp100010_c0_seq5	1050	0.527	0.115	0.321	0.1102	0.5178	0.314	0.5597	0.1106	0.33515	0.2207	0	0.11035	0.1149	0.2297	0.1723	0	0.5433	0.27165	0.3619	0.4426	0.40225	gene13612	description = Probable polyketide synthase 10 (dipks10)	FANhyb_rscf00000113.1.g00006.1	PREDICTED: uncharacterized protein LOC101311911 [Fragaria vesca subsp. vesca]	--	--	--	--	--	--	--	--	--	--	--	--	--	--
comp100011_c0_seq1	520	132.178	156.536	144.357	144.156	148.215	146.185	167.935	209.746	188.841	111.866	121.845	116.856	100.472	117.109	108.79	156.78	180.34	168.56	174.409	188.35	181.379	gene17569	description = Wound-induced basic protein (similar to)	NA	NA	sp|Q09020|PR4_PHAVU	92.8	1e-25	Wound-induced basic protein OS=Phaseolus vulgaris GN=PR4 PE=2 SV=1	--	--	--	--	--	--	--	--	--	--
comp100011_c1_seq1	1763	5.3362	6.3707	5.85345	7.5458	6.5536	7.0497	4.7333	7.1155	5.9244	4.6009	6.216	5.40845	3.5589	4.3775	3.9682	4.2626	5.8886	5.0756	5.5322	4.613	5.0726	gene23568	description = Serine/threonine-protein kinase rio2 (probable) -- fatm_description = threonine-protein kinase RIO2	FANhyb_rscf00005316.1.g00001.1	PREDICTED: serine/threonine-protein kinase rio2-like [Fragaria vesca subsp. vesca]	--	--	--	--	SPBC1703.05	314	2e-102	COG0478	RIO-like serine/threonine protein kinase fused to N-terminal HTH domain	K07179	0	699	rcu:RCOM_0385670	RIO kinase 2 [EC:2.7.11.1]
comp100011_c1_seq2	783	0	0.3085	0.15425	0	0	0	0	0.2967	0.14835	0	0.3217	0.16085	0	0	0	0.2908	0	0.1454	0.3235	0.5935	0.4585	gene23568	description = Serine/threonine-protein kinase rio2 (probable) -- fatm_description = threonine-protein kinase RIO2	NA	NA	--	--	--	--	--	--	--	--	--	K07179	8e-23	98.2	vvi:100259542	RIO kinase 2 [EC:2.7.11.1]
comp100011_c1_seq3	473	5.6159	7.9151	6.7655	10.0273	10.3456	10.1865	7.703	5.4025	6.55275	8.3294	9.587	8.9582	3.8264	3.0593	3.44285	8.4254	8.4417	8.43355	6.427	7.1232	6.7751	gene23568	description = Serine/threonine-protein kinase rio2 (probable) -- fatm_description = threonine-protein kinase RIO2	NA	NA	--	--	--	--	--	--	--	--	--	K07179	2e-21	90.9	vvi:100259542	RIO kinase 2 [EC:2.7.11.1]
comp100011_c1_seq4	1745	3.4251	2.6299	3.0275	4.5742	3.5832	4.0787	4.9168	3.3282	4.1225	4.0507	3.5371	3.7939	1.8669	1.6585	1.7627	2.0228	4.5764	3.2996	3.1213	2.9961	3.0587	gene23568	description = Serine/threonine-protein kinase rio2 (probable) -- fatm_description = threonine-protein kinase RIO2	FANhyb_rscf00005316.1.g00001.1	PREDICTED: serine/threonine-protein kinase rio2-like [Fragaria vesca subsp. vesca]	--	--	--	--	SPBC1703.05	314	2e-102	COG0478	RIO-like serine/threonine protein kinase fused to N-terminal HTH domain	K07179	0	709	rcu:RCOM_0385670	RIO kinase 2 [EC:2.7.11.1]
comp100011_c1_seq5	797	0.2777	0	0.13885	0	0	0	0.2949	0.8744	0.58465	0	0	0	0	0.3026	0.1513	0.1429	0	0.07145	0	0.8746	0.4373	gene23568	description = Serine/threonine-protein kinase rio2 (probable) -- fatm_description = threonine-protein kinase RIO2	NA	NA	--	--	--	--	--	--	--	--	--	K07179	8e-23	98.2	vvi:100259542	RIO kinase 2 [EC:2.7.11.1]
comp100011_c1_seq6	851	0	0	0	0.2719	0.1597	0.2158	0	0	0	0	0	0	0	0	0	0.9366	0.1341	0.53535	0	0	0	gene23568	description = Serine/threonine-protein kinase rio2 (probable) -- fatm_description = threonine-protein kinase RIO2	FANhyb_rscf00005316.1.g00001.1	PREDICTED: serine/threonine-protein kinase rio2-like [Fragaria vesca subsp. vesca]	--	--	--	--	SPBC1703.05	250	2e-81	COG0478	RIO-like serine/threonine protein kinase fused to N-terminal HTH domain	K07179	3e-154	432	pop:POPTR_275133	RIO kinase 2 [EC:2.7.11.1]
comp100011_c2_seq1	584	115.039	122.217	118.628	149.355	146.403	147.879	139.469	147.777	143.623	141.077	126.179	133.628	138.014	124.304	131.159	164.75	160.577	162.664	168.743	186.211	177.477	gene17569	description = Wound-induced basic protein (similar to)	NA	NA	sp|Q09020|PR4_PHAVU	92.8	2e-25	Wound-induced basic protein OS=Phaseolus vulgaris GN=PR4 PE=2 SV=1	--	--	--	--	--	--	--	--	--	--
comp100012_c0_seq1	320	0	0	0	0	0.4248	0.2124	0	0	0	0	0	0	0	0	0	0	0	0	0	0	0	NA	NA	NA	NA	--	--	--	--	--	--	--	--	--	--	--	--	--	--
comp100012_c0_seq3	558	0	0	0	0	0	0	0.2106	0	0.1053	0	0	0	0	0.6483	0.32415	0	0.2045	0.10225	0	0	0	gene17551	description = Sterol 3-beta-glucosyltransferase (probable) -- fatm_description = Sterol 3-beta-glucosyltransferase	FANhyb_rscf00000446.1.g00008.1	PREDICTED: sterol 3-beta-glucosyltransferase-like [Fragaria vesca subsp. vesca]	--	--	--	--	--	--	--	--	--	--	--	--	--	--
comp100012_c0_seq4	258	0	0.4681	0.23405	0	0	0	0	0	0	0	0	0	0	0	0	0	0	0	0	0	0	NA	NA	NA	NA	--	--	--	--	--	--	--	--	--	--	--	--	--	--
comp100012_c0_seq5	317	1.0474	0.381	0.7142	0	0	0	0	0	0	0	0	0	0	0	0	0	0	0	0	0	0	NA	NA	NA	NA	--	--	--	--	--	--	--	--	--	--	--	--	--	--
comp100012_c0_seq6	679	0.489	0	0.2445	0.3407	0.4004	0.37055	0	0	0	1.7066	0.7421	1.22435	0.3554	0	0.1777	0	0.8401	0.42005	0.3731	0	0.18655	NA	NA	FANhyb_rscf00000446.1.g00008.1	PREDICTED: sterol 3-beta-glucosyltransferase-like [Fragaria vesca subsp. vesca]	--	--	--	--	--	--	--	--	--	--	--	--	--	--
comp100012_c0_seq7	400	0.8301	0.3019	0.566	0	0	0	0.2938	0.2904	0.2921	0	0.3149	0.15745	0	0	0	0	0	0	0.95	0	0.475	NA	NA	NA	NA	--	--	--	--	--	--	--	--	--	--	--	--	--	--
comp100012_c0_seq8	657	0.3369	0.1838	0.26035	0	0	0	0.5367	0	0.26835	0	0	0	0	0	0	0.1733	0.3473	0.2603	0	0	0	NA	NA	FANhyb_rscf00000446.1.g00008.1	PREDICTED: sterol 3-beta-glucosyltransferase-like [Fragaria vesca subsp. vesca]	--	--	--	--	--	--	--	--	--	--	--	--	--	--
comp100012_c0_seq9	313	0.3536	0	0.1768	4.8046	1.3028	3.0537	2.6285	1.8555	2.242	3.7022	1.6098	2.656	1.1565	2.3116	1.73405	3.6378	0.729	2.1834	4.0468	1.856	2.9514	gene17551	description = Sterol 3-beta-glucosyltransferase (probable) -- fatm_description = Sterol 3-beta-glucosyltransferase	FANhyb_rscf00000446.1.g00008.1	PREDICTED: sterol 3-beta-glucosyltransferase-like [Fragaria vesca subsp. vesca]	--	--	--	--	--	--	--	--	--	--	--	--	--	--
comp100013_c1_seq1	392	1.1294	0.6162	0.8728	6.4923	6.5884	6.54035	2.6984	3.2594	2.9789	7.9813	5.1413	6.5613	19.6995	18.1496	18.9245	2.3237	3.7834	3.05355	3.8775	2.9638	3.42065	NA	NA	FANhyb_icon00047634_a.1.g00001.1	No_hits	--	--	--	--	--	--	--	--	--	--	--	--	--	--
comp100013_c1_seq2	437	1.0131	0.2764	0.64475	0	0	0	0.5379	1.0632	0.80055	0	0	0	0	0	0	0.5211	0.2611	0.3911	0.2899	0	0.14495	NA	NA	NA	NA	--	--	--	--	--	--	--	--	--	--	--	--	--	--
comp100013_c1_seq4	403	1.3732	0.5994	0.9863	0.287	0	0.1435	2.6248	0.2882	1.4565	0.2875	0	0.14375	0.5988	0.2992	0.449	0	0.5662	0.2831	0.9429	0	0.47145	gene35093	description = DEAD-box ATP-dependent RNA helicase 45 (probable)	NA	NA	--	--	--	--	--	--	--	--	--	--	--	--	--	--
comp100013_c1_seq5	804	6.8831	4.3561	5.6196	5.4675	6.9317	6.1996	6.5783	6.6456	6.61195	4.3238	5.0135	4.66865	6.0029	3.4496	4.72625	2.1243	3.8312	2.97775	5.199	4.6242	4.9116	gene17022	description = 70 kDa protein (probable)	FANhyb_icon00020861_a.1.g00001.1	No_hits	--	--	--	--	--	--	--	--	--	--	--	--	--	--
comp100013_c2_seq1	441	0	0.5477	0.27385	0.5246	0.6165	0.57055	0	0.7902	0.3951	0.5255	0.2856	0.40555	0	0	0	0	0	0	0	0.7904	0.3952	gene17022	description = 70 kDa protein (probable)	FANhyb_icon20258353_s.1.g00001.1	No_hits	--	--	--	--	--	--	--	--	--	--	--	--	--	--
comp100014_c0_seq1	562	4.5296	7.3063	5.91795	5.1459	1.9349	3.5404	6.6922	7.2337	6.96295	7.2166	6.0516	6.6341	5.3674	6.0079	5.68765	7.9015	6.9019	7.4017	4.5077	7.649	6.07835	gene19340	description = Nucleocapsid protein p15-gag (probable) -- fatm_description = Gag polyprotein	FANhyb_icon00010749_a.1.g00001.1	PREDICTED: uncharacterized protein LOC101293146 [Fragaria vesca subsp. vesca]	--	--	--	--	--	--	--	--	--	--	--	--	--	--
comp100014_c0_seq2	518	4.7007	4.8961	4.7984	2.2332	2.8865	2.55985	0.4538	0	0.2269	1.1185	2.4317	1.7751	0.2329	0	0.11645	3.2972	1.3214	2.3093	1.2226	0.6729	0.94775	gene19340	description = Nucleocapsid protein p15-gag (probable) -- fatm_description = Gag polyprotein	FANhyb_icon00010749_a.1.g00001.1	PREDICTED: uncharacterized protein LOC101293146 [Fragaria vesca subsp. vesca]	--	--	--	--	--	--	--	--	--	--	--	--	--	--
comp100014_c0_seq3	453	3.6649	3.4658	3.56535	0.5107	1.2003	0.8555	0	0.5128	0.2564	3.0696	1.6684	2.369	0.5327	0.2662	0.39945	0.7541	2.0147	1.3844	0	0	0	gene19340	description = Nucleocapsid protein p15-gag (probable) -- fatm_description = Gag polyprotein	FANhyb_icon00010749_a.1.g00001.1	PREDICTED: uncharacterized protein LOC101293146 [Fragaria vesca subsp. vesca]	--	--	--	--	--	--	--	--	--	--	--	--	--	--
comp100014_c0_seq4	505	1.7533	0.9566	1.35495	2.2907	4.3067	3.2987	2.5601	3.2201	2.8901	2.2946	3.9909	3.14275	3.5839	2.8654	3.22465	3.3821	2.9368	3.15945	1.7558	3.681	2.7184	gene19340	description = Nucleocapsid protein p15-gag (probable) -- fatm_description = Gag polyprotein	FANhyb_icon00010749_a.1.g00001.1	PREDICTED: uncharacterized protein LOC101293146 [Fragaria vesca subsp. vesca]	--	--	--	--	--	--	--	--	--	--	--	--	--	--
comp100014_c0_seq6	401	0.276	0.3012	0.2886	0	0	0	0	0	0	0.289	0	0.1445	0	0	0	0	0	0	0	0	0	NA	NA	FANhyb_icon00010749_a.1.g00001.1	PREDICTED: uncharacterized protein LOC101293146 [Fragaria vesca subsp. vesca]	--	--	--	--	--	--	--	--	--	--	--	--	--	--
comp100015_c0_seq1	764	54.181	49.1614	51.6712	32.0998	29.8902	30.995	118.609	103.23	110.92	3.9435	2.9677	3.4556	22.9	24.9382	23.9191	64.2342	60.7751	62.5046	121.526	113.902	117.714	gene03814	description = Gibberellin-regulated protein 4, Precursor (probable) -- fatm_description = Gibberellin-regulated protein 6	FANhyb_rscf00000411.1.g00012.1	PREDICTED: gibberellin-regulated protein 4-like [Fragaria vesca subsp. vesca]	sp|Q6NMQ7|GASA6_ARATH	157	4e-49	Gibberellin-regulated protein 6 OS=Arabidopsis thaliana GN=GASA6 PE=3 SV=1	--	--	--	--	--	--	--	--	--	--
comp100015_c0_seq2	221	0	0.5465	0.27325	0	0	0	0	0	0	0	0	0	0	0	0	0	0	0	0	0	0	gene26010	description = Gibberellin-regulated protein 4, Precursor (similar to) -- fatm_description = Gibberellin-regulated protein 6	FANhyb_rscf00000411.1.g00012.1	PREDICTED: gibberellin-regulated protein 4-like [Fragaria vesca subsp. vesca]	sp|Q6NMQ7|GASA6_ARATH	54.3	2e-11	Gibberellin-regulated protein 6 OS=Arabidopsis thaliana GN=GASA6 PE=3 SV=1	--	--	--	--	--	--	--	--	--	--
comp100015_c0_seq3	510	2.8213	1.184	2.00265	0.2268	2.1322	1.1795	2.7655	2.5053	2.6354	0	0.494	0.247	2.1293	0.4729	1.3011	2.6791	2.2369	2.458	4.7189	5.2396	4.97925	gene03814	description = Gibberellin-regulated protein 4, Precursor (probable) -- fatm_description = Gibberellin-regulated protein 6	FANhyb_rscf00000411.1.g00012.1	PREDICTED: gibberellin-regulated protein 4-like [Fragaria vesca subsp. vesca]	sp|Q6NMQ7|GASA6_ARATH	157	2e-50	Gibberellin-regulated protein 6 OS=Arabidopsis thaliana GN=GASA6 PE=3 SV=1	--	--	--	--	--	--	--	--	--	--
comp100015_c0_seq4	627	63.0188	55.2805	59.1497	7.9334	3.9023	5.91785	54.1735	48.1656	51.1696	0.5544	0.8036	0.679	4.6185	3.6542	4.13635	27.2399	24.0177	25.6288	21.616	23.533	22.5745	gene03814	description = Gibberellin-regulated protein 4, Precursor (probable) -- fatm_description = Gibberellin-regulated protein 6	FANhyb_rscf00000411.1.g00012.1	PREDICTED: gibberellin-regulated protein 4-like [Fragaria vesca subsp. vesca]	sp|Q6NMQ7|GASA6_ARATH	157	1e-49	Gibberellin-regulated protein 6 OS=Arabidopsis thaliana GN=GASA6 PE=3 SV=1	--	--	--	--	--	--	--	--	--	--
comp100015_c0_seq5	236	1.8759	4.6056	3.24075	0.9803	0	0.49015	5.4782	2.953	4.2156	0	0.5337	0.26685	1.5338	0	0.7669	1.9299	0.4834	1.20665	3.2203	1.9692	2.59475	gene03814	description = Gibberellin-regulated protein 4, Precursor (probable) -- fatm_description = Gibberellin-regulated protein 6	FANhyb_rscf00000411.1.g00012.1	PREDICTED: gibberellin-regulated protein 4-like [Fragaria vesca subsp. vesca]	--	--	--	--	--	--	--	--	--	--	--	--	--	--
comp100015_c1_seq1	302	2.1989	0.7998	1.49935	1.5322	0	0.7661	2.3351	0.3846	1.35985	0	0	0	0	0	0	2.2622	0.7555	1.50885	0	5.0012	2.5006	gene26010	description = Gibberellin-regulated protein 4, Precursor (similar to) -- fatm_description = Gibberellin-regulated protein 6	FANhyb_rscf00000411.1.g00012.1	PREDICTED: gibberellin-regulated protein 4-like [Fragaria vesca subsp. vesca]	sp|Q6NMQ7|GASA6_ARATH	72	7e-18	Gibberellin-regulated protein 6 OS=Arabidopsis thaliana GN=GASA6 PE=3 SV=1	--	--	--	--	--	--	--	--	--	--
comp100015_c1_seq2	265	10.4415	7.7475	9.0945	9.1671	10.2588	9.71295	8.8704	16.6559	12.7631	3.0609	2.3767	2.7188	6.3744	13.6514	10.0129	8.1638	13.7762	10.97	23.8991	21.0444	22.4718	NA	NA	NA	NA	--	--	--	--	--	--	--	--	--	--	--	--	--	--
comp100015_c1_seq4	518	339.091	239.674	289.382	136.226	114.936	125.581	533.433	458.783	496.108	32.6604	20.4264	26.5434	87.8156	85.901	86.8583	280.041	256.139	268.09	553.122	498.374	525.748	gene03814	description = Gibberellin-regulated protein 4, Precursor (probable) -- fatm_description = Gibberellin-regulated protein 6	FANhyb_rscf00000411.1.g00012.1	PREDICTED: gibberellin-regulated protein 4-like [Fragaria vesca subsp. vesca]	sp|Q6NMQ7|GASA6_ARATH	157	3e-50	Gibberellin-regulated protein 6 OS=Arabidopsis thaliana GN=GASA6 PE=3 SV=1	--	--	--	--	--	--	--	--	--	--
comp100016_c0_seq1	1447	1.7593	3.0881	2.4237	1.8387	2.1606	1.99965	1.2996	1.9265	1.61305	1.5215	1.741	1.63125	0.7505	1.6667	1.2086	1.7312	1.4192	1.5752	1.9258	1.6058	1.7658	gene01394	description = Lysosomal alpha-mannosidase (Laman), Precursor (probable) -- fatm_description = Lysosomal alpha-mannosidase	FANhyb_rscf00000028.1.g00001.1	PREDICTED: lysosomal alpha-mannosidase-like [Fragaria vesca subsp. vesca]	--	--	--	--	--	--	--	--	--	K12311	0	771	vvi:100244533	lysosomal alpha-mannosidase [EC:3.2.1.24]
comp100016_c0_seq2	914	0	0.5285	0.26425	0	0	0	0	0	0	0	0	0	0	0	0	0	0	0	0	0	0	gene01394	description = Lysosomal alpha-mannosidase (Laman), Precursor (probable) -- fatm_description = Lysosomal alpha-mannosidase	FANhyb_rscf00000028.1.g00001.1	PREDICTED: lysosomal alpha-mannosidase-like [Fragaria vesca subsp. vesca]	--	--	--	--	--	--	--	--	--	K12311	2e-141	425	vvi:100244533	lysosomal alpha-mannosidase [EC:3.2.1.24]
comp100017_c0_seq2	250	0.8854	0	0.4427	0.4627	0.5437	0.5032	0.4701	1.8585	1.1643	0	0.5039	0.25195	0.9653	0	0.48265	0	0.4563	0.22815	1.52	1.3942	1.4571	NA	NA	NA	NA	--	--	--	--	--	--	--	--	--	--	--	--	--	--
comp100017_c0_seq3	489	0.9054	0.9879	0.94665	0	0	0	1.4421	0	0.72105	0	1.0304	0.5152	0	0	0	0.4657	0.4666	0.46615	1.5542	0.4752	1.0147	gene27276	0	FANhyb_rscf00000022.1.g00017.1	PREDICTED: uncharacterized protein LOC101310873 [Fragaria vesca subsp. vesca]	--	--	--	--	--	--	--	--	--	--	--	--	--	--
comp100017_c0_seq4	500	0	0	0	0	0	0	0	0	0	0.4635	0	0.23175	0	0	0	0	0	0	0	0	0	gene27276	0	FANhyb_rscf00000022.1.g00017.1	PREDICTED: uncharacterized protein LOC101310873 [Fragaria vesca subsp. vesca]	--	--	--	--	--	--	--	--	--	--	--	--	--	--
comp100017_c0_seq5	652	3.3951	4.075	3.73505	4.613	2.9187	3.76585	2.5237	6.7697	4.6467	2.4882	3.0911	2.78965	3.7012	3.699	3.7001	0.8732	4.1994	2.5363	4.274	1.4256	2.8498	gene27276	0	FANhyb_rscf00000022.1.g00017.1	PREDICTED: uncharacterized protein LOC101310873 [Fragaria vesca subsp. vesca]	--	--	--	--	--	--	--	--	--	--	--	--	--	--
comp100017_c0_seq6	268	4.5428	2.2532	3.398	17.6974	6.0864	11.8919	11.4024	2.6004	7.0014	5.1885	1.41	3.29925	6.3031	4.4995	5.4013	12.7458	7.2367	9.99125	10.3979	5.2022	7.80005	gene27275	description = Envoplakin (probable)	FANhyb_rscf00000022.1.g00016.1	No hits	--	--	--	--	--	--	--	--	--	--	--	--	--	--
comp100017_c0_seq7	472	2.1104	2.8145	2.46245	3.9214	1.7279	2.82465	3.7351	3.4452	3.59015	2.946	1.6012	2.2736	1.7894	0.2555	1.02245	1.9299	6.7677	4.3488	4.2937	5.1691	4.7314	gene27275	description = Envoplakin (probable)	FANhyb_rscf00000022.1.g00016.1	No hits	--	--	--	--	--	--	--	--	--	--	--	--	--	--
comp100017_c1_seq10	566	0	0	0	0.4088	0	0.2044	0	0	0	1.2284	0	0.6142	0	0	0	0	0.8062	0.4031	0.8952	0	0.4476	gene27275	description = Envoplakin (probable)	FANhyb_rscf00000022.1.g00016.1	No hits	--	--	--	--	--	--	--	--	--	--	--	--	--	--
comp100017_c1_seq11	819	0	0	0	0	0	0	0	0	0	0	0	0	0	0	0	0	0.2786	0.1393	0	0	0	gene27276	0	FANhyb_rscf00000022.1.g00016.1	No hits	--	--	--	--	--	--	--	--	--	--	--	--	--	--
comp100017_c1_seq2	848	0	0.2848	0.1424	0	0	0	0	0	0	0	0	0	0	0	0	0	0	0	0	0	0	gene27276	0	FANhyb_rscf00000022.1.g00016.1	No hits	--	--	--	--	--	--	--	--	--	--	--	--	--	--
comp100017_c1_seq8	837	0	0	0	0	0	0	0	0	0	0	0	0	0	0	0	0.2721	0	0.13605	0	0	0	gene27275	description = Envoplakin (probable)	FANhyb_rscf00000022.1.g00016.1	No hits	--	--	--	--	--	--	--	--	--	--	--	--	--	--
comp100019_c0_seq1	981	9.1387	8.0021	8.5704	5.5423	8.5908	7.06655	13.778	9.3538	11.5659	6.6148	8.7314	7.6731	8.7327	7.4983	8.1155	10.9104	6.3961	8.65325	8.5218	6.7507	7.63625	gene14808	description = RNA-binding protein 8A-A (probable) -- fatm_description = RNA-binding protein 8A	FANhyb_rscf00001738.1.g00002.1	PREDICTED: RNA-binding protein 8A-like [Fragaria vesca subsp. vesca]
comp100020_c0_seq1	734	4.5237	4.1134	4.31855	5.2009	5.5557	5.3783	4.8038	6.3299	5.56685	4.5783	7.0361	5.8072	0.9863	2.4643	1.7253	2.482	2.9531	2.71755	3.6239	4.2737	3.9488	gene24441	description = Glucose-6-phosphate 1-dehydrogenase, chloroplastic (G6PD), Precursor (similar to) -- fatm_description = phosphate 1-dehydrogenase, chloroplastic	FANhyb_rscf00002017.1.g00001.1	PREDICTED: glucose-6-phosphate 1-dehydrogenase 2, chloroplastic-like [Fragaria vesca subsp. vesca]	--	--	--	--	--	--	--	--	--	--	--	--	--	--
comp100021_c0_seq2	1009	9.3239	8.8572	9.09055	8.3694	5.1192	6.7443	4.7758	3.7989	4.28735	4.2492	5.7426	4.9959	3.1092	2.9878	3.0485	5.4167	6.2187	5.8177	5.7746	5.9876	5.8811	gene03111	description = Translation initiation factor IF-2 (probable)	FANhyb_rscf00000460.1.g00001.1	No_hits	--	--	--	--	--	--	--	--	--	--	--	--	--	--
comp100021_c0_seq5	1112	1.1944	0.4344	0.8144	0.4161	0.9779	0.697	0.6342	0.2089	0.42155	0	0	0	0	0	0	0.6144	0.6156	0.615	1.1391	0.8358	0.98745	gene34349	description = TANK-binding kinase 1-binding protein (probable)	FANhyb_icon00034241_a.1.g00001.1	No hits	--	--	--	--	--	--	--	--	--	--	--	--	--	--
comp100021_c1_seq1	224	0	2.1566	1.0783	0.5164	0	0.2582	0	0	0	0.5173	0.5623	0.5398	2.6933	2.1533	2.4233	0.5083	0	0.25415	0	0.5187	0.25935	gene32469	description = TMV resistance protein N (similar to) -- fatm_description = TMV resistance protein N	FANhyb_rscf00001280.1.g00003.1	PREDICTED: BURP domain-containing protein 3-like [Fragaria vesca subsp. vesca]	--	--	--	--	--	--	--	--	--	--	--	--	--	--
comp100021_c1_seq2	723	3.2148	2.6726	2.9437	1.6	0.564	1.082	1.6256	2.0885	1.85705	1.763	1.3938	1.5784	1.6689	1.0007	1.3348	2.0473	1.5779	1.8126	1.7519	1.1249	1.4384	gene34349	description = TANK-binding kinase 1-binding protein (probable)	FANhyb_rscf00002615.1.g00001.1	No hits	--	--	--	--	--	--	--	--	--	--	--	--	--	--
comp100021_c1_seq3	1157	18.5583	18.7887	18.6735	0	0	0	10.8694	13.8541	12.3618	0	0	0	0	0	0	5.8063	4.733	5.26965	5.6928	3.5146	4.6037	gene34349	description = TANK-binding kinase 1-binding protein (probable)	FANhyb_rscf00001590.1.g00001.1	No_hits	--	--	--	--	--	--	--	--	--	--	--	--	--	--
comp100022_c0_seq2	764	0	0	0	0	0	0	0	0.6081	0.30405	0	0	0	0	0.3157	0.15785	0	0	0	0	0	0	gene26696	description = Actin-depolymerizing factor 2 (ADF-2) (similar to) -- fatm_description = Actin-depolymerizing factor	FANhyb_rscf00002672.1.g00001.1	PREDICTED: actin-depolymerizing factor 2-like isoform 1 [Fragaria vesca subsp. vesca]	sp|Q39250|ADF1_ARATH	252	5e-86	Actin-depolymerizing factor 1 OS=Arabidopsis thaliana GN=ADF1 PE=1 SV=1	--	--	--	--	--	K05765	4e-90	263	vvi:100246819	cofilin
comp100022_c0_seq3	709	0	0	0	0	0	0	0	0	0	0	0	0	0	0	0	0	0	0	0.3573	0	0.17865	gene26696	description = Actin-depolymerizing factor 2 (ADF-2) (similar to) -- fatm_description = Actin-depolymerizing factor	FANhyb_rscf00002672.1.g00001.1	PREDICTED: actin-depolymerizing factor 2-like isoform 1 [Fragaria vesca subsp. vesca]	sp|Q39250|ADF1_ARATH	252	3e-86	Actin-depolymerizing factor 1 OS=Arabidopsis thaliana GN=ADF1 PE=1 SV=1	--	--	--	--	--	K05765	2e-90	263	vvi:100246819	cofilin
comp100022_c0_seq4	828	0	1.1669	0.58345	1.3971	0	0.69855	0.5678	0.5611	0.56445	0.5598	1.217	0.8884	1.7487	1.1651	1.4569	0.5501	1.1023	0.8262	0.6119	0.5613	0.5866	gene26696	description = Actin-depolymerizing factor 2 (ADF-2) (similar to) -- fatm_description = Actin-depolymerizing factor	FANhyb_rscf00002672.1.g00001.1	PREDICTED: actin-depolymerizing factor 2-like isoform 1 [Fragaria vesca subsp. vesca]	sp|Q39250|ADF1_ARATH	252	1e-85	Actin-depolymerizing factor 1 OS=Arabidopsis thaliana GN=ADF1 PE=1 SV=1	--	--	--	--	--	K05765	8e-90	263	vvi:100246819	cofilin
comp100023_c0_seq1	251	0	0.9623	0.48115	0.4609	0.5416	0.50125	0.4683	1.3883	0.9283	0	1.0037	0.50185	0.4807	0	0.24035	0	0.909	0.4545	0	1.8515	0.92575	NA	NA	NA	NA	--	--	--	--	--	--	--	--	--	--	--	--	--	--
comp100023_c0_seq10	355	1.2471	3.402	2.32455	0	3.0632	1.5316	0	0.6544	0.3272	1.9585	1.4193	1.6889	2.7191	0	1.35955	1.283	1.2855	1.28425	2.8544	0.6546	1.7545	gene35179	description = Putative disease resistance RPP13-like protein 1 (probable) -- fatm_description = Putative disease resistance protein At3g14460	NA	NA	--	--	--	--	--	--	--	--	--	--	--	--	--	--
comp100023_c0_seq11	267	3.3163	4.0709	3.6936	9.0985	10.182	9.64025	4.402	6.0904	5.2462	13.8879	10.8507	12.3693	7.6824	5.4197	6.55105	2.9852	0.8546	1.9199	0.9488	4.3514	2.6501	gene35179	description = Putative disease resistance RPP13-like protein 1 (probable) -- fatm_description = Putative disease resistance protein At3g14460	NA	NA	--	--	--	--	--	--	--	--	--	--	--	--	--	--
comp100023_c0_seq13	451	2.4541	2.1423	2.2982	3.591	1.2056	2.3983	3.1272	1.5453	2.33625	4.1109	3.9102	4.01055	4.8157	3.2085	4.0121	3.0296	0	1.5148	1.1234	2.5761	1.84975	gene35179	description = Putative disease resistance RPP13-like protein 1 (probable) -- fatm_description = Putative disease resistance protein At3g14460	FANhyb_rscf00000835.1.g00001.1	PREDICTED: putative disease resistance protein At3g14460-like [Fragaria vesca subsp. vesca]	--	--	--	--	--	--	--	--	--	--	--	--	--	--
comp100023_c0_seq14	233	5.7003	5.7016	5.70095	6.4543	5.8339	6.1441	3.531	5.9821	4.75655	8.4546	4.3249	6.38975	1.5536	1.5526	1.5531	7.3302	6.8548	7.0925	5.9799	3.9891	4.9845	NA	NA	NA	NA	--	--	--	--	--	--	--	--	--	--	--	--	--	--
comp100023_c0_seq15	367	2.7142	1.9744	2.3443	2.8369	4.4446	3.64075	0.9608	0.633	0.7969	2.8417	2.4026	2.62215	0.9863	0.3286	0.65745	0.6205	0.9326	0.77655	1.3806	0.6331	1.00685	gene34116	description = Putative disease resistance RPP13-like protein 1 (probable) -- fatm_description = Putative disease resistance RPP13-like protein 1	FANhyb_rscf00001481.1.g00001.1	PREDICTED: non-functional NADPH-dependent codeinone reductase 2-like [Fragaria vesca subsp. vesca]	--	--	--	--	--	--	--	--	--	--	--	--	--	--
comp100023_c0_seq16	895	0.4947	0.2699	0.3823	0.1293	0	0.06465	0	0.2596	0.1298	0	0	0	0	0	0	0.2544	0.1275	0.19095	0.2831	0.6491	0.4661	gene34119	description = Putative disease resistance RPP13-like protein 1 (probable) -- fatm_description = Putative disease resistance RPP13-like protein 1	FANhyb_icon00011361_a.1.g00001.1	No_hits
comp100023_c0_seq17	437	0	0	0	0.5294	0	0.2647	0.269	0.2658	0.2674	0	0	0	0	0	0	0	0.2611	0.13055	0	0	0	NA	NA	NA	NA	--	--	--	--	--	--	--	--	--	--	--	--	--	--
comp100023_c0_seq18	797	3.0552	4.2428	3.649	1.8869	3.5816	2.73425	2.6544	1.4574	2.0559	4.9433	3.1609	4.0521	3.9362	1.0591	2.49765	5.286	1.5746	3.4303	1.1125	3.6444	2.37845	gene34125	description = Putative disease resistance protein At3g14460 (probable) -- fatm_description = Putative adenylate cyclase regulatory protein	FANhyb_icon00011361_a.1.g00001.1	No_hits
comp100023_c0_seq19	215	1.5444	2.2469	1.89565	1.0761	0	0.53805	0.5467	0.5402	0.54345	0.539	2.3435	1.44125	0	0.5609	0.28045	0.5296	0	0.2648	0.5891	0	0.29455	NA	NA	NA	NA	--	--	--	--	--	--	--	--	--	--	--	--	--	--
comp100023_c0_seq2	456	0.2427	0	0.12135	1.0147	1.7885	1.4016	0.2577	0	0.12885	0.7624	0.8287	0.79555	0.7938	0.2644	0.5291	0.4994	0	0.2497	0.8333	1.0191	0.9262	gene34116	description = Putative disease resistance RPP13-like protein 1 (probable) -- fatm_description = Putative disease resistance RPP13-like protein 1	FANhyb_rscf00001481.1.g00001.1	PREDICTED: non-functional NADPH-dependent codeinone reductase 2-like [Fragaria vesca subsp. vesca]	--	--	--	--	--	--	--	--	--	--	--	--	--	--
comp100023_c0_seq20	464	1.4312	1.5617	1.49645	2.4931	4.1013	3.2972	2.533	1.0013	1.76715	1.4984	1.6288	1.5636	2.6004	1.5593	2.07985	0.4908	1.4752	0.983	5.4597	0.5008	2.98025	gene35179	description = Putative disease resistance RPP13-like protein 1 (probable) -- fatm_description = Putative disease resistance protein At3g14460	NA	NA	--	--	--	--	--	--	--	--	--	--	--	--	--	--
comp100023_c0_seq4	302	5.4974	5.9985	5.74795	1.1491	2.2505	1.6998	3.1134	1.9231	2.51825	2.3022	1.2513	1.77675	2.3972	1.5972	1.9972	1.8851	0	0.94255	1.6777	0.3847	1.0312	NA	NA	NA	NA	--	--	--	--	--	--	--	--	--	--	--	--	--	--
comp100023_c0_seq7	305	21.7731	16.6306	19.2019	4.5514	2.674	3.6127	4.6242	7.6166	6.1204	3.7993	2.478	3.13865	8.7033	3.9537	6.3285	4.4799	12.7176	8.59875	2.4918	5.333	3.9124	gene34116	description = Putative disease resistance RPP13-like protein 1 (probable) -- fatm_description = Putative disease resistance RPP13-like protein 1	FANhyb_rscf00001481.1.g00001.1	PREDICTED: non-functional NADPH-dependent codeinone reductase 2-like [Fragaria vesca subsp. vesca]	--	--	--	--	--	--	--	--	--	--	--	--	--	--
comp100023_c0_seq9	334	12.9237	14.825	13.8743	10.0441	16.279	13.1616	13.02	8.3463	10.6831	14.9183	10.1826	12.5504	9.0314	8.665	8.8482	18.409	12.2965	15.3528	13.6526	12.8705	13.2615	gene34116	description = Putative disease resistance RPP13-like protein 1 (probable) -- fatm_description = Putative disease resistance RPP13-like protein 1	FANhyb_rscf00001481.1.g00001.1	PREDICTED: non-functional NADPH-dependent codeinone reductase 2-like [Fragaria vesca subsp. vesca]	--	--	--	--	--	--	--	--	--	--	--	--	--	--
comp100023_c1_seq1	303	0.3653	0.7972	0.58125	0.7636	0	0.3818	0	0.3833	0.19165	1.1473	0.4157	0.7815	0.7964	1.1939	0.99515	1.5031	1.5061	1.5046	0.8361	0.7669	0.8015	NA	NA	NA	NA	--	--	--	--	--	--	--	--	--	--	--	--	--	--
comp100023_c1_seq2	286	1.935	4.2227	3.07885	2.0224	4.2775	3.14995	5.7533	7.3103	6.5318	2.0258	3.5234	2.7746	1.2657	2.5298	1.89775	3.9812	3.1912	3.5862	3.986	4.4686	4.2273	NA	NA	NA	NA	--	--	--	--	--	--	--	--	--	--	--	--	--	--
comp100023_c1_seq3	367	1.5079	3.2907	2.3993	3.4673	5.5557	4.5115	5.4443	4.7474	5.09585	3.1574	3.7755	3.46645	1.3151	4.2715	2.7933	1.5513	3.1086	2.32995	5.8673	4.1155	4.9914	NA	NA	NA	NA	--	--	--	--	--	--	--	--	--	--	--	--	--	--
comp100023_c1_seq4	361	0.3066	1.6727	0.98965	0.9613	0	0.48065	1.6279	1.287	1.45745	0.642	2.0936	1.3678	0	0	0	0	1.2641	0.63205	1.7544	1.931	1.8427	gene35179	description = Putative disease resistance RPP13-like protein 1 (probable) -- fatm_description = Putative disease resistance protein At3g14460	NA	NA	--	--	--	--	--	--	--	--	--	--	--	--	--	--
comp100024_c0_seq1	460	0.4812	0	0.2406	0	0.2955	0.14775	0.2555	0.2525	0.254	0	0.2738	0.1369	0.2623	0.2621	0.2622	0.4951	0	0.24755	0	0.5051	0.25255	gene02457	description = Pentatricopeptide repeat-containing protein At2g13420, mitochondrial, Precursor (putative) -- fatm_description = Pentatricopeptide repeat-containing protein At2g13420, mitochondrial	FANhyb_rscf00001997.1.g00002.1	PREDICTED: putative pentatricopeptide repeat-containing protein At1g02420-like [Fragaria vesca subsp. vesca]	sp|Q0WP85|PP150_ARATH	222	3e-71	Pentatricopeptide repeat-containing protein At2g13420, mitochondrial OS=Arabidopsis thaliana GN=At2g13420 PE=2 SV=1	--	--	--	--	--	K15336	8e-21	89	vvi:100259391	tRNA (cytosine38-C5)-methyltransferase [EC:2.1.1.204]
comp100024_c0_seq2	729	0.7591	0.3313	0.5452	0.6347	0.1865	0.4106	0.3224	0.478	0.4002	0.9537	0.5184	0.73605	0.4965	0.3308	0.41365	0.3124	0.1565	0.23445	1.2163	2.3906	1.80345	gene02457	description = Pentatricopeptide repeat-containing protein At2g13420, mitochondrial, Precursor (putative) -- fatm_description = Pentatricopeptide repeat-containing protein At2g13420, mitochondrial	FANhyb_rscf00001997.1.g00002.1	PREDICTED: putative pentatricopeptide repeat-containing protein At1g02420-like [Fragaria vesca subsp. vesca]	sp|Q0WP85|PP150_ARATH	364	3e-125	Pentatricopeptide repeat-containing protein At2g13420, mitochondrial OS=Arabidopsis thaliana GN=At2g13420 PE=2 SV=1	--	--	--	--	--	K15336	4e-30	119	vvi:100259391	tRNA (cytosine38-C5)-methyltransferase [EC:2.1.1.204]
comp100024_c0_seq3	711	0	0	0	0	0	0	0	0	0	0	0	0	0	0	0	0.6406	0.1605	0.40055	0	0.9804	0.4902	gene02458	description = Pentatricopeptide repeat-containing protein At2g13420, mitochondrial, Precursor (similar to)	FANhyb_rscf00005207.1.g00001.1	No_hits	--	--	--	--	--	--	--	--	--	--	--	--	--	--
comp100024_c1_seq1	719	0	0	0	0	0.1891	0.09455	0	0	0	0	0	0	0	0	0	0	0	0	0.3523	0	0.17615	gene02457	description = Pentatricopeptide repeat-containing protein At2g13420, mitochondrial, Precursor (putative) -- fatm_description = Pentatricopeptide repeat-containing protein At2g13420, mitochondrial	FANhyb_icon18386325_s.1.g00001.1	No_hits
comp100024_c1_seq2	858	1.032	0.563	0.7975	0.1348	1.2674	0.7011	0.8219	0.5415	0.6817	0.4052	0.4404	0.4228	0.5625	0.4216	0.49205	1.3271	0.7978	1.06245	1.7715	1.3541	1.5628	gene02457	description = Pentatricopeptide repeat-containing protein At2g13420, mitochondrial, Precursor (putative) -- fatm_description = Pentatricopeptide repeat-containing protein At2g13420, mitochondrial	FANhyb_icon18386325_s.1.g00001.1	No_hits	sp|Q0WP85|PP150_ARATH	317	4e-106	Pentatricopeptide repeat-containing protein At2g13420, mitochondrial OS=Arabidopsis thaliana GN=At2g13420 PE=2 SV=1	SPBC28F2.12	70.9	5e-13	COG0086	DNA-directed RNA polymerase, beta' subunit/160 kD subunit	K01115	5e-15	75.9	vcn:VOLCADRAFT_99471	phospholipase D [EC:3.1.4.4]
comp100024_c2_seq1	238	0.465	1.0149	0.73995	0	0.5711	0.28555	0.4938	0.488	0.4909	0	0	0	0.507	0.5067	0.50685	0	0	0	1.5966	0	0.7983	gene02458	description = Pentatricopeptide repeat-containing protein At2g13420, mitochondrial, Precursor (similar to)	FANhyb_rscf00005207.1.g00001.1	No_hits	--	--	--	--	--	--	--	--	--	--	--	--	--	--
comp100024_c2_seq2	378	0.2928	0	0.1464	0	0	0	0	0.3073	0.15365	0	0	0	0	0.319	0.1595	0	0	0	0	0	0	gene02458	description = Pentatricopeptide repeat-containing protein At2g13420, mitochondrial, Precursor (similar to)	FANhyb_rscf00005207.1.g00001.1	No_hits	--	--	--	--	--	--	--	--	--	--	--	--	--	--
comp100024_c2_seq3	1376	2.7348	2.1942	2.4645	1.5973	2.6672	2.13225	2.6479	3.2921	2.97	2.1895	1.7393	1.9644	2.1045	2.892	2.49825	2.1515	1.4095	1.7805	3.498	3.3774	3.4377	gene02457	description = Pentatricopeptide repeat-containing protein At2g13420, mitochondrial, Precursor (putative) -- fatm_description = Pentatricopeptide repeat-containing protein At2g13420, mitochondrial	FANhyb_rscf00001537.1.g00001.1	PREDICTED: kinesin-4-like [Fragaria vesca subsp. vesca]	sp|Q0WP85|PP150_ARATH	505	6e-177	Pentatricopeptide repeat-containing protein At2g13420, mitochondrial OS=Arabidopsis thaliana GN=At2g13420 PE=2 SV=1	--	--	--	--	--	K15336	2e-39	153	vvi:100259391	tRNA (cytosine38-C5)-methyltransferase [EC:2.1.1.204]
comp100024_c3_seq1	493	1.347	2.2047	1.77585	2.1118	0.2757	1.19375	2.384	1.178	1.781	0.4701	0	0.23505	0.2447	0.7338	0.48925	0.9238	2.0827	1.50325	4.3678	1.8853	3.12655	gene02457	description = Pentatricopeptide repeat-containing protein At2g13420, mitochondrial, Precursor (putative) -- fatm_description = Pentatricopeptide repeat-containing protein At2g13420, mitochondrial	FANhyb_icon18386325_s.1.g00001.1	No_hits	sp|Q0WP85|PP150_ARATH	169	7e-51	Pentatricopeptide repeat-containing protein At2g13420, mitochondrial OS=Arabidopsis thaliana GN=At2g13420 PE=2 SV=1	SPBC28F2.12	67	7e-13	COG0086	DNA-directed RNA polymerase, beta' subunit/160 kD subunit	K15174	1e-15	74.7	pop:POPTR_751858	RNA polymerase II-associated factor 1
comp100025_c0_seq4	760	0.5825	0.6356	0.60905	3.3486	1.0731	2.21085	1.2372	1.2227	1.22995	2.1346	0.663	1.3988	0.9526	1.2693	1.11095	1.7978	0.9007	1.34925	1.3333	0	0.66665	gene31840	description = 2-C-methyl-D-erythritol 2,4-cyclodiphosphate synthase, chloroplastic (MECDP-synthase), Precursor (similar to) -- fatm_description = 2-C-methyl-D-erythritol 2,4-cyclodiphosphate synthase	FANhyb_rscf00000119.1.g00006.1	PREDICTED: uncharacterized protein LOC101292504 [Fragaria vesca subsp. vesca]	--	--	--	--	--	--	--	--	--	K11792	2e-49	159	pop:POPTR_709269	DET1- and DDB1-associated protein 1
comp100025_c1_seq3	603	0	0	0	0	0	0	0	0	0	0	0	0	0	0	0	0	0	0	0.4201	0	0.21005	gene31840	description = 2-C-methyl-D-erythritol 2,4-cyclodiphosphate synthase, chloroplastic (MECDP-synthase), Precursor (similar to) -- fatm_description = 2-C-methyl-D-erythritol 2,4-cyclodiphosphate synthase	FANhyb_rscf00000119.1.g00006.1	PREDICTED: uncharacterized protein LOC101292504 [Fragaria vesca subsp. vesca]	--	--	--	--	--	--	--	--	--	K11792	3e-50	159	pop:POPTR_709269	DET1- and DDB1-associated protein 1
comp100025_c1_seq5	633	0	0	0	0	0	0	0	0.367	0.1835	0	0	0	0	0	0	0	0	0	0	0	0	gene31840	description = 2-C-methyl-D-erythritol 2,4-cyclodiphosphate synthase, chloroplastic (MECDP-synthase), Precursor (similar to) -- fatm_description = 2-C-methyl-D-erythritol 2,4-cyclodiphosphate synthase	FANhyb_rscf00000119.1.g00006.1	PREDICTED: uncharacterized protein LOC101292504 [Fragaria vesca subsp. vesca]	--	--	--	--	--	--	--	--	--	K11792	4e-50	159	pop:POPTR_709269	DET1- and DDB1-associated protein 1
comp100025_c1_seq6	370	2.3931	0.3264	1.35975	0.9379	1.8369	1.3874	1.9059	0.6279	1.2669	1.5659	1.3618	1.46385	0.9783	3.2591	2.1187	2.7696	1.2333	2.00145	1.027	1.57	1.2985	NA	NA	NA	NA	--	--	--	--	--	--	--	--	--	--	--	--	--	--
comp100025_c1_seq7	1700	0.1302	0.4973	0.31375	0.2722	1.0395	0.65585	0.6914	0.1367	0.41405	1.3633	1.2596	1.31145	0.2129	0.1419	0.1774	0.6028	0.6711	0.63695	0.3725	0.8201	0.5963	gene31840	description = 2-C-methyl-D-erythritol 2,4-cyclodiphosphate synthase, chloroplastic (MECDP-synthase), Precursor (similar to) -- fatm_description = 2-C-methyl-D-erythritol 2,4-cyclodiphosphate synthase	FANhyb_rscf00000119.1.g00006.1	PREDICTED: uncharacterized protein LOC101292504 [Fragaria vesca subsp. vesca]	--	--	--	--	--	--	--	--	--	K11792	6e-27	105	pop:POPTR_709269	DET1- and DDB1-associated protein 1
comp100025_c1_seq8	250	2.2136	0	1.1068	0.9254	3.2623	2.09385	3.2909	0.9292	2.11005	1.854	3.0231	2.43855	1.9305	0.4823	1.2064	0	0.9127	0.45635	0	1.3942	0.6971	NA	NA	NA	NA	--	--	--	--	--	--	--	--	--	--	--	--	--	--
comp100025_c1_seq9	1670	0.1326	0	0.0663	0	0.1628	0.0814	0.1408	0.1391	0.13995	0.1388	0.1509	0.14485	0.4335	0.4332	0.43335	0	0.1366	0.0683	0.1517	0	0.07585	gene31840	description = 2-C-methyl-D-erythritol 2,4-cyclodiphosphate synthase, chloroplastic (MECDP-synthase), Precursor (similar to) -- fatm_description = 2-C-methyl-D-erythritol 2,4-cyclodiphosphate synthase	FANhyb_rscf00000119.1.g00006.1	PREDICTED: uncharacterized protein LOC101292504 [Fragaria vesca subsp. vesca]	--	--	--	--	--	--	--	--	--	K11792	5e-27	105	pop:POPTR_709269	DET1- and DDB1-associated protein 1
comp100026_c0_seq1	628	1.0575	1.7308	1.39415	0.921	0.8658	0.8934	0.3743	1.1097	0.742	0.5536	0	0.2768	1.9213	1.1521	1.5367	0.5439	1.635	1.08945	0	0.37	0.185	gene15673	0	FANhyb_icon00000224_a.1.g00001.1	PREDICTED: uncharacterized protein LOC101307707 [Fragaria vesca subsp. vesca]	--	--	--	--	--	--	--	--	--	--	--	--	--	--
comp100026_c0_seq2	976	96.7316	112.974	104.853	116.747	113.646	115.197	95.8562	99.8489	97.8525	93.0818	87.1158	90.0988	69.6015	79.4443	74.5229	96.5968	101.46	99.0284	84.4869	89.8749	87.1809	gene15673	0	FANhyb_icon00000224_a.1.g00001.1	PREDICTED: uncharacterized protein LOC101307707 [Fragaria vesca subsp. vesca]	--	--	--	--	--	--	--	--	--	--	--	--	--	--
comp100028_c0_seq1	1594	5.9714	5.2278	5.5996	5.2978	8.1865	6.74215	2.1383	2.8419	2.4901	6.9061	8.0604	7.48325	4.3904	4.539	4.4647	5.786	5.7972	5.7916	8.8205	5.831	7.32575	gene10784	description = Glutamate dehydrogenase 2 (GDH 2) (putative) -- fatm_description = Probable glutamate dehydrogenase 3	FANhyb_rscf00000718.1.g00005.1	PREDICTED: glutamate dehydrogenase 2-like [Fragaria vesca subsp. vesca]	sp|Q38946|DHE2_ARATH	597	0	Glutamate dehydrogenase 2 OS=Arabidopsis thaliana GN=GDH2 PE=1 SV=1	SA0819	300	6e-98	COG0334	Glutamate dehydrogenase/leucine dehydrogenase	K00261	0	609	gmx:100801250	glutamate dehydrogenase (NAD(P)+) [EC:1.4.1.3]
comp100029_c0_seq1	447	0	0	0	0	0	0	0	0	0	0	0	0	0	0.5395	0.26975	0	0	0	0	0	0	gene22066	description = Proline-rich protein 16 (probable)	FANhyb_icon16966240_s.1.g00001.1	No_hits	--	--	--	--	--	--	--	--	--	--	--	--	--	--
comp100029_c0_seq2	445	0	0	0	0	0	0	0	0.261	0.1305	0.5208	0	0.2604	0.5423	1.0839	0.8131	0.2559	0	0.12795	0	1.3054	0.6527	gene22066	description = Proline-rich protein 16 (probable)	FANhyb_icon16966240_s.1.g00001.1	No_hits	--	--	--	--	--	--	--	--	--	--	--	--	--	--
comp100029_c0_seq3	393	0	0	0	0	0	0	0	0	0	0	1.9231	0.96155	2.1491	2.4547	2.3019	0	0	0	0.3223	0	0.16115	gene22066	description = Proline-rich protein 16 (probable)	NA	NA	--	--	--	--	--	--	--	--	--	--	--	--	--	--
comp100029_c0_seq5	550	2.2136	0.8783	1.54595	2.9446	4.4486	3.6966	4.915	1.6895	3.30225	5.8992	2.0612	3.9802	2.8519	3.508	3.17995	2.2773	1.2446	1.76095	3.6848	5.7035	4.69415	gene22066	description = Proline-rich protein 16 (probable)	FANhyb_icon16966240_s.1.g00001.1	No_hits	--	--	--	--	--	--	--	--	--	--	--	--	--	--
comp100029_c0_seq6	495	0.4472	0	0.2236	0.4674	0.5492	0.5083	0.4749	0.4693	0.4721	0.2341	1.0179	0.626	0	0	0	0.4601	0	0.23005	2.0471	0.7041	1.3756	gene21656	description = Atrophin-1 (probable)	FANhyb_rscf00004302.1.g00001.1	No hits	--	--	--	--	--	--	--	--	--	--	--	--	--	--
comp100029_c0_seq7	341	1.6229	4.9583	3.2906	6.1063	6.3779	6.2421	1.3787	3.7469	2.5628	5.0972	5.5409	5.31905	1.4154	1.7681	1.59175	4.3408	5.0184	4.6796	5.5718	8.1771	6.87445	gene22066	description = Proline-rich protein 16 (probable)	FANhyb_icon16966240_s.1.g00001.1	No_hits	--	--	--	--	--	--	--	--	--	--	--	--	--	--
comp100029_c1_seq1	549	0	0	0	0	0	0	0.2141	0	0.10705	0	0	0	0	0	0	0	0	0	0	0	0	gene29201	description = 60S ribosomal protein L10 (similar to) -- fatm_description = 60S ribosomal protein L10	FANhyb_rscf00006318.1.g00001.1	No_hits	--	--	--	--	--	--	--	--	--	--	--	--	--	--
comp100029_c1_seq2	697	1.1116	0.6931	0.90235	1.4937	2.1452	1.81945	0.8431	0.3333	0.5882	1.4963	1.0843	1.2903	0.6924	0.346	0.5192	0.8168	1.9641	1.39045	2.5442	1.6669	2.10555	gene24253	description = U1 small nuclear ribonucleoprotein A (U1 snRNP protein A) (probable)	FANhyb_rscf00006318.1.g00001.1	No_hits	--	--	--	--	--	--	--	--	--	--	--	--	--	--
comp100029_c1_seq3	511	0.4332	0.709	0.5711	1.1319	2.1281	1.63	2.07	2.0458	2.0579	3.1747	1.972	2.57335	1.4167	1.1799	1.2983	1.7826	2.4558	2.1192	2.7267	2.7284	2.72755	gene22066	description = Proline-rich protein 16 (probable)	FANhyb_rscf00006318.1.g00001.1	No_hits	--	--	--	--	--	--	--	--	--	--	--	--	--	--
comp10002_c0_seq1	269	0	0	0	0	0	0	0	0.4318	0.2159	0	0	0	0	0	0	0.8466	0	0.4233	0	0	0	gene20366	description = Phosphatidylinositol 4-kinase alpha (PI4-kinase alpha) (probable) -- fatm_description = Putative phosphatidylinositol 4-kinase alpha 2	FANhyb_rscf00001338.1.g00001.1	PREDICTED: phosphatidylinositol 4-kinase alpha-like [Fragaria vesca subsp. vesca]	--	--	--	--	--	--	--	--	--	--	--	--	--	--
comp100030_c0_seq1	950	197.01	185.476	191.243	321.835	290.746	306.29	247.684	256.148	251.916	231.877	244.368	238.123	137.297	154.606	145.952	298.68	302.743	300.712	275.731	281.774	278.752	gene17432	description = 40S ribosomal protein S8 (similar to) -- fatm_description = 40S ribosomal protein S8	FANhyb_rscf00003615.1.g00001.1	40S ribosomal protein S8 [Zea mays] gi|6226702|sp|Q08069.2|RS8_MAIZE RecName: Full=40S ribosomal protein S8 gi|1498053|gb|AAB06330.1| ribosomal protein S8 [Zea mays] gi|194692698|gb|ACF80433.1| unknown [Zea mays] gi|195605614|gb|ACG24637.1| 40S ribosomal protein S8 [Zea mays] gi|413926193|gb|AFW66125.1| putative ribosomal protein S8e family protein [Zea mays] gi|413926197|gb|AFW66129.1| putative …	sp|O81361|RS8_PRUAR	387	3e-137	40S ribosomal protein S8 OS=Prunus armeniaca GN=RPS8 PE=2 SV=1	YER102w	241	3e-79	COG2007	Ribosomal protein S8E	K02995	2e-138	391	rcu:RCOM_0438180	small subunit ribosomal protein S8e
comp100030_c1_seq1	1008	56.5478	69.2508	62.8993	135.534	123.253	129.394	98.1767	87.3453	92.761	97.714	93.0977	95.4059	66.3147	61.2507	63.7827	121.092	129.137	125.115	114.225	114.915	114.57	gene17432	description = 40S ribosomal protein S8 (similar to) -- fatm_description = 40S ribosomal protein S8	FANhyb_rscf00003615.1.g00001.1	40S ribosomal protein S8 [Zea mays] gi|6226702|sp|Q08069.2|RS8_MAIZE RecName: Full=40S ribosomal protein S8 gi|1498053|gb|AAB06330.1| ribosomal protein S8 [Zea mays] gi|194692698|gb|ACF80433.1| unknown [Zea mays] gi|195605614|gb|ACG24637.1| 40S ribosomal protein S8 [Zea mays] gi|413926193|gb|AFW66125.1| putative ribosomal protein S8e family protein [Zea mays] gi|413926197|gb|AFW66129.1| putative …	sp|O81361|RS8_PRUAR	387	6e-137	40S ribosomal protein S8 OS=Prunus armeniaca GN=RPS8 PE=2 SV=1	YER102w	241	6e-79	COG2007	Ribosomal protein S8E	K02995	4e-138	391	rcu:RCOM_0438180	small subunit ribosomal protein S8e
comp100031_c0_seq1	641	2.2447	4.7102	3.47745	4.5117	4.6653	4.5885	5.5007	3.4429	4.4718	1.4462	2.1616	1.8039	1.5059	1.8812	1.69355	5.8619	4.0935	4.9777	3.1617	3.2625	3.2121	NA	NA	NA	NA	--	--	--	--	--	--	--	--	--	--	--	--	--	--
comp100031_c0_seq2	212	0	0	0	0	0	0	1.6632	0.5479	1.10555	0	0	0	0	0	0	0	1.0763	0.53815	0	0	0	gene04022	description = Protein TWIN LOV 1 (putative) -- fatm_description = Protein TWIN LOV 1	FANhyb_rscf00000377.1.g00009.1	PREDICTED: protein TWIN LOV 1-like [Fragaria vesca subsp. vesca]	--	--	--	--	--	--	--	--	--	--	--	--	--	--
comp100031_c0_seq3	627	0	0.3852	0.1926	0	0.8672	0.4336	0	0	0	0	0	0	0	0	0	0	0.3639	0.18195	0	0.3706	0.1853	NA	NA	NA	NA	--	--	--	--	--	--	--	--	--	--	--	--	--	--
comp100031_c0_seq4	271	0	0	0	0	0	0	0	0	0	0	0	0	0	0	0	0	0	0	0.4674	0	0.2337	NA	NA	NA	NA	--	--	--	--	--	--	--	--	--	--	--	--	--	--
comp100031_c0_seq5	618	0.3582	0.3908	0.3745	0.3744	2.1995	1.28695	0	0.3759	0.18795	0.75	2.0382	1.3941	0.781	0.1951	0.48805	1.2897	1.1076	1.19865	0.4099	0	0.20495	gene04022	description = Protein TWIN LOV 1 (putative) -- fatm_description = Protein TWIN LOV 1	FANhyb_rscf00000377.1.g00009.1	PREDICTED: protein TWIN LOV 1-like [Fragaria vesca subsp. vesca]	--	--	--	--	--	--	--	--	--	--	--	--	--	--
comp100031_c0_seq6	497	0	0	0	0	0	0	0	0	0	0	0	0	0	0	0	0	0	0	0.2549	0	0.12745	NA	NA	NA	NA	--	--	--	--	--	--	--	--	--	--	--	--	--	--
comp100031_c0_seq8	825	0.2683	0	0.13415	0	0	0	0	0	0	0	0.3054	0.1527	0	0	0	0	0	0	0.3071	0	0.15355	gene04022	description = Protein TWIN LOV 1 (putative) -- fatm_description = Protein TWIN LOV 1	FANhyb_rscf00000377.1.g00009.1	PREDICTED: protein TWIN LOV 1-like [Fragaria vesca subsp. vesca]	--	--	--	--	--	--	--	--	--	--	--	--	--	--
comp100032_c0_seq1	827	23.9561	35.048	29.5021	26.1575	29.0925	27.625	36.0982	36.5173	36.3077	24.8008	30.0057	27.4032	33.557	31.0582	32.3076	34.2828	31.7283	33.0055	31.5515	31.75	31.6507	gene11187	description = V-type proton ATPase 16 kDa proteolipid subunit c4 (V-ATPase 16 kDa proteolipid subunit c4) (similar to) -- fatm_description = 16 kDa proteolipid subunit	FANhyb_rscf00000864.1.g00002.1	hypothetical protein PRUPE_ppa011277mg [Prunus persica]	sp|O22552|VATL_VIGRR	290	2e-100	V-type proton ATPase 16 kDa proteolipid subunit OS=Vigna radiata var. radiata PE=2 SV=1	YPL234c	182	2e-57	COG0636	F0F1-type ATP synthase, subunit c/Archaeal/vacuolar-type H+-ATPase, subunit K	K02155	4e-100	290	gmx:100776231	V-type H+-transporting ATPase 16kDa proteolipid subunit [EC:3.6.3.14]
comp100032_c1_seq1	917	17.5012	13.8286	15.6649	12.3628	6.9669	9.66485	11.4072	14.1866	12.7969	14.0266	16.3463	15.1865	11.4475	17.0953	14.2714	8.6918	12.8142	10.753	8.7022	10.3893	9.54575	gene11187	description = V-type proton ATPase 16 kDa proteolipid subunit c4 (V-ATPase 16 kDa proteolipid subunit c4) (similar to) -- fatm_description = 16 kDa proteolipid subunit	FANhyb_rscf00000864.1.g00002.1	hypothetical protein PRUPE_ppa011277mg [Prunus persica]	sp|O22552|VATL_VIGRR	290	5e-100	V-type proton ATPase 16 kDa proteolipid subunit OS=Vigna radiata var. radiata PE=2 SV=1	YPL234c	182	6e-57	COG0636	F0F1-type ATP synthase, subunit c/Archaeal/vacuolar-type H+-ATPase, subunit K	K02155	1e-99	290	gmx:100776231	V-type H+-transporting ATPase 16kDa proteolipid subunit [EC:3.6.3.14]
comp100032_c1_seq2	746	178.631	136.797	157.714	183.135	170.914	177.024	187.012	170.181	178.597	164.03	160.409	162.219	179.857	180.558	180.207	181.784	167.609	174.696	189.319	197.168	193.243	gene11187	description = V-type proton ATPase 16 kDa proteolipid subunit c4 (V-ATPase 16 kDa proteolipid subunit c4) (similar to) -- fatm_description = 16 kDa proteolipid subunit	FANhyb_rscf00000864.1.g00002.1	hypothetical protein PRUPE_ppa011277mg [Prunus persica]	sp|O22552|VATL_VIGRR	290	6e-101	V-type proton ATPase 16 kDa proteolipid subunit OS=Vigna radiata var. radiata PE=2 SV=1	YPL234c	182	9e-58	COG0636	F0F1-type ATP synthase, subunit c/Archaeal/vacuolar-type H+-ATPase, subunit K	K02155	2e-100	290	gmx:100776231	V-type H+-transporting ATPase 16kDa proteolipid subunit [EC:3.6.3.14]
comp100033_c1_seq2	696	0	0	0	0	0.1953	0.09765	0.1689	0	0.08445	0	0	0	0	0.1733	0.08665	0.1636	0	0.0818	0	0	0	NA	NA	NA	NA	--	--	--	--	--	--	--	--	--	--	--	--	--	--
comp100033_c1_seq3	569	0.389	0.4245	0.40675	0	0	0	0	0	0	0	0	0	0	0	0	0	0.401	0.2005	0	0	0	gene15531	description = Nudix hydrolase 2 (AtNUDT2) (similar to) -- fatm_description = Nudix hydrolase 10	FANhyb_rscf00000171.1.g00005.1	PREDICTED: nudix hydrolase 2-like [Fragaria vesca subsp. vesca]	sp|Q6NPD7|NUD10_ARATH	146	1e-43	Nudix hydrolase 10 OS=Arabidopsis thaliana GN=NUDT10 PE=1 SV=1	--	--	--	--	--	--	--	--	--	--
comp100033_c1_seq5	1193	0.3711	1.4172	0.89415	0.3879	0.4558	0.42185	0.5911	0.1947	0.3929	0.9713	0	0.48565	0.4046	0	0.2023	0	0.1913	0.09565	0	0.5843	0.29215	gene19837	description = Nudix hydrolase 2 (AtNUDT2) (putative) -- fatm_description = Nudix hydrolase 10	FANhyb_rscf00000171.1.g00005.1	PREDICTED: nudix hydrolase 2-like [Fragaria vesca subsp. vesca]
comp100033_c2_seq2	1138	1.3616	1.0612	1.2114	0.8132	0.7167	0.76495	0.6197	0.4083	0.514	0.2037	1.3283	0.766	1.0603	0.2119	0.6361	0.7004	1.0025	0.85145	0.8904	0.3063	0.59835	gene19837	description = Nudix hydrolase 2 (AtNUDT2) (putative) -- fatm_description = Nudix hydrolase 10	FANhyb_rscf00000171.1.g00005.1	PREDICTED: nudix hydrolase 2-like [Fragaria vesca subsp. vesca]
comp100033_c2_seq3	616	0	0.3921	0.19605	0	0	0	0	0	0	0.1881	0	0.09405	0	0	0	0	0	0	0.8225	0	0.41125	gene15263	description = Nudix hydrolase 10 (AtNUDT10) (probable) -- fatm_description = Nudix hydrolase 10	FANhyb_rscf00000171.1.g00005.1	PREDICTED: nudix hydrolase 2-like [Fragaria vesca subsp. vesca]	sp|Q6NPD7|NUD10_ARATH	171	3e-53	Nudix hydrolase 10 OS=Arabidopsis thaliana GN=NUDT10 PE=1 SV=1	--	--	--	--	--	--	--	--	--	--
comp100033_c2_seq4	402	0.826	0.6008	0.7134	0	0	0	0	0	0	0	0.3133	0.15665	0	1.1999	0.59995	0	0.2838	0.1419	0	0	0	gene15263	description = Nudix hydrolase 10 (AtNUDT10) (probable) -- fatm_description = Nudix hydrolase 10	FANhyb_rscf00000171.1.g00005.1	PREDICTED: nudix hydrolase 2-like [Fragaria vesca subsp. vesca]	sp|Q6NPD7|NUD10_ARATH	70.1	3e-15	Nudix hydrolase 10 OS=Arabidopsis thaliana GN=NUDT10 PE=1 SV=1	--	--	--	--	--	--	--	--	--	--
comp100033_c2_seq5	1123	0.1971	0.2151	0.2061	0.206	0	0.103	0.628	0	0.314	0.2064	0	0.1032	0	0	0	0	0.3048	0.1524	0	0	0	gene19837	description = Nudix hydrolase 2 (AtNUDT2) (putative) -- fatm_description = Nudix hydrolase 10	FANhyb_rscf00000171.1.g00005.1	PREDICTED: nudix hydrolase 2-like [Fragaria vesca subsp. vesca]	sp|Q6NPD7|NUD10_ARATH	347	2e-119	Nudix hydrolase 10 OS=Arabidopsis thaliana GN=NUDT10 PE=1 SV=1	--	--	--	--	--	--	--	--	--	--
comp100033_c2_seq6	646	0.1713	0	0.08565	0	0	0	0.1819	0.1798	0.18085	0	0	0	0	0.1867	0.09335	0	0.1766	0.0883	0	0	0	NA	NA	NA	NA
comp100033_c2_seq7	304	0	0.3973	0.19865	0	0	0	0	0	0	0	0	0	0	0	0	0	0.7506	0.3753	0	0	0	NA	NA	NA	NA
comp100034_c0_seq1	4078	0.19	0.385	0.2875	0.1702	0.0667	0.11845	0.2306	0.6836	0.4571	0.1421	0.278	0.21005	1.3315	1.5377	1.4346	0.363	0.0839	0.22345	0.1553	0.1994	0.17735	gene30058	description = Mitotic spindle assembly checkpoint protein MAD2B (hREV7) (probable) -- fatm_description = polymerase zeta processivity subunit	FANhyb_rscf00000001.1.g00008.1	ATP synthase F0 subunit 9 (mitochondrion) [Malus x domestica] gi|401661920|emb|CBX33375.1| atp9 (mitochondrion) [Malus x domestica]	sp|P13547|ATP9_WHEAT	139	6e-39	ATP synthase subunit 9, mitochondrial OS=Triticum aestivum GN=ATP9 PE=1 SV=3	Q0130	80.1	1e-17	COG0636	F0F1-type ATP synthase, subunit c/Archaeal/vacuolar-type H+-ATPase, subunit K	K02128	1e-38	139	pop:POPTR_789352	F-type H+-transporting ATPase subunit c [EC:3.6.3.14]
comp100034_c0_seq10	465	0	0	0	0	0	0	0	0.2498	0.1249	0	0	0	0	4.4086	2.2043	0	0	0	0	0	0	NA	NA	NA	NA	--	--	--	--	--	--	--	--	--	--	--	--	--	--
comp100034_c0_seq11	641	0	0.3768	0.1884	0	0	0	0	0	0	0.1808	0	0.0904	0	0	0	0	0	0	0	0	0	NA	NA	FANhyb_rscf00000001.1.g00026.1	Mitochondrial protein, putative [Medicago truncatula] gi|355477403|gb|AES58606.1| Mitochondrial protein, putative [Medicago truncatula]	--	--	--	--	--	--	--	--	--	--	--	--	--	--
comp100034_c0_seq2	2307	3.6462	3.298	3.4721	2.3567	1.8265	2.0916	5.1965	4.5817	4.8891	2.1598	3.549	2.8544	14.0168	13.2244	13.6206	5.9226	3.1649	4.54375	4.3375	4.6836	4.51055	gene27705	description = Pentatricopeptide repeat-containing protein At4g19440, chloroplastic, Precursor (probable) -- fatm_description = Pentatricopeptide repeat-containing protein At1g12300, mitochondrial	FANhyb_rscf00000001.1.g00026.1	Mitochondrial protein, putative [Medicago truncatula] gi|355477403|gb|AES58606.1| Mitochondrial protein, putative [Medicago truncatula]	sp|P93276|M030_ARATH	135	3e-37	Uncharacterized mitochondrial protein AtMg00030 OS=Arabidopsis thaliana GN=AtMg00030 PE=4 SV=1	--	--	--	--	--	--	--	--	--	--
comp100034_c0_seq3	214	0	0.5643	0.28215	0	0	0	0.5492	0	0.2746	0	0	0	0	0	0	0	0	0	0	0	0	NA	NA	FANhyb_rscf00003358.1.g00001.1	PREDICTED: pentatricopeptide repeat-containing protein At2g16880-like [Fragaria vesca subsp. vesca]	--	--	--	--	--	--	--	--	--	--	--	--	--	--
comp100034_c0_seq4	466	0	0	0	0	0	0	0	0	0	0	0	0	0	0.7763	0.38815	0	0.4896	0.2448	0	0	0	NA	NA	FANhyb_rscf00000001.1.g00026.1	Mitochondrial protein, putative [Medicago truncatula] gi|355477403|gb|AES58606.1| Mitochondrial protein, putative [Medicago truncatula]	--	--	--	--	--	--	--	--	--	--	--	--	--	--
comp100034_c0_seq5	475	0	0	0	0	0	0	0	0	0	0	0	0	0.254	0	0.127	0	0	0	0	0.2446	0.1223	NA	NA	FANhyb_rscf00000001.1.g00008.1	ATP synthase F0 subunit 9 (mitochondrion) [Malus x domestica] gi|401661920|emb|CBX33375.1| atp9 (mitochondrion) [Malus x domestica]
comp100034_c0_seq6	3049	2.0691	2.0993	2.0842	0.9106	1.7833	1.34695	1.8117	1.9048	1.85825	0.8741	1.6112	1.24265	1.4642	0.2373	0.85075	3.6224	0.898	2.2602	2.5341	2.553	2.54355	gene11976	description = Notch 1 intracellular domain, Precursor (probable)	FANhyb_rscf00000001.1.g00026.1	Mitochondrial protein, putative [Medicago truncatula] gi|355477403|gb|AES58606.1| Mitochondrial protein, putative [Medicago truncatula]	sp|Q3BAI2|YCX91_PHAAO	192	1e-57	Uncharacterized protein ORF91 OS=Phalaenopsis aphrodite subsp. formosana PE=4 SV=1	--	--	--	--	--	--	--	--	--	--
comp100034_c0_seq7	258	2.574	0	1.287	0	0.5269	0.26345	0	0	0	0.4491	2.9294	1.68925	0.9353	0.4674	0.70135	0	0	0	0.491	0.4503	0.47065	gene23227	description = Pentatricopeptide repeat-containing protein At2g16880 (probable) -- fatm_description = Pentatricopeptide repeat-containing protein	FANhyb_rscf00003358.1.g00001.1	PREDICTED: pentatricopeptide repeat-containing protein At2g16880-like [Fragaria vesca subsp. vesca]	--	--	--	--	--	--	--	--	--	--	--	--	--	--
comp100034_c0_seq9	2261	0	0	0	0	0.1202	0.0601	0	0	0	0	0.0557	0.02785	0.2668	1.12	0.6934	0	0	0	0	0	0	gene11976	description = Notch 1 intracellular domain, Precursor (probable)	FANhyb_rscf00000001.1.g00026.1	Mitochondrial protein, putative [Medicago truncatula] gi|355477403|gb|AES58606.1| Mitochondrial protein, putative [Medicago truncatula]	sp|Q3BAI2|YCX91_PHAAO	155	1e-44	Uncharacterized protein ORF91 OS=Phalaenopsis aphrodite subsp. formosana PE=4 SV=1	--	--	--	--	--	--	--	--	--	--
comp100034_c1_seq2	467	0	0.2586	0.1293	0	0.5821	0.29105	0.2517	0.2487	0.2502	0	0.5395	0.26975	0	20.6574	10.3287	0	0.7329	0.36645	0.2712	0.4976	0.3844	NA	NA	FANhyb_rscf00000001.1.g00026.1	Mitochondrial protein, putative [Medicago truncatula] gi|355477403|gb|AES58606.1| Mitochondrial protein, putative [Medicago truncatula]	--	--	--	--	--	--	--	--	--	--	--	--	--	--
comp100035_c0_seq1	316	0	0	0	0	0	0	0	0	0	0.7334	0	0.3667	0	0	0	0	0	0	0	0	0	NA	NA	NA	NA	--	--	--	--	--	--	--	--	--	--	--	--	--	--
comp100035_c0_seq2	405	0	0	0	1.1425	1.0069	1.0747	3.4824	2.2944	2.8884	2.0028	0.311	1.1569	0	0.2977	0.14885	0.2811	1.4084	0.84475	3.7531	2.295	3.02405	NA	NA	NA	NA	--	--	--	--	--	--	--	--	--	--	--	--	--	--
comp100035_c0_seq3	213	0	0.567	0.2835	0	0	0	1.1036	1.636	1.3698	1.6321	0	0.81605	0	0	0	0	0.5356	0.2678	1.784	0.5455	1.16475	NA	NA	NA	NA	--	--	--	--	--	--	--	--	--	--	--	--	--	--
comp100036_c0_seq1	580	4.5799	3.5398	4.05985	2.3934	1.6405	2.01695	3.4449	2.6034	3.02415	3.796	3.0405	3.41825	2.4964	2.0791	2.28775	4.5153	3.1471	3.8312	2.1839	1.0016	1.59275	NA	NA	NA	NA	--	--	--	--	--	--	--	--	--	--	--	--	--	--
comp100036_c0_seq2	312	1.419	0.7742	1.0966	0	0.8713	0.43565	1.8835	0.7446	1.31405	1.4856	0	0.7428	0	0	0	1.8247	0	0.91235	0	3.3514	1.6757	NA	NA	NA	NA	--	--	--	--	--	--	--	--	--	--	--	--	--	--
comp100036_c0_seq3	532	0.208	0	0.104	0.6523	0.2555	0.4539	0.2209	0.4367	0.3288	0	0.2368	0.1184	0.4536	0.4533	0.45345	0.6421	0.6433	0.6427	0.7143	0.2184	0.46635	NA	NA	NA	NA	--	--	--	--	--	--	--	--	--	--	--	--	--	--
comp100036_c0_seq4	360	7.0712	10.0641	8.56765	4.4987	3.7758	4.13725	4.2442	5.8077	5.02595	3.8626	3.8489	3.85575	2.6813	2.0098	2.34555	3.1629	5.3873	4.2751	3.5185	4.1955	3.857	NA	NA	NA	NA	--	--	--	--	--	--	--	--	--	--	--	--	--	--
comp100036_c0_seq5	436	139.873	140.436	140.155	80.1273	77.3176	78.7224	74.4011	77.2578	75.8294	65.9119	56.9145	61.4132	37.0833	45.6351	41.3592	94.0152	99.6927	96.8539	96.7422	96.9965	96.8693	gene12431	description = B3 domain-containing protein At3g18960 (probable) -- fatm_description = B3 domain-containing	FANhyb_icon00037768_a.1.g00001.1	No hits	--	--	--	--	--	--	--	--	--	--	--	--	--	--
comp100036_c2_seq1	204	0	0	0	0	0	0	1.1523	1.7081	1.4302	0	0	0	0.5915	1.1822	0.88685	0	0.5592	0.2796	0	0	0	NA	NA	NA	NA	--	--	--	--	--	--	--	--	--	--	--	--	--	--
comp100036_c3_seq1	333	19.2776	23.211	21.2443	12.506	9.7967	11.1514	14.4709	16.7428	15.6068	8.3515	13.2394	10.7955	4.3481	8.691	6.51955	8.8902	16.1019	12.4961	12.1721	13.9559	13.064	NA	NA	NA	NA	--	--	--	--	--	--	--	--	--	--	--	--	--	--
comp100036_c3_seq2	399	24.688	21.1876	22.9378	21.7445	21.4625	21.6035	23.5653	31.44	27.5026	12.488	15.4691	13.9786	10.2817	5.44	7.86085	33.9591	35.1688	34.5639	26.6664	30.2832	28.4748	gene12431	description = B3 domain-containing protein At3g18960 (probable) -- fatm_description = B3 domain-containing	FANhyb_icon00037768_a.1.g00001.1	No hits	--	--	--	--	--	--	--	--	--	--	--	--	--	--
comp100036_c3_seq3	919	160.179	151.915	156.047	204.298	197.016	200.657	203.347	182.129	192.738	135.043	130.76	132.902	140.616	127.804	134.21	197.123	211.657	204.39	224.662	195.576	210.119	gene25539	description = 40S ribosomal protein S29 -- fatm_description = 40S ribosomal protein S29	FANhyb_rscf00001369.1.g00003.1	PREDICTED: uncharacterized protein LOC101313278 [Fragaria vesca subsp. vesca]	sp|Q680P8|RS29_ARATH	120	6e-35	40S ribosomal protein S29 OS=Arabidopsis thaliana GN=RPS29A PE=3 SV=2	YLR388w	85.5	7e-21	COG0199	Ribosomal protein S14	K02980	3e-38	130	vvi:100241311	small subunit ribosomal protein S29e
comp100036_c3_seq4	810	24.8688	16.5499	20.7094	30.9909	20.1377	25.5643	22.2005	18.6419	20.4212	20.7435	14.929	17.8362	11.0232	14.143	12.5831	31.6286	18.7323	25.1805	31.7446	19.5072	25.6259	gene02554	description = 40S ribosomal protein S29 (similar to)	FANhyb_rscf00000063.1.g00016.1	PREDICTED: casein kinase II subunit alpha-2-like [Fragaria vesca subsp. vesca]	sp|Q680P8|RS29_ARATH	120	3e-35	40S ribosomal protein S29 OS=Arabidopsis thaliana GN=RPS29A PE=3 SV=2	YLR388w	85.5	4e-21	COG0199	Ribosomal protein S14	K02980	1e-38	130	vvi:100241311	small subunit ribosomal protein S29e
comp100036_c3_seq5	795	3.0628	2.4306	2.7467	0.8731	1.0259	0.9495	4.1395	2.4838	3.31165	0.4373	1.426	0.93165	1.5177	1.0618	1.28975	3.1509	1.148	2.14945	1.1153	2.7767	1.946	gene02554	description = 40S ribosomal protein S29 (similar to)	FANhyb_rscf00000063.1.g00016.1	PREDICTED: casein kinase II subunit alpha-2-like [Fragaria vesca subsp. vesca]	sp|Q680P8|RS29_ARATH	120	2e-35	40S ribosomal protein S29 OS=Arabidopsis thaliana GN=RPS29A PE=3 SV=2	YLR388w	85.5	3e-21	COG0199	Ribosomal protein S14	K02980	1e-38	130	vvi:100241311	small subunit ribosomal protein S29e
comp100036_c3_seq6	474	78.2232	99.1125	88.6679	137.645	147.4	142.523	119.02	120.809	119.915	91.6751	127.292	109.483	101.058	107.867	104.463	121.31	127.562	124.436	138.156	150.988	144.572	gene25539	description = 40S ribosomal protein S29 -- fatm_description = 40S ribosomal protein S29	FANhyb_rscf00001369.1.g00003.1	PREDICTED: uncharacterized protein LOC101313278 [Fragaria vesca subsp. vesca]	sp|Q680P8|RS29_ARATH	120	8e-37	40S ribosomal protein S29 OS=Arabidopsis thaliana GN=RPS29A PE=3 SV=2	YLR388w	85.5	2e-22	COG0199	Ribosomal protein S14	K02980	4e-40	130	vvi:100241311	small subunit ribosomal protein S29e
comp100037_c0_seq1	806	53.1429	41.0556	47.0992	77.3595	68.3019	72.8307	69.8485	54.1856	62.017	68.7213	65.3257	67.0235	77.5452	67.3255	72.4353	78.6869	73.4611	76.074	83.134	85.9117	84.5229	gene14195	description = Peptidyl-prolyl cis-trans isomerase H (similar to) -- fatm_description = cis-trans isomerase	FANhyb_icon00006183_a.1.g00001.1	PREDICTED: peptidyl-prolyl cis-trans isomerase H-like [Fragaria vesca subsp. vesca]	sp|Q9SKQ0|CP19B_ARATH	206	4e-67	Peptidyl-prolyl cis-trans isomerase CYP19-2 OS=Arabidopsis thaliana GN=CYP19-2 PE=1 SV=1	slr1251	201	1e-64	COG0652	Peptidyl-prolyl cis-trans isomerase (rotamase) - cyclophilin family	K09567	1e-134	379	pop:POPTR_817630	peptidyl-prolyl isomerase H (cyclophilin H) [EC:5.2.1.8]
comp100037_c0_seq2	477	0	0	0	0	0	0	0.2464	0	0.1232	0	0	0	0	0	0	0	0	0	0	0.4871	0.24355	gene14195	description = Peptidyl-prolyl cis-trans isomerase H (similar to) -- fatm_description = cis-trans isomerase	FANhyb_rscf00003941.1.g00001.1	PREDICTED: peptidyl-prolyl cis-trans isomerase CYP19-3-like [Fragaria vesca subsp. vesca]	sp|Q38867|CP19C_ARATH	75.5	1e-17	Peptidyl-prolyl cis-trans isomerase CYP19-3 OS=Arabidopsis thaliana GN=CYP19-3 PE=2 SV=2	SPBC1709.04c	80.9	3e-19	COG0652	Peptidyl-prolyl cis-trans isomerase (rotamase) - cyclophilin family	K09567	4e-45	143	pop:POPTR_946370	peptidyl-prolyl isomerase H (cyclophilin H) [EC:5.2.1.8]
comp100038_c0_seq2	591	1.6855	2.0435	1.8645	2.5446	1.15	1.8473	1.7898	1.7688	1.7793	1.7646	1.7051	1.73485	1.225	0.6121	0.91855	3.6606	2.3164	2.9885	1.0716	2.359	1.7153	gene15556	description = Rho GTPase-activating protein gacA (probable) -- fatm_description = Rho GTPase-activating protein 4	NA	NA	--	--	--	--	--	--	--	--	--	--	--	--	--	--
comp100038_c0_seq3	432	1.281	0.5591	0.92005	1.6067	0.6293	1.118	0.5441	1.6132	1.07865	1.3412	0.8747	1.10795	0	0.8374	0.4187	0.2636	0.2641	0.26385	0.5864	0.8068	0.6966	NA	NA	NA	NA	--	--	--	--	--	--	--	--	--	--	--	--	--	--
comp100038_c0_seq4	251	0	0	0	0	1.0831	0.54155	0	0.4628	0.2314	0	0	0	0	0	0	0	0	0	1.0093	0.4629	0.7361	gene15556	description = Rho GTPase-activating protein gacA (probable) -- fatm_description = Rho GTPase-activating protein 4	NA	NA	--	--	--	--	--	--	--	--	--	--	--	--	--	--
comp100038_c1_seq1	564	0.3925	0.8565	0.6245	0.8204	0.241	0.5307	0	0.2059	0.10295	1.2327	0	0.61635	0.2139	0.4276	0.32075	0.2019	0.2023	0.2021	0	0.206	0.103	gene15556	description = Rho GTPase-activating protein gacA (probable) -- fatm_description = Rho GTPase-activating protein 4	NA	NA	--	--	--	--	--	--	--	--	--	--	--	--	--	--
comp100038_c1_seq4	584	0	0.6204	0.3102	0	0	0	0.2013	0	0.10065	0	0	0	0	0	0	0	0	0	0.2169	0	0.10845	NA	NA	NA	NA	--	--	--	--	--	--	--	--	--	--	--	--	--	--
comp100039_c0_seq12	591	0	0	0	0	0.46	0.23	0	0	0	0	0.4263	0.21315	0	0	0	0	0	0	0	0	0	gene27471	description = 50S ribosomal protein L17 (probable)	FANhyb_rscf00001005.1.g00003.1	PREDICTED: uncharacterized protein LOC101310061 [Fragaria vesca subsp. vesca]	--	--	--	--	--	--	--	--	--	--	--	--	--	--
comp100039_c0_seq13	611	0.7246	0.3953	0.55995	0.568	0.4449	0.50645	0	0	0	0.3793	0	0.18965	0.7899	0.5921	0.691	0	0	0	0	0	0	gene27488	description = Two-component response regulator ARR9 (probable) -- fatm_description = Two-component response regulator	NA	NA	--	--	--	--	--	--	--	--	--	--	--	--	--	--
comp100039_c0_seq18	338	0.6549	0	0.32745	0	0	0	0	0	0	0	0	0	0	0	0	0	0	0	0	0	0	gene17680	description = Isoleucyl-tRNA synthetase, cytoplasmic (IleRS) (probable) -- fatm_description = Isoleucine--tRNA ligase, cytoplasmic	FANhyb_rscf00004404.1.g00002.1	No_hits	--	--	--	--	--	--	--	--	--	--	--	--	--	--
comp100039_c0_seq21	298	1.857	0	0.9285	1.5528	2.2807	1.91675	2.3664	0.7796	1.573	0.3889	2.5362	1.46255	4.4539	2.0233	3.2386	3.0567	1.1485	2.1026	0.8501	0	0.42505	gene27487	description = DEAD-box ATP-dependent RNA helicase 52C (similar to)	FANhyb_rscf00001005.1.g00003.1	PREDICTED: uncharacterized protein LOC101310061 [Fragaria vesca subsp. vesca]	--	--	--	--	--	--	--	--	--	--	--	--	--	--
comp100039_c0_seq22	590	0	0	0	0.1961	0	0.09805	0.1992	0	0.0996	0	0	0	0	0	0	0.193	0.1934	0.1932	0	0	0	gene00469	description = Probable auxin efflux carrier component 1b (similar to) -- fatm_description = Auxin efflux carrier component	NA	NA	--	--	--	--	--	--	--	--	--	--	--	--	--	--
comp100039_c0_seq25	291	0	0	0	0.3975	0	0.19875	1.2117	0.7983	1.005	0.7964	0.4329	0.61465	0.8293	0	0.41465	0	0.7841	0.39205	0	0	0	gene27488	description = Two-component response regulator ARR9 (probable) -- fatm_description = Two-component response regulator	NA	NA	--	--	--	--	--	--	--	--	--	--	--	--	--	--
comp100040_c0_seq1	693	0	0	0	0	0	0	0	0.1676	0.0838	0	0.1818	0.0909	0	0	0	0.6572	0	0.3286	0	0	0	gene19230	description = 50S ribosomal protein L5, chloroplastic, Precursor (putative) -- fatm_description = protein L5	FANhyb_rscf00000239.1.g00011.1	PREDICTED: cyclic nucleotide-gated ion channel 1-like [Fragaria vesca subsp. vesca]	--	--	--	--	--	--	--	--	--	--	--	--	--	--
comp100040_c0_seq3	1190	0.465	0.9134	0.6892	1.2637	3.8837	2.5737	1.4815	0.1952	0.83835	1.9475	2.117	2.03225	0	0	0	3.636	3.2595	3.44775	0.8515	1.1716	1.01155	gene19231	description = Diacylglycerol kinase (DAG kinase) (probable) -- fatm_description = bases kinase 2, mitochondrial	FANhyb_rscf00000239.1.g00011.1	PREDICTED: cyclic nucleotide-gated ion channel 1-like [Fragaria vesca subsp. vesca]	--	--	--	--	--	--	--	--	--	--	--	--	--	--
comp100040_c1_seq1	1204	7.8138	7.523	7.6684	5.0922	3.4998	4.296	12.1046	14.4709	13.2878	5.5821	3.9756	4.77885	2.4052	1.6025	2.00385	6.2417	6.4433	6.3425	9.784	8.5883	9.18615	gene19231	description = Diacylglycerol kinase (DAG kinase) (probable) -- fatm_description = bases kinase 2, mitochondrial	FANhyb_rscf00000239.1.g00011.1	PREDICTED: cyclic nucleotide-gated ion channel 1-like [Fragaria vesca subsp. vesca]	--	--	--	--	--	--	--	--	--	--	--	--	--	--
comp100041_c0_seq1	1036	79.4845	89.9943	84.7394	66.3265	67.3086	66.8175	68.4092	81.3969	74.903	60.9586	74.289	67.6238	57.6509	61.4577	59.5543	57.0413	62.2176	59.6294	60.7652	65.6051	63.1852	gene18250	description = Phosducin-like protein 3 (VIAF-1) (probable) -- fatm_description = Viral IAP-associated factor homolog	FANhyb_rscf00001390.1.g00003.1	PREDICTED: phosducin-like protein 3-like [Fragaria vesca subsp. vesca]	--	--	--	--	--	--	--	--	--	--	--	--	--	--
comp100041_c0_seq2	386	0.2867	0.9386	0.61265	0.5994	0	0.2997	1.2179	2.7082	1.96305	0.9006	1.3053	1.10295	1.2504	1.8744	1.5624	0.8849	1.1822	1.03355	1.9689	0.903	1.43595	gene18250	description = Phosducin-like protein 3 (VIAF-1) (probable) -- fatm_description = Viral IAP-associated factor homolog	FANhyb_rscf00001390.1.g00003.1	PREDICTED: phosducin-like protein 3-like [Fragaria vesca subsp. vesca]	--	--	--	--	--	--	--	--	--	--	--	--	--	--
comp100041_c1_seq3	1055	7.1339	5.4947	6.3143	5.0439	4.123	4.58345	3.565	3.3029	3.43395	3.2951	1.194	2.24455	5.0322	1.6002	3.3162	3.2378	2.8115	3.02465	3.1216	1.1013	2.11145	gene18250	description = Phosducin-like protein 3 (VIAF-1) (probable) -- fatm_description = Viral IAP-associated factor homolog	FANhyb_rscf00001390.1.g00003.1	PREDICTED: phosducin-like protein 3-like [Fragaria vesca subsp. vesca]	--	--	--	--	--	--	--	--	--	--	--	--	--	--
comp100041_c1_seq4	918	0	0	0	0	0.2961	0.14805	0	0	0	0.7574	0.2744	0.5159	0.2629	0	0.13145	0.4961	0	0.24805	0	0.2531	0.12655	gene18250	description = Phosducin-like protein 3 (VIAF-1) (probable) -- fatm_description = Viral IAP-associated factor homolog	FANhyb_rscf00001390.1.g00003.1	PREDICTED: phosducin-like protein 3-like [Fragaria vesca subsp. vesca]	--	--	--	--	--	--	--	--	--	--	--	--	--	--
comp100043_c0_seq1	2238	5.984	6.7454	6.3647	2.326	0.9111	1.61855	3.046	3.3735	3.20975	1.8122	1.4071	1.60965	0.9704	1.5626	1.2665	3.0526	2.2939	2.67325	2.3205	3.0629	2.6917	gene05873	description = Importin subunit alpha-8 (probable)	FANhyb_rscf00004267.1.g00001.1	hypothetical protein PRUPE_ppa016604mg [Prunus persica]	--	--	--	--	--	--	--	--	--	--	--	--	--	--
comp100043_c1_seq1	1353	2.3723	3.3919	2.8821	0.171	0	0.0855	1.6505	0.9443	1.2974	0.1713	0	0.08565	0.3567	0.0891	0.2229	0.6732	0.9275	0.80035	0.0936	0.2576	0.1756	gene05873	description = Importin subunit alpha-8 (probable)	NA	NA	--	--	--	--	--	--	--	--	--	--	--	--	--	--
comp100043_c2_seq1	215	0	0	0	0	0	0	1.0933	0	0.54665	0	0	0	0	0	0	1.5888	0	0.7944	0	0.5404	0.2702	gene05872	description = Apoptotic protease-activating factor 1 (Apaf-1) (probable) -- fatm_description = Apoptotic protease-activating factor 1	FANhyb_rscf00004267.1.g00001.1	hypothetical protein PRUPE_ppa016604mg [Prunus persica]	--	--	--	--	--	--	--	--	--	--	--	--	--	--
comp100043_c2_seq4	2020	0.8767	0.9566	0.91665	0	0	0	0.1164	0.46	0.2882	0.2295	0.1247	0.1771	0.3584	0.1194	0.2389	0.3946	0.2259	0.31025	0.0627	0	0.03135	gene05872	description = Apoptotic protease-activating factor 1 (Apaf-1) (probable) -- fatm_description = Apoptotic protease-activating factor 1	FANhyb_rscf00004267.1.g00001.1	hypothetical protein PRUPE_ppa016604mg [Prunus persica]
comp100043_c2_seq5	2034	0.2177	0.2375	0.2276	0.1137	0.1337	0.1237	0.3467	0.1713	0.259	0	0.3716	0.1858	0.2373	0.1186	0.17795	0.2239	0.1122	0.16805	0.2491	0.1142	0.18165	gene05872	description = Apoptotic protease-activating factor 1 (Apaf-1) (probable) -- fatm_description = Apoptotic protease-activating factor 1	FANhyb_rscf00004267.1.g00001.1	hypothetical protein PRUPE_ppa016604mg [Prunus persica]
comp100044_c0_seq1	1252	3.7129	2.508	3.11045	3.5111	2.0628	2.78695	3.0979	1.9483	2.5231	1.4809	1.0061	1.2435	0.3855	0.4816	0.43355	4.1835	2.5514	3.36745	2.6304	4.0831	3.35675	gene21412	description = Superoxide dismutase [Fe], chloroplastic, Precursor (similar to) -- fatm_description = dismutase [Fe] 2, chloroplastic	FANhyb_rscf00000113.1.g00018.1	PREDICTED: superoxide dismutase [Fe], chloroplastic-like [Fragaria vesca subsp. vesca]	sp|Q9LU64|SODF2_ARATH	397	5e-138	Superoxide dismutase [Fe] 2, chloroplastic OS=Arabidopsis thaliana GN=FSD2 PE=1 SV=1	slr1516	217	1e-68	COG0605	Superoxide dismutase	K04564	1e-144	415	gmx:100814802	superoxide dismutase, Fe-Mn family [EC:1.15.1.1]
comp100044_c0_seq2	450	0	0	0	0.5141	0	0.25705	0	0	0	0.2575	0	0.12875	0	0	0	0	0.2535	0.12675	0	0	0	gene21412	description = Superoxide dismutase [Fe], chloroplastic, Precursor (similar to) -- fatm_description = dismutase [Fe] 2, chloroplastic	FANhyb_rscf00000113.1.g00018.1	PREDICTED: superoxide dismutase [Fe], chloroplastic-like [Fragaria vesca subsp. vesca]
comp100044_c0_seq4	483	0	0	0	0	0	0	0	0	0	0	0	0	0.2498	0.2497	0.24975	0	0	0	0	0.4811	0.24055	gene21412	description = Superoxide dismutase [Fe], chloroplastic, Precursor (similar to) -- fatm_description = dismutase [Fe] 2, chloroplastic	FANhyb_rscf00000113.1.g00018.1	PREDICTED: superoxide dismutase [Fe], chloroplastic-like [Fragaria vesca subsp. vesca]
comp100044_c0_seq5	1127	1.2767	1.3931	1.3349	1.3344	1.3267	1.33055	0.5214	1.546	1.0337	0.6169	0.2235	0.4202	0.4282	0.428	0.4281	1.6165	1.4172	1.51685	1.1239	1.0309	1.0774	gene21412	description = Superoxide dismutase [Fe], chloroplastic, Precursor (similar to) -- fatm_description = dismutase [Fe] 2, chloroplastic	FANhyb_rscf00000113.1.g00018.1	PREDICTED: superoxide dismutase [Fe], chloroplastic-like [Fragaria vesca subsp. vesca]	sp|Q9LU64|SODF2_ARATH	397	1e-138	Superoxide dismutase [Fe] 2, chloroplastic OS=Arabidopsis thaliana GN=FSD2 PE=1 SV=1	slr1516	217	3e-69	COG0605	Superoxide dismutase	K04564	3e-145	415	gmx:100814802	superoxide dismutase, Fe-Mn family [EC:1.15.1.1]
comp100045_c0_seq5	1358	0.163	0	0.0815	0	0	0	0	0	0	0	0	0	0	0	0	0	0	0	0	0	0	gene15717	description = Putative pentatricopeptide repeat-containing protein At3g15930 (similar to) -- fatm_description = Pentatricopeptide repeat-containing protein	FANhyb_rscf00005076.1.g00002.1	PREDICTED: uncharacterized protein LOC101315254 [Fragaria vesca subsp. vesca]	--	--	--	--	--	--	--	--	--	K10903	2e-139	403	rcu:RCOM_0901170	HUS1 checkpoint protein
comp100046_c0_seq1	1383	2.2408	1.2225	1.73165	1.0874	1.7691	1.42825	0.9348	1.4278	1.1813	1.5082	1.6394	1.5738	2.0066	1.1335	1.57005	0.741	0.33	0.5355	2.1065	1.5121	1.8093	gene27485	description = Transmembrane protein 18 (similar to) -- fatm_description = Nuclear inhibitor of protein phosphatase 1	FANhyb_icon00003083_a.1.g00001.1	PREDICTED: transmembrane protein 18-like [Fragaria vesca subsp. vesca]	--	--	--	--	--	--	--	--	--	--	--	--	--	--
comp100046_c1_seq1	511	0	0.4727	0.23635	1.1319	0.266	0.69895	2.07	0.2273	1.14865	0.9071	0.493	0.70005	0.4722	1.1799	0.82605	0.2228	0	0.1114	0.4958	0.4547	0.47525	NA	NA	NA	NA	--	--	--	--	--	--	--	--	--	--	--	--	--	--
comp100046_c1_seq2	477	1.8563	1.5191	1.6877	1.4551	0.5699	1.0125	3.4496	0.974	2.2118	0.4859	1.5844	1.03515	1.5177	1.5168	1.51725	0.7161	1.435	1.07555	3.9832	1.705	2.8441	NA	NA	NA	NA	--	--	--	--	--	--	--	--	--	--	--	--	--	--
comp100047_c0_seq1	763	0.2901	0.7914	0.54075	2.8806	2.1378	2.5092	0.9242	0.4567	0.69045	1.5187	0.9905	1.2546	0.4744	0.7902	0.6323	0.5969	0.5981	0.5975	0.9961	0.9136	0.95485	gene19268	0	FANhyb_rscf00000375.1.g00006.1	PREDICTED: E3 ubiquitin-protein ligase At3g02290-like isoform 1 [Fragaria vesca subsp. vesca]	sp|Q8LE94|RING3_ARATH	85.1	8e-20	E3 ubiquitin-protein ligase At3g02290 OS=Arabidopsis thaliana GN=At3g02290 PE=2 SV=1	--	--	--	--	--	K02936	2e-19	88.6	rcu:RCOM_0790270	large subunit ribosomal protein L7Ae
comp100047_c0_seq2	721	3.3772	1.34	2.3586	6.5782	5.2788	5.9285	3.9123	3.3831	3.6477	4.6608	2.2712	3.466	1.0041	0.3345	0.6693	4.8956	1.2658	3.0807	2.4595	1.9337	2.1966	gene19268	0	FANhyb_rscf00000375.1.g00006.1	PREDICTED: E3 ubiquitin-protein ligase At3g02290-like isoform 1 [Fragaria vesca subsp. vesca]	sp|Q8LE94|RING3_ARATH	85.1	6e-20	E3 ubiquitin-protein ligase At3g02290 OS=Arabidopsis thaliana GN=At3g02290 PE=2 SV=1	--	--	--	--	--	K02936	1e-19	88.6	rcu:RCOM_0790270	large subunit ribosomal protein L7Ae
comp100047_c0_seq3	612	0	0	0	0	0.4442	0.2221	0	0	0	0	0	0	0	0	0	0	0.3728	0.1864	0	0	0	gene19268	0	FANhyb_rscf00000375.1.g00006.1	PREDICTED: E3 ubiquitin-protein ligase At3g02290-like isoform 1 [Fragaria vesca subsp. vesca]	sp|Q8LE94|RING3_ARATH	85.1	3e-20	E3 ubiquitin-protein ligase At3g02290 OS=Arabidopsis thaliana GN=At3g02290 PE=2 SV=1	--	--	--	--	--	K02936	5e-20	88.6	rcu:RCOM_0790270	large subunit ribosomal protein L7Ae
comp100047_c0_seq4	316	0.7005	0.3822	0.54135	2.1965	0	1.09825	1.8597	0.7351	1.2974	1.1001	4.3848	2.74245	1.5273	0.7632	1.14525	2.162	1.8051	1.98355	1.2025	3.309	2.25575	gene19267	description = Zinc finger protein CONSTANS-LIKE 14 (probable)	NA	NA	--	--	--	--	--	--	--	--	--	--	--	--	--	--
comp100047_c0_seq5	264	0.8385	0.9149	0.8767	3.9437	1.5447	2.7442	0	3.9598	1.9799	2.6336	3.3399	2.98675	1.3711	1.3703	1.3707	0.8626	1.2964	1.0795	0	0.4401	0.22005	gene19267	description = Zinc finger protein CONSTANS-LIKE 14 (probable)	FANhyb_rscf00000375.1.g00006.1	PREDICTED: E3 ubiquitin-protein ligase At3g02290-like isoform 1 [Fragaria vesca subsp. vesca]	--	--	--	--	--	--	--	--	--	--	--	--	--	--
comp100047_c1_seq2	785	2.2559	2.1539	2.2049	4.1262	3.4632	3.7947	2.8447	3.4032	3.12395	1.1809	1.9255	1.5532	1.0759	0.3072	0.69155	2.3208	4.9412	3.631	2.9044	2.072	2.4882	gene19268	0	FANhyb_rscf00000375.1.g00006.1	PREDICTED: E3 ubiquitin-protein ligase At3g02290-like isoform 1 [Fragaria vesca subsp. vesca]	sp|Q8LE94|RING3_ARATH	86.3	4e-20	E3 ubiquitin-protein ligase At3g02290 OS=Arabidopsis thaliana GN=At3g02290 PE=2 SV=1	--	--	--	--	--	K02936	2e-19	88.6	rcu:RCOM_0790270	large subunit ribosomal protein L7Ae
comp100047_c1_seq3	743	1.6386	1.6254	1.632	6.8505	6.769	6.80975	5.062	3.4393	4.25065	3.743	2.0344	2.8887	0.9744	0.6492	0.8118	3.0649	5.2205	4.1427	3.0686	3.4401	3.25435	gene19268	0	FANhyb_rscf00000375.1.g00006.1	PREDICTED: E3 ubiquitin-protein ligase At3g02290-like isoform 1 [Fragaria vesca subsp. vesca]	sp|Q8LE94|RING3_ARATH	86.3	3e-20	E3 ubiquitin-protein ligase At3g02290 OS=Arabidopsis thaliana GN=At3g02290 PE=2 SV=1	--	--	--	--	--	K02936	1e-19	88.6	rcu:RCOM_0790270	large subunit ribosomal protein L7Ae
comp100047_c1_seq4	531	1.0422	1.1372	1.0897	2.3964	1.2799	1.83815	2.2134	1.3125	1.76295	3.4916	0.7117	2.10165	1.3634	2.2709	1.81715	2.5732	3.8673	3.22025	0.9542	1.094	1.0241	gene19267	description = Zinc finger protein CONSTANS-LIKE 14 (probable)	NA	NA	--	--	--	--	--	--	--	--	--	--	--	--	--	--
comp100048_c0_seq4	621	0	0.1945	0.09725	1.1177	1.7511	1.4344	1.1356	0.3741	0.75485	1.1196	0.6085	0.86405	2.7202	1.3593	2.03975	0.1834	0.1837	0.18355	0.4079	0.1871	0.2975	gene21813	description = Pentatricopeptide repeat-containing protein At2g42920, chloroplastic, Precursor (probable) -- fatm_description = Pentatricopeptide repeat-containing protein	FANhyb_icon00012100_a.1.g00001.1	No hits	--	--	--	--	--	--	--	--	--	--	--	--	--	--
comp100048_c0_seq8	899	7.6331	9.4036	8.51835	24.0626	25.0993	24.581	12.6814	15.1167	13.8991	50.1405	44.6966	47.4186	59.5914	55.2636	57.4275	11.2723	14.2129	12.7426	18.4574	20.0315	19.2445	gene00270	description = Poly(A) polymerase (PAP) (probable) -- fatm_description = polymerase alpha	FANhyb_icon00010849_a.1.g00001.1	PREDICTED: poly(A) polymerase-like [Fragaria vesca subsp. vesca]	--	--	--	--	SPBC646.04	196	4e-58	COG5186	Poly(A) polymerase	K14376	2e-101	313	aly:ARALYDRAFT_472012	poly(A) polymerase [EC:2.7.7.19]
comp100049_c0_seq1	1131	4.0123	5.3391	4.6757	3.4776	3.4854	3.4815	2.9097	3.1837	3.0467	4.8154	4.0094	4.4124	3.7339	2.4523	3.0931	3.1209	6.8592	4.99005	2.6879	2.7736	2.73075	gene23184	description = Probable receptor-like protein kinase At5g47070 -- fatm_description = inactive L-type lectin-domain containing receptor kinase III	FANhyb_rscf00000657.1.g00004.1	PREDICTED: probable receptor-like protein kinase At5g15080-like isoform 1 [Fragaria vesca subsp. vesca]	sp|Q9LFP7|Y5158_ARATH	250	7e-79	Probable receptor-like protein kinase At5g15080 OS=Arabidopsis thaliana GN=At5g15080 PE=1 SV=1	BS_yloP_1	79.3	7e-16	COG0515	Serine/threonine protein kinase	K00924	6e-79	249	aly:ARALYDRAFT_494273	[EC:2.7.1.-]
comp10004_c0_seq1	350	1.5811	4.1407	2.8609	1.3221	3.107	2.21455	0	0	0	0.3311	0	0.16555	0	0.3445	0.17225	0.976	0.9779	0.97695	0	0	0	gene08053	description = Hyoscyamine 6-dioxygenase (probable) -- fatm_description = Flavonol synthase/flavanone 3-hydroxylase	FANhyb_rscf00000292.1.g00011.1	PREDICTED: hyoscyamine 6-dioxygenase-like [Fragaria vesca subsp. vesca]	sp|Q40062|IDS3_HORVU	81.6	2e-19	2'-deoxymugineic-acid 2'-dioxygenase OS=Hordeum vulgare GN=IDS3 PE=1 SV=3	--	--	--	--	--	K05933	9e-17	75.1	mtr:MTR_2g025120	aminocyclopropanecarboxylate oxidase [EC:1.14.17.4]
comp100050_c0_seq1	653	14.9155	18.8645	16.89	24.9785	22.6896	23.8341	18.1788	16.3646	17.2717	18.6327	20.6402	19.6364	13.4887	14.2193	13.854	19.1806	24.8085	21.9946	19.0095	15.6571	17.3333	gene23430	description = Serine/threonine protein phosphatase 2A 57 kDa regulatory subunit B' beta isoform (PP2A, B' subunit, beta isoform) (similar to) -- fatm_description = 59 kDa regulatory subunit B	FANhyb_rscf00000162.1.g00004.1	PREDICTED: serine/threonine protein phosphatase 2A 57 kDa regulatory subunit B' alpha isoform-like [Fragaria vesca subsp. vesca]	sp|O04375|2A5A_ARATH	239	9e-77	Serine/threonine protein phosphatase 2A 57 kDa regulatory subunit B' alpha isoform OS=Arabidopsis thaliana GN=B'ALPHA PE=1 SV=1	SPBC28F2.12	73.6	2e-14	COG0086	DNA-directed RNA polymerase, beta' subunit/160 kD subunit	K11584	1e-77	242	aly:ARALYDRAFT_487124	protein phosphatase 2 (formerly 2A), regulatory subunit B'
comp100051_c0_seq2	1276	1.5613	1.0411	1.3012	1.3599	1.811	1.58545	2.9475	1.5475	2.2475	1.0898	1.0859	1.08785	0.1891	0.378	0.28355	1.6955	3.4869	2.5912	1.489	1.9121	1.70055	NA	NA	NA	NA	--	--	--	--	--	--	--	--	--	--	--	--	--	--
comp100051_c0_seq4	259	1.7093	0.9326	1.32095	2.6799	2.0993	2.3896	4.5379	2.6908	3.61435	0	1.9454	0.9727	0.4659	0.9312	0.69855	3.517	4.8453	4.18115	1.4672	6.2801	3.87365	gene08456	description = Protein phosphatase 1 regulatory subunit 7 (probable) -- fatm_description = Protein phosphatase 1 regulatory subunit 7	NA	NA	--	--	--	--	--	--	--	--	--	--	--	--	--	--
comp100051_c0_seq5	1133	0.8792	0.7461	0.81265	2.4504	0.9598	1.7051	1.4523	3.0755	2.2639	0.6136	0.8894	0.7515	0.7455	0.2129	0.4792	1.9094	2.2152	2.0623	1.7887	2.256	2.02235	NA	NA	NA	NA	--	--	--	--	--	--	--	--	--	--	--	--	--	--
comp100051_c0_seq6	317	2.0949	0.762	1.42845	0	0	0	0	0.3664	0.1832	0	0	0	0	0	0	1.4368	0	0.7184	0	0	0	gene20413	description = Nicotinate phosphoribosyltransferase (NAPRTase) (probable)	NA	NA	--	--	--	--	--	--	--	--	--	--	--	--	--	--
comp100052_c0_seq1	1828	2.0586	2.9069	2.48275	0.6961	0.7436	0.71985	1.2216	1.7156	1.4686	2.2187	0.8958	1.55725	0.462	0.5937	0.52785	0.9966	1.7475	1.37205	1.5244	1.716	1.6202	gene09391	description = Pentatricopeptide repeat-containing protein At3g18020 (putative) -- fatm_description = Pentatricopeptide repeat-containing protein	FANhyb_rscf00004909.1.g00001.1	PREDICTED: pentatricopeptide repeat-containing protein At3g18020-like [Fragaria vesca subsp. vesca]	sp|Q9LSK8|PP240_ARATH	623	0	Pentatricopeptide repeat-containing protein At3g18020 OS=Arabidopsis thaliana GN=At3g18020 PE=2 SV=1	--	--	--	--	--	K15336	4e-55	203	vvi:100259391	tRNA (cytosine38-C5)-methyltransferase [EC:2.1.1.204]
comp100053_c0_seq1	229	0	0	0	0	0	0	0	0	0	0	0.5501	0.27505	0	0	0	0	0	0	0	0	0	NA	NA	NA	NA	--	--	--	--	--	--	--	--	--	--	--	--	--	--
comp100053_c0_seq2	1339	1.1572	1.1725	1.16485	1.0367	0.6091	0.8229	0.1756	0.1735	0.17455	0.5192	0.2822	0.4007	0	0	0	0.8504	0.2556	0.553	0.0946	0.6941	0.39435	gene29358	description = Rho GTPase-activating protein gacK, Precursor (probable)	FANhyb_rscf00000304.1.g00009.1	PREDICTED: uncharacterized protein LOC101315382 [Fragaria vesca subsp. vesca]	--	--	--	--	--	--	--	--	--	--	--	--	--	--
comp100053_c0_seq4	1377	0.8842	0.9648	0.9245	1.0921	0.691	0.89155	0.6828	1.0966	0.8897	0.6732	0.183	0.4281	0	0	0	0.9096	0.3314	0.6205	0.5519	0.3375	0.4447	gene29358	description = Rho GTPase-activating protein gacK, Precursor (probable)	FANhyb_rscf00000304.1.g00009.1	PREDICTED: uncharacterized protein LOC101315382 [Fragaria vesca subsp. vesca]	--	--	--	--	--	--	--	--	--	--	--	--	--	--
comp100054_c0_seq5	1056	0	0	0	0	0	0	0	0	0	0	0	0	0	0	0	0	0	0	0.4798	0	0.2399	gene05551	fatm_description = Methyltransferase-like protein 22	NA	NA	--	--	--	--	--	--	--	--	--	--	--	--	--	--
comp100054_c0_seq6	498	0	0	0	0	0	0	0	0	0	0	0	0	0	0	0	0.2286	0	0.1143	0.2543	0	0.12715	NA	NA	NA	NA	--	--	--	--	--	--	--	--	--	--	--	--	--	--
comp100055_c0_seq1	877	25.2406	19.6922	22.4664	28.4914	30.6887	29.5901	18.2262	19.4692	18.8477	25.2367	27.7205	26.4786	22.4258	26.4	24.4129	23.24	26.2771	24.7585	27.1529	27.1579	27.1554	gene20555	description = NADH dehydrogenase [ubiquinone] 1 alpha subcomplex assembly factor 3 (probable) -- fatm_description = subcomplex assembly factor 3	FANhyb_icon00027590_a.1.g00001.1	PREDICTED: NADH dehydrogenase [ubiquinone] 1 alpha subcomplex assembly factor 3-like isoform 2 [Fragaria vesca subsp. vesca]	--	--	--	--	RSc1325	60.8	4e-11	COG3737	Uncharacterized conserved protein	K09008	6e-90	265	pop:POPTR_732662	hypothetical protein
comp100055_c0_seq2	494	0.6721	0	0.33605	0	0	0	0	0.7054	0.3527	0	0	0	0	0	0	0	0	0	0	0	0	gene20555	description = NADH dehydrogenase [ubiquinone] 1 alpha subcomplex assembly factor 3 (probable) -- fatm_description = subcomplex assembly factor 3	FANhyb_icon00027590_a.1.g00001.1	PREDICTED: NADH dehydrogenase [ubiquinone] 1 alpha subcomplex assembly factor 3-like isoform 2 [Fragaria vesca subsp. vesca]	--	--	--	--	--	--	--	--	--	K09008	6e-75	222	pop:POPTR_732662	hypothetical protein
comp100056_c0_seq3	2442	0	0	0	0	0	0	0	0.0951	0.04755	0.0949	0	0.04745	0	0	0	0	0	0	0	0.2855	0.14275	gene29500	description = Methyltransferase-like protein 13 (probable) -- fatm_description = Methyltransferase-like protein 13	FANhyb_rscf00000228.1.g00002.1	PREDICTED: methyltransferase-like protein 13-like [Fragaria vesca subsp. vesca]	--	--	--	--	--	--	--	--	--	--	--	--	--	--
comp100056_c0_seq5	1415	0.0782	0	0.0391	0	0	0	0	0	0	0.1638	0.2671	0.21545	0	0	0	0	0.1612	0.0806	0	0	0	gene29500	description = Methyltransferase-like protein 13 (probable) -- fatm_description = Methyltransferase-like protein 13	FANhyb_rscf00000228.1.g00002.1	PREDICTED: methyltransferase-like protein 13-like [Fragaria vesca subsp. vesca]	--	--	--	--	--	--	--	--	--	--	--	--	--	--
comp100056_c0_seq6	1240	0	0.5844	0.2922	0	0	0	0	0	0	0.1869	0	0.09345	0	0	0	0	0	0	0	0	0	gene29500	description = Methyltransferase-like protein 13 (probable) -- fatm_description = Methyltransferase-like protein 13	FANhyb_rscf00000228.1.g00002.1	PREDICTED: methyltransferase-like protein 13-like [Fragaria vesca subsp. vesca]	--	--	--	--	--	--	--	--	--	--	--	--	--	--
comp100056_c0_seq7	810	0.2733	0.2982	0.28575	0.2856	0.6713	0.47845	0.5804	0	0.2902	0.8584	0.311	0.5847	0.5958	0.5955	0.59565	0	0.8451	0.42255	0.3128	0.8606	0.5867	gene29500	description = Methyltransferase-like protein 13 (probable) -- fatm_description = Methyltransferase-like protein 13	FANhyb_rscf00000228.1.g00002.1	PREDICTED: methyltransferase-like protein 13-like [Fragaria vesca subsp. vesca]	--	--	--	--	--	--	--	--	--	--	--	--	--	--
comp100057_c0_seq1	841	0.2632	0.2872	0.2752	0	0	0	0	0	0	0	0	0	0	0	0	0	0	0	0	0	0	gene25272	description = Universal stress protein A-like protein (probable) -- fatm_description = Universal stress protein	FANhyb_rscf00004111.1.g00001.1	PREDICTED: uncharacterized protein LOC101297887 [Fragaria vesca subsp. vesca]	--	--	--	--	--	--	--	--	--	--	--	--	--	--
comp100057_c0_seq3	1046	0.2116	0.2309	0.22125	0	0	0	0	0	0	0	0	0	0	0	0	0	0	0	0.4844	0.2221	0.35325	gene25272	description = Universal stress protein A-like protein (probable) -- fatm_description = Universal stress protein	FANhyb_rscf00004111.1.g00001.1	PREDICTED: uncharacterized protein LOC101297887 [Fragaria vesca subsp. vesca]	--	--	--	--	--	--	--	--	--	--	--	--	--	--
comp100058_c0_seq1	1188	23.7571	29.1758	26.4664	20.0591	23.6846	21.8718	21.4684	33.3403	27.4044	16.5818	18.025	17.3034	22.9537	26.2897	24.6217	28.0823	35.0511	31.5667	31.6664	29.3391	30.5027	gene03738	0	FANhyb_rscf00000602.1.g00009.1	PREDICTED: uncharacterized protein LOC101291143 [Fragaria vesca subsp. vesca]	--	--	--	--	--	--	--	--	--	--	--	--	--	--
comp100059_c0_seq1	307	0	0	0	0.3768	0	0.1884	1.1485	0.3783	0.7634	0	0.8206	0.4103	0	0	0	0	0.3716	0.1858	0.4126	0.3784	0.3955	gene15864	description = E3 ubiquitin-protein ligase RNF133 (probable) -- fatm_description = H2 finger protein	FANhyb_rscf00000416.1.g00003.1	PREDICTED: uncharacterized protein LOC101314294 [Fragaria vesca subsp. vesca]
comp100059_c0_seq2	797	12.6372	15.0015	13.8194	5.2252	6.4809	5.85305	18.1386	15.594	16.8663	4.5071	5.8477	5.1774	1.9681	5.7495	3.8588	12.8578	9.1611	11.0094	8.5821	11.3704	9.97625	gene15864	description = E3 ubiquitin-protein ligase RNF133 (probable) -- fatm_description = H2 finger protein	FANhyb_rscf00000416.1.g00003.1	PREDICTED: uncharacterized protein LOC101314294 [Fragaria vesca subsp. vesca]	--	--	--	--	--	--	--	--	--	--	--	--	--	--
comp100059_c0_seq5	536	4.9558	1.5772	3.2665	2.374	3.0432	2.7086	1.5349	5.4176	3.47625	2.8105	1.645	2.22775	0	0.6749	0.33745	2.7616	1.0642	1.9129	4.49	7.8033	6.14665	gene15864	description = E3 ubiquitin-protein ligase RNF133 (probable) -- fatm_description = H2 finger protein	FANhyb_rscf00000416.1.g00003.1	PREDICTED: uncharacterized protein LOC101314294 [Fragaria vesca subsp. vesca]
comp10005_c0_seq1	281	1.1816	0	0.5908	0	0.9675	0.48375	0	1.2401	0.62005	0	0	0	0.4294	0.8583	0.64385	0	1.624	0.812	0.4508	0.8269	0.63885	NA	NA	NA	NA	--	--	--	--	--	--	--	--	--	--	--	--	--	--
comp100060_c0_seq2	580	6.2973	2.7069	4.5021	1.795	2.3436	2.0693	3.6476	1.2016	2.4246	2.5973	2.8233	2.7103	1.4562	1.4554	1.4558	3.3374	3.9339	3.63565	2.8391	3.4054	3.12225	gene11693	description = GTP-binding nuclear protein Ran1 -- fatm_description = binding nuclear protein Ran	FANhyb_rscf00003675.1.g00001.1	PREDICTED: GTP-binding nuclear protein Ran-3-like [Cucumis sativus] gi|449514982|ref|XP_004164529.1| PREDICTED: GTP-binding nuclear protein Ran-3-like [Cucumis sativus]	--	--	--	--	--	--	--	--	--	--	--	--	--	--
comp100060_c0_seq3	264	2.5155	0.9149	1.7152	2.6291	5.6637	4.1464	2.226	2.1999	2.21295	10.0954	1.9085	6.00195	1.8282	1.3703	1.59925	3.8817	2.5928	3.23725	2.8788	3.5207	3.19975	NA	NA	NA	NA	--	--	--	--	--	--	--	--	--	--	--	--	--	--
comp100060_c0_seq4	268	0	0	0	0	0	0	0	0.8668	0.4334	0	0.94	0.47	3.6018	0	1.8009	0	0	0	0	0.4335	0.21675	NA	NA	NA	NA	--	--	--	--	--	--	--	--	--	--	--	--	--	--
comp100061_c0_seq1	634	0.1746	0.1905	0.18255	0	0	0	0	0.3664	0.1832	0	0	0	0	0	0	0	0	0	0	0.1833	0.09165	gene24172	description = Aldehyde dehydrogenase family 3 member I1, chloroplastic (AtALDH3), Precursor (similar to) -- fatm_description = Aldehyde dehydrogenase family 3 member I1, chloroplastic	FANhyb_rscf00000453.1.g00001.1	PREDICTED: aldehyde dehydrogenase family 3 member I1, chloroplastic-like [Fragaria vesca subsp. vesca]	sp|Q8W033|AL3I1_ARATH	175	5e-52	Aldehyde dehydrogenase family 3 member I1, chloroplastic OS=Arabidopsis thaliana GN=ALDH3I1 PE=2 SV=2	slr0091	88.6	6e-20	COG1012	NAD-dependent aldehyde dehydrogenases	K00128	2e-54	182	gmx:100800699	aldehyde dehydrogenase (NAD+) [EC:1.2.1.3]
comp100061_c0_seq2	814	19.0359	17.3588	18.1974	3.9792	0.501	2.2401	5.0536	5.4224	5.238	2.42	2.9402	2.6801	1.0376	1.3333	1.18545	13.2887	8.1288	10.7088	9.6477	12.703	11.1753	gene24172	description = Aldehyde dehydrogenase family 3 member I1, chloroplastic (AtALDH3), Precursor (similar to) -- fatm_description = Aldehyde dehydrogenase family 3 member I1, chloroplastic	FANhyb_rscf00000453.1.g00001.1	PREDICTED: aldehyde dehydrogenase family 3 member I1, chloroplastic-like [Fragaria vesca subsp. vesca]	sp|Q8W033|AL3I1_ARATH	178	3e-52	Aldehyde dehydrogenase family 3 member I1, chloroplastic OS=Arabidopsis thaliana GN=ALDH3I1 PE=2 SV=2	slr0091	89.4	1e-19	COG1012	NAD-dependent aldehyde dehydrogenases	K00128	9e-58	194	gmx:100800699	aldehyde dehydrogenase (NAD+) [EC:1.2.1.3]
comp100061_c0_seq3	646	2.3986	1.8695	2.13405	2.3279	2.3146	2.32125	4.0026	2.5173	3.25995	2.1525	3.7048	2.92865	2.0546	3.5467	2.80065	2.8201	1.5894	2.20475	3.1372	1.6186	2.3779	gene24172	description = Aldehyde dehydrogenase family 3 member I1, chloroplastic (AtALDH3), Precursor (similar to) -- fatm_description = Aldehyde dehydrogenase family 3 member I1, chloroplastic	FANhyb_rscf00000453.1.g00001.1	PREDICTED: aldehyde dehydrogenase family 3 member I1, chloroplastic-like [Fragaria vesca subsp. vesca]	sp|Q8W033|AL3I1_ARATH	175	6e-52	Aldehyde dehydrogenase family 3 member I1, chloroplastic OS=Arabidopsis thaliana GN=ALDH3I1 PE=2 SV=2	slr0091	88.6	6e-20	COG1012	NAD-dependent aldehyde dehydrogenases	K00128	2e-54	182	gmx:100800699	aldehyde dehydrogenase (NAD+) [EC:1.2.1.3]
comp100061_c0_seq4	833	6.9092	10.7286	8.8189	1.9442	2.4477	2.19595	3.6685	7.1114	5.38995	3.3386	1.5122	2.4254	0.4345	1.7372	1.08585	7.3813	7.3956	7.38845	6.5386	3.3474	4.943	gene24172	description = Aldehyde dehydrogenase family 3 member I1, chloroplastic (AtALDH3), Precursor (similar to) -- fatm_description = Aldehyde dehydrogenase family 3 member I1, chloroplastic	FANhyb_rscf00000453.1.g00001.1	PREDICTED: aldehyde dehydrogenase family 3 member I1, chloroplastic-like [Fragaria vesca subsp. vesca]	sp|Q8W033|AL3I1_ARATH	181	3e-53	Aldehyde dehydrogenase family 3 member I1, chloroplastic OS=Arabidopsis thaliana GN=ALDH3I1 PE=2 SV=2	slr0091	89.4	1e-19	COG1012	NAD-dependent aldehyde dehydrogenases	K00128	6e-58	194	gmx:100800699	aldehyde dehydrogenase (NAD+) [EC:1.2.1.3]
comp100061_c0_seq5	399	0	0	0	0	0	0	0	0.2911	0.14555	0	0	0	0	0	0	0	0	0	0	0	0	gene24172	description = Aldehyde dehydrogenase family 3 member I1, chloroplastic (AtALDH3), Precursor (similar to) -- fatm_description = Aldehyde dehydrogenase family 3 member I1, chloroplastic	FANhyb_rscf00000453.1.g00001.1	PREDICTED: aldehyde dehydrogenase family 3 member I1, chloroplastic-like [Fragaria vesca subsp. vesca]	sp|Q8W033|AL3I1_ARATH	171	2e-51	Aldehyde dehydrogenase family 3 member I1, chloroplastic OS=Arabidopsis thaliana GN=ALDH3I1 PE=2 SV=2	slr0091	88.6	5e-21	COG1012	NAD-dependent aldehyde dehydrogenases	K00128	6e-54	178	gmx:100800699	aldehyde dehydrogenase (NAD+) [EC:1.2.1.3]
comp100061_c1_seq1	710	1.7148	1.8711	1.79295	0.1629	0.1914	0.17715	0.4966	0.6544	0.5755	0	0.8871	0.44355	0	0	0	1.4433	2.8923	2.1678	0.3568	1.8	1.0784	gene24172	description = Aldehyde dehydrogenase family 3 member I1, chloroplastic (AtALDH3), Precursor (similar to) -- fatm_description = Aldehyde dehydrogenase family 3 member I1, chloroplastic	FANhyb_rscf00000453.1.g00001.1	PREDICTED: aldehyde dehydrogenase family 3 member I1, chloroplastic-like [Fragaria vesca subsp. vesca]
comp100061_c1_seq2	206	0	0	0	0	0	0	0.5705	0	0.28525	0.5625	0	0.28125	0	0.5854	0.2927	0	0	0	0	0	0	NA	NA	FANhyb_rscf00000453.1.g00001.1	PREDICTED: aldehyde dehydrogenase family 3 member I1, chloroplastic-like [Fragaria vesca subsp. vesca]	--	--	--	--	--	--	--	--	--	--	--	--	--	--
comp100061_c1_seq3	692	0.1599	0.8726	0.51625	0.1672	0	0.0836	0.8492	0	0.4246	0	0	0	0.3487	0.3485	0.3486	0.6582	0.4946	0.5764	0.183	0	0.0915	gene24172	description = Aldehyde dehydrogenase family 3 member I1, chloroplastic (AtALDH3), Precursor (similar to) -- fatm_description = Aldehyde dehydrogenase family 3 member I1, chloroplastic	FANhyb_rscf00000453.1.g00001.1	PREDICTED: aldehyde dehydrogenase family 3 member I1, chloroplastic-like [Fragaria vesca subsp. vesca]
comp100062_c0_seq1	354	1.5633	0.6823	1.1228	1.3071	0	0.65355	0.332	0	0.166	0.6547	0.7117	0.6832	1.0225	1.3626	1.19255	0.9649	1.9336	1.44925	0.7156	0.3282	0.5219	gene10691	description = Putative ribonuclease H protein At1g65750 (probable)	NA	NA	--	--	--	--	--	--	--	--	--	--	--	--	--	--
comp100062_c1_seq1	488	0.9072	0.7424	0.8248	1.4223	1.6713	1.5468	0.2408	0.476	0.3584	1.6622	1.0325	1.34735	1.4835	1.4826	1.48305	0.7	0.4676	0.5838	1.2978	0.9523	1.12505	gene22051	description = Putative ribonuclease H protein At1g65750 (probable)	FANhyb_icon00001379_a.1.g00001.1	PREDICTED: putative ribonuclease H protein At1g65750-like [Fragaria vesca subsp. vesca]
comp100062_c1_seq2	876	42.8316	52.9401	47.8858	41.7295	33.8272	37.7784	38.7749	37.3918	38.0834	46.298	49.1773	47.7377	31.129	34.5519	32.8404	38.2143	41.2838	39.749	48.584	47.8789	48.2315	gene05915	description = Peroxiredoxin-2F, mitochondrial, Precursor (putative) -- fatm_description = Peroxiredoxin-2F, mitochondrial	FANhyb_icon19492469_s.1.g00001.1	PREDICTED: peroxiredoxin-2F, mitochondrial-like [Fragaria vesca subsp. vesca]	sp|Q9M7T0|PRX2F_ARATH	308	2e-106	Peroxiredoxin-2F, mitochondrial OS=Arabidopsis thaliana GN=PRXIIF PE=1 SV=2	BMEI1456	120	1e-32	COG0678	Peroxiredoxin	K11187	3e-32	118	cre:CHLREDRAFT_196639	peroxiredoxin 5, atypical 2-Cys peroxiredoxin [EC:1.11.1.15]
comp100062_c1_seq3	555	5.185	3.4816	4.3333	2.5012	2.2043	2.35275	2.753	3.3486	3.0508	3.5494	3.4044	3.4769	2.174	3.2591	2.71655	2.4619	3.2889	2.8754	3.1952	2.0934	2.6443	gene05915	description = Peroxiredoxin-2F, mitochondrial, Precursor (putative) -- fatm_description = Peroxiredoxin-2F, mitochondrial	FANhyb_icon00001379_a.1.g00001.1	PREDICTED: putative ribonuclease H protein At1g65750-like [Fragaria vesca subsp. vesca]	sp|Q9M7T0|PRX2F_ARATH	64.7	4e-13	Peroxiredoxin-2F, mitochondrial OS=Arabidopsis thaliana GN=PRXIIF PE=1 SV=2	--	--	--	--	--	--	--	--	--	--
comp100062_c1_seq4	786	16.1936	19.2063	17.7	10.1552	16.0832	13.1192	17.6448	18.1766	17.9107	12.8261	16.5066	14.6663	11.9738	12.1201	12.047	16.5145	17.8528	17.1837	22.7224	14.7815	18.752	gene05915	description = Peroxiredoxin-2F, mitochondrial, Precursor (putative) -- fatm_description = Peroxiredoxin-2F, mitochondrial	FANhyb_icon19492469_s.1.g00001.1	PREDICTED: peroxiredoxin-2F, mitochondrial-like [Fragaria vesca subsp. vesca]	sp|Q9M7T0|PRX2F_ARATH	308	5e-107	Peroxiredoxin-2F, mitochondrial OS=Arabidopsis thaliana GN=PRXIIF PE=1 SV=2	BMEI1456	120	5e-33	COG0678	Peroxiredoxin	K11187	1e-32	118	cre:CHLREDRAFT_196639	peroxiredoxin 5, atypical 2-Cys peroxiredoxin [EC:1.11.1.15]
comp100062_c2_seq1	972	1.1387	2.8577	1.9982	0.7141	1.5383	1.1262	0.9673	1.7925	1.3799	1.9074	1.8143	1.86085	0.8689	1.4887	1.1788	2.2257	1.2911	1.7584	2.2153	2.1515	2.1834	gene22051	description = Putative ribonuclease H protein At1g65750 (probable)	FANhyb_icon00034420_a.1.g00001.1	PREDICTED: putative ribonuclease H protein At1g65750-like [Fragaria vesca subsp. vesca]	sp|P93295|M310_ARATH	76.6	6e-17	Uncharacterized mitochondrial protein AtMg00310 OS=Arabidopsis thaliana GN=AtMg00310 PE=4 SV=1	--	--	--	--	--	K14327	2e-19	90.5	vvi:100258101	regulator of nonsense transcripts 2
comp100063_c0_seq1	364	0.9122	0.3318	0.622	0.6356	0.7469	0.69125	0.9687	1.5955	1.2821	0.3183	0.3461	0.3322	0.9944	0.3313	0.66285	0.9384	0.3134	0.6259	0	1.2767	0.63835	NA	NA	NA	NA	--	--	--	--	--	--	--	--	--	--	--	--	--	--
comp100064_c0_seq4	2688	2.8823	2.2015	2.5419	1.205	1.5171	1.36105	2.4049	2.7656	2.58525	1.6813	1.7339	1.7076	1.9302	2.1982	2.0642	1.6097	1.4855	1.5476	2.9216	2.5069	2.71425	gene22056	description = Pentatricopeptide repeat-containing protein At2g27610 (similar to) -- fatm_description = Pentatricopeptide repeat-containing protein	FANhyb_rscf00000595.1.g00006.1	PREDICTED: pentatricopeptide repeat-containing protein At2g27610-like [Fragaria vesca subsp. vesca]	sp|Q9ZUW3|PP172_ARATH	999	0	Pentatricopeptide repeat-containing protein At2g27610 OS=Arabidopsis thaliana GN=PCMP-H60 PE=2 SV=1	--	--	--	--	--	K15078	2e-124	402	vvi:100250139	structure-specific endonuclease subunit SLX1 [EC:3.6.1.-]
comp100064_c0_seq7	1910	0	0.1265	0.06325	0.1211	0.0712	0.09615	0.0615	0.0608	0.06115	0	0.5276	0.2638	0.0632	0.1894	0.1263	0.2385	0.0597	0.1491	0.1326	0.1217	0.12715	gene22056	description = Pentatricopeptide repeat-containing protein At2g27610 (similar to) -- fatm_description = Pentatricopeptide repeat-containing protein	FANhyb_rscf00000595.1.g00006.1	PREDICTED: pentatricopeptide repeat-containing protein At2g27610-like [Fragaria vesca subsp. vesca]	sp|Q9ZUW3|PP172_ARATH	628	0	Pentatricopeptide repeat-containing protein At2g27610 OS=Arabidopsis thaliana GN=PCMP-H60 PE=2 SV=1	--	--	--	--	--	K15271	2e-48	184	rcu:RCOM_1095670	ATP-dependent DNA helicase HFM1/MER3 [EC:3.6.4.12]
comp100064_c0_seq9	538	1.2343	0	0.61715	0.6451	0.5053	0.5752	0.4369	0.4318	0.43435	0	0.4683	0.23415	0	0	0	0	0	0	0	0	0	NA	NA	NA	NA	--	--	--	--	--	--	--	--	--	--	--	--	--	--
comp100065_c0_seq2	367	0.6032	0	0.3016	0	0	0	0	0	0	0	0	0	0.3288	0	0.1644	0	0	0	0	0	0	NA	NA	NA	NA	--	--	--	--	--	--	--	--	--	--	--	--	--	--
comp100065_c0_seq4	714	0.31	0	0.155	0.324	0	0.162	0.3292	0.6507	0.48995	0.3246	0	0.1623	0	0	0	0	0.3196	0.1598	0	0	0	NA	NA	NA	NA	--	--	--	--	--	--	--	--	--	--	--	--	--	--
comp100066_c0_seq1	846	139.462	142.04	140.751	188.288	226.067	207.178	210.058	235.327	222.692	162.858	174.8	168.829	181.845	195.277	188.561	229.072	234.506	231.789	267.405	264.364	265.884	gene20894	description = 60S ribosomal protein L35a-3 -- fatm_description = 60S ribosomal protein L35a	FANhyb_rscf00000266.1.g00010.1	PREDICTED: probable sugar phosphate/phosphate translocator At3g11320-like [Fragaria vesca subsp. vesca]	sp|Q9FZH0|R35A2_ARATH	202	3e-66	60S ribosomal protein L35a-2 OS=Arabidopsis thaliana GN=RPL35AB PE=3 SV=1	YOR234c	125	6e-36	COG2451	Ribosomal protein L35AE/L33A	K02917	1e-66	204	pop:POPTR_833785	large subunit ribosomal protein L35Ae
comp100066_c0_seq2	488	2.7216	4.2071	3.46435	2.6076	1.9498	2.2787	2.4084	3.5703	2.98935	1.1873	2.3231	1.7552	1.7308	0.4942	1.1125	1.8666	1.1689	1.51775	2.336	4.0473	3.19165	NA	NA	NA	NA	--	--	--	--	--	--	--	--	--	--	--	--	--	--
comp100066_c0_seq3	239	1.3893	0	0.69465	1.9361	1.7062	1.82115	2.9506	1.944	2.4473	0.9697	2.6352	1.80245	2.0194	1.0091	1.51425	1.4292	0.9547	1.19195	0	1.4584	0.7292	NA	NA	NA	NA	--	--	--	--	--	--	--	--	--	--	--	--	--	--
comp100067_c0_seq1	1503	3.3138	1.4463	2.38005	0.6157	0.9044	0.76005	0.7038	0.8501	0.77695	1.3878	0.6705	1.02915	0.6422	0.8023	0.72225	2.7273	1.8217	2.2745	0.8428	1.2368	1.0398	gene20704	description = Kinesin-like protein KIFC3 (probable) -- fatm_description = Kinesin-like protein	FANhyb_rscf00000887.1.g00006.1	PREDICTED: geminivirus Rep-interacting motor protein-like [Fragaria vesca subsp. vesca]	sp|Q9FHN8|KCBP_ARATH	99.4	1e-21	Kinesin-like calmodulin-binding protein OS=Arabidopsis thaliana GN=KCBP PE=1 SV=1	SPAC3A11.14c	99	3e-21	COG5059	Kinesin-like protein	K10406	0	655	rcu:RCOM_0409820	kinesin family member C2/C3
comp100069_c0_seq1	1117	70.5498	91.5772	81.0635	103.149	106.237	104.693	106.484	109.186	107.835	88.2826	93.5983	90.9404	83.284	110.655	96.9697	101.019	97.7425	99.3807	143.675	136.985	140.33	gene18014	description = 40S ribosomal protein S5-1 (putative) -- fatm_description = 40S ribosomal protein S5	FANhyb_rscf00001425.1.g00005.1	PREDICTED: 40S ribosomal protein S5-1-like isoform 1 [Fragaria vesca subsp. vesca] gi|470135211|ref|XP_004303417.1| PREDICTED: 40S ribosomal protein S5-1-like isoform 2 [Fragaria vesca subsp. vesca]	sp|Q9ZUT9|RS51_ARATH	353	4e-123	40S ribosomal protein S5-1 OS=Arabidopsis thaliana GN=RPS5A PE=1 SV=1	YJR123w	292	3e-98	COG0049	Ribosomal protein S7	K02989	6e-128	367	rcu:RCOM_0408940	small subunit ribosomal protein S5e
comp100069_c0_seq2	785	1.1279	1.2308	1.17935	1.3263	2.0779	1.7021	3.1442	1.9236	2.5339	2.5094	0.4814	1.4954	1.3834	0.7681	1.07575	2.901	2.6159	2.75845	1.6136	2.8121	2.21285	gene18014	description = 40S ribosomal protein S5-1 (putative) -- fatm_description = 40S ribosomal protein S5	FANhyb_rscf00001425.1.g00005.1	PREDICTED: 40S ribosomal protein S5-1-like isoform 1 [Fragaria vesca subsp. vesca] gi|470135211|ref|XP_004303417.1| PREDICTED: 40S ribosomal protein S5-1-like isoform 2 [Fragaria vesca subsp. vesca]	sp|Q9ZUT9|RS51_ARATH	353	7e-125	40S ribosomal protein S5-1 OS=Arabidopsis thaliana GN=RPS5A PE=1 SV=1	YJR123w	292	6e-100	COG0049	Ribosomal protein S7	K02989	9e-130	367	rcu:RCOM_0408940	small subunit ribosomal protein S5e
comp100069_c1_seq1	208	0	0.5806	0.2903	0	0	0	1.1301	0	0.56505	0	0.6056	0.3028	0.5801	0.5797	0.5799	0	0	0	0	1.1171	0.55855	gene18014	description = 40S ribosomal protein S5-1 (putative) -- fatm_description = 40S ribosomal protein S5	FANhyb_rscf00001425.1.g00005.1	PREDICTED: 40S ribosomal protein S5-1-like isoform 1 [Fragaria vesca subsp. vesca] gi|470135211|ref|XP_004303417.1| PREDICTED: 40S ribosomal protein S5-1-like isoform 2 [Fragaria vesca subsp. vesca]
comp100069_c1_seq2	844	7.3437	4.4358	5.88975	1.9189	3.7042	2.81155	4.5955	5.6425	5.119	4.3935	1.7909	3.0922	1.5726	3.5719	2.57225	4.3171	5.542	4.92955	3.4518	3.8544	3.6531	gene18014	description = 40S ribosomal protein S5-1 (putative) -- fatm_description = 40S ribosomal protein S5	FANhyb_rscf00001425.1.g00005.1	PREDICTED: 40S ribosomal protein S5-1-like isoform 1 [Fragaria vesca subsp. vesca] gi|470135211|ref|XP_004303417.1| PREDICTED: 40S ribosomal protein S5-1-like isoform 2 [Fragaria vesca subsp. vesca]	sp|Q9ZUT9|RS51_ARATH	353	1e-124	40S ribosomal protein S5-1 OS=Arabidopsis thaliana GN=RPS5A PE=1 SV=1	YJR123w	292	1e-99	COG0049	Ribosomal protein S7	K02989	2e-129	367	rcu:RCOM_0408940	small subunit ribosomal protein S5e
comp100069_c1_seq3	1154	148.373	177.91	163.141	181.44	202.952	192.196	179.557	211.874	195.716	145.7	147.248	146.474	134.042	152.354	143.198	168.525	192.579	180.552	230.61	230.251	230.431	gene18014	description = 40S ribosomal protein S5-1 (putative) -- fatm_description = 40S ribosomal protein S5	FANhyb_rscf00001425.1.g00005.1	PREDICTED: 40S ribosomal protein S5-1-like isoform 1 [Fragaria vesca subsp. vesca] gi|470135211|ref|XP_004303417.1| PREDICTED: 40S ribosomal protein S5-1-like isoform 2 [Fragaria vesca subsp. vesca]	sp|Q9ZUT9|RS51_ARATH	353	7e-123	40S ribosomal protein S5-1 OS=Arabidopsis thaliana GN=RPS5A PE=1 SV=1	YJR123w	292	5e-98	COG0049	Ribosomal protein S7	K02989	9e-128	367	rcu:RCOM_0408940	small subunit ribosomal protein S5e
comp100069_c1_seq4	1171	76.1811	69.2027	72.6919	56.9018	64.7725	60.8372	90.9344	95.9181	93.4262	43.7385	46.7924	45.2655	44.9252	53.3427	49.1339	70.2041	76.4782	73.3411	86.5349	76.7937	81.6643	gene18014	description = 40S ribosomal protein S5-1 (putative) -- fatm_description = 40S ribosomal protein S5	FANhyb_rscf00001425.1.g00005.1	PREDICTED: 40S ribosomal protein S5-1-like isoform 1 [Fragaria vesca subsp. vesca] gi|470135211|ref|XP_004303417.1| PREDICTED: 40S ribosomal protein S5-1-like isoform 2 [Fragaria vesca subsp. vesca]	sp|Q9ZUT9|RS51_ARATH	353	8e-123	40S ribosomal protein S5-1 OS=Arabidopsis thaliana GN=RPS5A PE=1 SV=1	YJR123w	292	6e-98	COG0049	Ribosomal protein S7	K02989	1e-127	367	rcu:RCOM_0408940	small subunit ribosomal protein S5e
comp100069_c2_seq1	347	6.0603	4.8725	5.4664	1.0001	0.7835	0.8918	1.3548	1.6737	1.51425	0.6679	0	0.33395	0.6954	0	0.3477	0.9844	0.3288	0.6566	0.365	0.6696	0.5173	gene25286	description = 40S ribosomal protein S5 (similar to) -- fatm_description = 40S ribosomal protein S5	FANhyb_icon00004114_a.1.g00001.1	PREDICTED: uncharacterized protein LOC101298373 [Fragaria vesca subsp. vesca]	--	--	--	--	--	--	--	--	--	--	--	--	--	--
comp100069_c2_seq2	313	2.1217	9.6461	5.8839	2.9567	1.3028	2.12975	3.004	6.3086	4.6563	1.4809	1.6098	1.54535	0.771	3.0821	1.92655	2.1827	3.6449	2.9138	1.6187	0.7424	1.18055	gene25286	description = 40S ribosomal protein S5 (similar to) -- fatm_description = 40S ribosomal protein S5	FANhyb_icon00004114_a.1.g00001.1	PREDICTED: uncharacterized protein LOC101298373 [Fragaria vesca subsp. vesca]	--	--	--	--	--	--	--	--	--	--	--	--	--	--
comp100070_c0_seq1	641	1.036	0.3768	0.7064	0.5414	0.2121	0.37675	0.7334	0.906	0.8197	1.0847	1.3756	1.23015	1.1294	1.3169	1.22315	1.4211	0.5339	0.9775	1.3832	1.0875	1.23535	gene22404	description = Probable UDP-sugar transporter protein SLC35A4 -- fatm_description = CMP-sialic acid transporter 3	NA	NA	--	--	--	--	--	--	--	--	--	--	--	--	--	--
comp100070_c0_seq2	375	0.5903	0	0.29515	0	0	0	0	0	0	0	0	0	0	0.6431	0.32155	0	0	0	0	0	0	gene22404	description = Probable UDP-sugar transporter protein SLC35A4 -- fatm_description = CMP-sialic acid transporter 3	NA	NA	--	--	--	--	--	--	--	--	--	--	--	--	--	--
comp100070_c0_seq3	395	0.8406	0	0.4203	0	0.6882	0.3441	0	0.2941	0.14705	0.5867	0.6378	0.61225	0	0	0	0.2883	0.2888	0.28855	0	1.1765	0.58825	gene22404	description = Probable UDP-sugar transporter protein SLC35A4 -- fatm_description = CMP-sialic acid transporter 3	NA	NA	--	--	--	--	--	--	--	--	--	--	--	--	--	--
comp100071_c0_seq3	683	0	0	0	1.355	1.5921	1.47355	0.6883	0	0.34415	5.5988	7.1926	6.3957	3.3566	3.178	3.2673	0.6668	0	0.3334	0.7418	1.7011	1.22145	gene21507	description = Putative oxidoreductase yetM, Precursor (probable) -- fatm_description = hydroxynicotinate 3-monooxygenase	FANhyb_rscf00005542.1.g00001.1	PREDICTED: 3-hydroxybenzoate 6-hydroxylase 1-like [Fragaria vesca subsp. vesca]
comp100071_c0_seq4	1950	1.0784	1.9819	1.53015	2.017	2.37	2.1935	1.3863	2.5613	1.9738	1.7827	2.7776	2.28015	1.2994	1.7934	1.5464	1.051	0.9361	0.99355	1.0393	1.0129	1.0261	gene16177	0	FANhyb_icon00038446_a.1.g00001.1	No hits	--	--	--	--	--	--	--	--	--	--	--	--	--	--
comp100071_c0_seq5	1756	0.5042	1.1004	0.8023	0.3953	0.6193	0.5073	0	0.5292	0.2646	0.4619	1.5781	1.02	0.4123	0.5494	0.48085	1.3617	0.6497	1.0057	0.9377	1.2571	1.0974	gene16177	0	FANhyb_icon00038446_a.1.g00001.1	No hits	--	--	--	--	--	--	--	--	--	--	--	--	--	--
comp100071_c0_seq7	393	0	0.3073	0.15365	0	0	0	0	0	0	0	0	0	1.2281	0	0.61405	0	0	0	0	0	0	gene16177	0	FANhyb_icon00007594_a.1.g00001.1	No hits	--	--	--	--	--	--	--	--	--	--	--	--	--	--
comp100071_c0_seq9	1613	0.1372	0.2995	0.21835	10.1839	9.6912	9.93755	3.8619	3.3845	3.6232	42.4572	43.4975	42.9774	26.2563	24.2221	25.2392	2.5413	2.1926	2.36695	4.0049	3.2413	3.6231	gene21507	description = Putative oxidoreductase yetM, Precursor (probable) -- fatm_description = hydroxynicotinate 3-monooxygenase	FANhyb_rscf00005542.1.g00001.1	PREDICTED: 3-hydroxybenzoate 6-hydroxylase 1-like [Fragaria vesca subsp. vesca]	--	--	--	--	BMEI1017	101	9e-23	COG0654	2-polyprenyl-6-methoxyphenol hydroxylase and related FAD-dependent oxidoreductases	K09838	1e-12	71.6	ota:Ot02g04620	zeaxanthin epoxidase [EC:1.14.13.90]
comp100072_c0_seq2	612	0	1.5787	0.78935	0	0.4442	0.2221	0	0	0	0	0	0	0	0	0	0	0	0	0	0	0	gene14938	description = Dehydrin Xero 2 (probable) -- fatm_description = Desiccation-related protein clone PCC6-19	FANhyb_rscf00000279.1.g00014.1	PREDICTED: dehydrin Xero 2-like [Fragaria vesca subsp. vesca]	sp|P25863|XERO1_ARATH	67.8	1e-14	Dehydrin Xero 1 OS=Arabidopsis thaliana GN=XERO1 PE=1 SV=2	--	--	--	--	--	--	--	--	--	--
comp100072_c0_seq3	633	11.7149	9.5395	10.6272	2.924	1.2884	2.1062	1.6711	2.9359	2.3035	3.112	3.1839	3.14795	1.9061	1.3335	1.6198	2.5183	0.3605	1.4394	2.4012	2.5696	2.4854	gene14938	description = Dehydrin Xero 2 (probable) -- fatm_description = Desiccation-related protein clone PCC6-19	FANhyb_rscf00000279.1.g00014.1	PREDICTED: dehydrin Xero 2-like [Fragaria vesca subsp. vesca]	sp|P25863|XERO1_ARATH	67.8	1e-14	Dehydrin Xero 1 OS=Arabidopsis thaliana GN=XERO1 PE=1 SV=2	--	--	--	--	--	--	--	--	--	--
comp100072_c1_seq1	424	0	1.1393	0.56965	0	0.3206	0.1603	0	0	0	0.5466	0	0.2733	0	0.2844	0.1422	0.2685	0	0.13425	0.2987	0.274	0.28635	gene14938	description = Dehydrin Xero 2 (probable) -- fatm_description = Desiccation-related protein clone PCC6-19	FANhyb_rscf00000073.1.g00001.1	PREDICTED: uncharacterized protein LOC101314406 [Fragaria vesca subsp. vesca]	--	--	--	--	--	--	--	--	--	--	--	--	--	--
comp100072_c1_seq2	408	8.9521	13.3202	11.1362	0.5671	0.3332	0.45015	3.1688	1.9928	2.5808	3.1241	4.0135	3.5688	0.2957	1.4778	0.88675	1.1163	1.6777	1.397	1.5523	0.8543	1.2033	gene14938	description = Dehydrin Xero 2 (probable) -- fatm_description = Desiccation-related protein clone PCC6-19	FANhyb_rscf00000073.1.g00001.1	PREDICTED: uncharacterized protein LOC101314406 [Fragaria vesca subsp. vesca]	--	--	--	--	--	--	--	--	--	--	--	--	--	--
comp100073_c0_seq1	1006	9.1317	4.922	7.02685	6.8994	9.7285	8.31395	9.1128	8.4286	8.7707	11.0579	10.8934	10.9756	8.8755	8.0312	8.45335	6.4515	7.3712	6.91135	6.6732	8.1998	7.4365	gene11618	description = Kinetochore protein SLK19 (probable) -- fatm_description = nexin-16	FANhyb_rscf00000111.1.g00014.1	PREDICTED: uncharacterized protein LOC101307855 [Fragaria vesca subsp. vesca]
comp100074_c0_seq1	328	0	0	0	0	0	0	0	0	0	0	0	0	0.3679	0	0.18395	0	0	0	0	0	0	NA	NA	FANhyb_rscf00000013.1.g00027.1	PREDICTED: glucan endo-1,3-beta-glucosidase-like protein 3-like [Fragaria vesca subsp. vesca]	--	--	--	--	--	--	--	--	--	--	--	--	--	--
comp100074_c0_seq2	265	0	0	0	0	0	0	0	0	0	0	0	0	0	0	0	0	0.861	0.4305	0	0	0	NA	NA	FANhyb_rscf00000013.1.g00027.1	PREDICTED: glucan endo-1,3-beta-glucosidase-like protein 3-like [Fragaria vesca subsp. vesca]	--	--	--	--	--	--	--	--	--	--	--	--	--	--
comp100074_c0_seq3	457	0.7266	0.2643	0.49545	0	1.4872	0.7436	1.0287	0.2542	0.64145	0	0	0	0.7921	0.5277	0.6599	1.9932	1.2482	1.6207	0.8315	0.2542	0.54285	NA	NA	NA	NA	--	--	--	--	--	--	--	--	--	--	--	--	--	--
comp100074_c0_seq4	320	0.6918	0	0.3459	1.0845	0	0.54225	0.3673	0	0.18365	3.9833	0	1.99165	1.5082	0.3768	0.9425	3.2024	1.7826	2.4925	1.9791	1.8154	1.89725	NA	NA	NA	NA	--	--	--	--	--	--	--	--	--	--	--	--	--	--
comp100074_c1_seq1	545	79.8114	69.8026	74.807	40.329	40.1553	40.2422	32.9953	28.1325	30.5639	19.7736	9.245	14.5093	20.3682	12.3906	16.3794	90.2546	81.6381	85.9463	41.6021	44.3413	42.9717	gene25805	description = Glucan endo-1,3-beta-glucosidase-like protein 3, Precursor (similar to) -- fatm_description = endo-1,3-beta-glucosidase-like protein	FANhyb_rscf00000013.1.g00027.1	PREDICTED: glucan endo-1,3-beta-glucosidase-like protein 3-like [Fragaria vesca subsp. vesca]	sp|Q9FNQ2|E13L2_ARATH	176	2e-56	Glucan endo-1,3-beta-glucosidase-like protein 2 OS=Arabidopsis thaliana GN=At5g61130 PE=1 SV=1	--	--	--	--	--	K14489	4e-16	76.6	vvi:100263145	arabidopsis histidine kinase 2/3/4 (cytokinin receptor) [EC:2.7.13.3]
comp100074_c1_seq4	2155	0.2054	0	0.1027	0.1074	0	0.0537	0	0	0	0	0	0	0	0	0	0	0.1059	0.05295	0.1176	0.1078	0.1127	gene25805	description = Glucan endo-1,3-beta-glucosidase-like protein 3, Precursor (similar to) -- fatm_description = endo-1,3-beta-glucosidase-like protein	FANhyb_rscf00000013.1.g00027.1	PREDICTED: glucan endo-1,3-beta-glucosidase-like protein 3-like [Fragaria vesca subsp. vesca]	sp|Q9SD84|E13L3_ARATH	160	2e-45	Glucan endo-1,3-beta-glucosidase-like protein 3 OS=Arabidopsis thaliana GN=At5g08000 PE=1 SV=1	--	--	--	--	--	K14489	2e-13	75.5	vvi:100263145	arabidopsis histidine kinase 2/3/4 (cytokinin receptor) [EC:2.7.13.3]
comp100074_c1_seq5	2093	0.423	0.3462	0.3846	0.0553	0.4546	0.25495	0.2246	0.111	0.1678	0.4429	0	0.22145	0.2306	0.1152	0.1729	0.1088	0.327	0.2179	0.2421	0.111	0.17655	gene25805	description = Glucan endo-1,3-beta-glucosidase-like protein 3, Precursor (similar to) -- fatm_description = endo-1,3-beta-glucosidase-like protein	FANhyb_rscf00000013.1.g00027.1	PREDICTED: glucan endo-1,3-beta-glucosidase-like protein 3-like [Fragaria vesca subsp. vesca]	sp|Q9SD84|E13L3_ARATH	160	2e-45	Glucan endo-1,3-beta-glucosidase-like protein 3 OS=Arabidopsis thaliana GN=At5g08000 PE=1 SV=1	--	--	--	--	--	K14489	2e-13	75.5	vvi:100263145	arabidopsis histidine kinase 2/3/4 (cytokinin receptor) [EC:2.7.13.3]
comp100075_c0_seq1	757	0	0	0	0	0	0	0	0	0	0	0.3328	0.1664	0	0	0	0	0.3014	0.1507	0.6693	0.1535	0.4114	gene15278	description = Eukaryotic translation initiation factor 5B (eIF-5B) (probable)	FANhyb_icon00034193_a.1.g00001.1	PREDICTED: uncharacterized protein LOC101305082 [Fragaria vesca subsp. vesca]	--	--	--	--	--	--	--	--	--	--	--	--	--	--
comp100075_c0_seq2	837	1.5868	1.8758	1.7313	0.4146	0.9744	0.6945	1.1234	0.9714	1.0474	0.9691	0.7525	0.8608	1.0091	1.4407	1.2249	1.9045	0.8178	1.36115	1.0593	0.694	0.87665	gene15278	description = Eukaryotic translation initiation factor 5B (eIF-5B) (probable)	FANhyb_icon00034193_a.1.g00001.1	PREDICTED: uncharacterized protein LOC101305082 [Fragaria vesca subsp. vesca]	--	--	--	--	--	--	--	--	--	--	--	--	--	--
comp100076_c0_seq1	462	32.3416	31.8915	32.1165	20.0313	20.0069	20.0191	22.6415	19.8617	21.2516	13.0425	16.9041	14.9733	12.2749	10.4405	11.3577	27.1102	22.718	24.9141	18.6434	26.6566	22.65	gene04233	description = Probable N(2),N(2)-dimethylguanosine tRNA methyltransferase 1 (putative) -- fatm_description = Probable tRNA (guanine(26)-N(2))-dimethyltransferase 2	FANhyb_rscf00000309.1.g00009.1	PREDICTED: probable tRNA (guanine(26)-N(2))-dimethyltransferase 1-like [Fragaria vesca subsp. vesca]	--	--	--	--	--	--	--	--	--	--	--	--	--	--
comp100076_c0_seq2	313	3.1825	7.3311	5.2568	5.1742	6.0799	5.62705	3.004	2.5977	2.80085	6.2937	3.2195	4.7566	2.6984	0.3853	1.54185	5.8205	2.9159	4.3682	1.214	1.4848	1.3494	NA	NA	NA	NA	--	--	--	--	--	--	--	--	--	--	--	--	--	--
comp100077_c0_seq2	1669	7.7589	7.8149	7.7869	2.218	2.932	2.575	3.8731	6.5419	5.2075	0.1389	0.9057	0.5223	0.7952	0.867	0.8311	3.2064	3.4177	3.31205	4.1741	5.3601	4.7671	gene25171	description = Zinc finger protein CONSTANS-LIKE 6 (probable) -- fatm_description = finger protein CONSTANS-LIKE 16	FANhyb_rscf00000010.1.g00042.1	PREDICTED: zinc finger protein CONSTANS-LIKE 16-like [Fragaria vesca subsp. vesca]	sp|Q8RWD0|COL16_ARATH	276	1e-87	Zinc finger protein CONSTANS-LIKE 16 OS=Arabidopsis thaliana GN=COL16 PE=2 SV=2	--	--	--	--	--	K12135	9e-11	65.1	aly:ARALYDRAFT_488429	zinc finger protein CONSTANS
comp100077_c1_seq1	1745	8.8163	10.2429	9.5296	1.7899	3.6611	2.7255	5.3209	2.9288	4.12485	0.7969	0.7219	0.7594	0.0691	0.7601	0.4146	5.0243	4.0534	4.53885	3.7746	3.0627	3.41865	gene25171	description = Zinc finger protein CONSTANS-LIKE 6 (probable) -- fatm_description = finger protein CONSTANS-LIKE 16	FANhyb_rscf00000010.1.g00042.1	PREDICTED: zinc finger protein CONSTANS-LIKE 16-like [Fragaria vesca subsp. vesca]
comp100078_c0_seq1	1057	12.2512	19.0809	15.6661	16.7447	15.6891	16.2169	31.0232	36.0437	33.5335	7.5644	7.8652	7.7148	7.5341	10.4958	9.01495	27.9002	29.7892	28.8447	17.9752	14.9488	16.462	gene16097	description = Chlorophyll a-b binding protein CP24 10A, chloroplastic (CAB-10A), Precursor (putative) -- fatm_description = b binding protein CP24 10A, chloroplastic	FANhyb_icon19820249_s.1.g00001.1	PREDICTED: chlorophyll a-b binding protein CP24 10A, chloroplastic-like [Fragaria vesca subsp. vesca]	sp|P27524|CB4A_SOLLC	461	2e-165	Chlorophyll a-b binding protein CP24 10A, chloroplastic OS=Solanum lycopersicum GN=CAP10A PE=3 SV=1	--	--	--	--	--	K08917	2e-167	468	vvi:100241887	light-harvesting complex II chlorophyll a/b binding protein 6
comp100079_c0_seq1	968	11.4339	10.3552	10.8946	8.0068	16.4295	12.2181	11.8989	12.5993	12.2491	8.4993	8.0679	8.2836	2.6176	3.6126	3.1151	16.703	14.8498	15.7764	11.1225	9.1218	10.1221	gene20829	description = Zinc finger homeobox protein 3 (ZFH-3) (probable)	FANhyb_icon00004520_a.1.g00001.1	PREDICTED: uncharacterized protein LOC101313748 [Fragaria vesca subsp. vesca]
comp100079_c0_seq2	517	0.8563	0	0.42815	0.4475	0	0.22375	0.4547	0	0.22735	0.2241	0	0.11205	0	0	0	0.4405	0	0.22025	0	0	0	gene20829	description = Zinc finger homeobox protein 3 (ZFH-3) (probable)	FANhyb_icon00004520_a.1.g00001.1	PREDICTED: uncharacterized protein LOC101313748 [Fragaria vesca subsp. vesca]
comp100079_c1_seq1	977	2.1524	2.1014	2.1269	2.2497	4.1739	3.2118	1.6842	3.0911	2.38765	1.4233	1.2893	1.3563	0.8645	0.9874	0.92595	3.1467	3.2696	3.20815	4.9266	3.5675	4.24705	gene20829	description = Zinc finger homeobox protein 3 (ZFH-3) (probable)	FANhyb_icon00004520_a.1.g00001.1	PREDICTED: uncharacterized protein LOC101313748 [Fragaria vesca subsp. vesca]
comp100079_c1_seq2	809	4.5148	4.0306	4.2727	1.4299	1.6802	1.55505	3.632	1.5793	2.60565	0.7162	1.7127	1.21445	0	1.0434	0.5217	3.5186	2.8204	3.1695	1.5657	1.867	1.71635	gene20829	description = Zinc finger homeobox protein 3 (ZFH-3) (probable)	FANhyb_icon00004520_a.1.g00001.1	PREDICTED: uncharacterized protein LOC101313748 [Fragaria vesca subsp. vesca]
comp100080_c0_seq2	782	2.4061	2.7799	2.593	1.9231	1.0429	1.483	1.2024	1.9309	1.56665	1.0373	1.7719	1.4046	0.3086	0.4626	0.3856	1.8929	1.4589	1.6759	2.4296	1.7829	2.10625	gene10817	description = Pentatricopeptide repeat-containing protein At4g16835, mitochondrial, Precursor (similar to) -- fatm_description = Pentatricopeptide repeat-containing protein At4g02750	FANhyb_rscf00000277.1.g00013.1	PREDICTED: pentatricopeptide repeat-containing protein At4g16835, mitochondrial-like [Fragaria vesca subsp. vesca]	sp|Q9M4P3|PP316_ARATH	194	1e-57	Pentatricopeptide repeat-containing protein At4g16835, mitochondrial OS=Arabidopsis thaliana GN=DYW10 PE=2 SV=3	--	--	--	--	--	K15078	2e-28	114	vvi:100250139	structure-specific endonuclease subunit SLX1 [EC:3.6.1.-]
comp100080_c1_seq1	1239	1.8759	3.0217	2.4488	0.6536	0.768	0.7108	2.3715	3.4687	2.9201	2.3381	2.3383	2.3382	1.266	2.1412	1.7036	2.4813	2.4861	2.4837	2.3513	2.6256	2.48845	gene24057	description = Methionine aminopeptidase 1D, chloroplastic/mitochondrial (MetAP 1D), Precursor (similar to) -- fatm_description = aminopeptidase 1D, chloroplastic/mitochondrial	FANhyb_rscf00000867.1.g00003.1	PREDICTED: pentatricopeptide repeat-containing protein At5g39350-like [Vitis vinifera]	sp|Q9SN39|PP320_ARATH	185	8e-64	Pentatricopeptide repeat-containing protein At4g18750, chloroplastic OS=Arabidopsis thaliana GN=PCMP-H45 PE=2 SV=1	--	--	--	--	--	K15078	1e-44	167	vvi:100250139	structure-specific endonuclease subunit SLX1 [EC:3.6.1.-]
comp100080_c1_seq2	564	2.1587	2.5696	2.36415	1.0255	1.4461	1.2358	1.042	1.8535	1.44775	1.6437	0.4467	1.0452	0	2.5657	1.28285	1.6151	0.2023	0.9087	2.4704	2.678	2.5742	gene20260	description = Pentatricopeptide repeat-containing protein At4g39530 (putative) -- fatm_description = Pentatricopeptide repeat-containing protein	FANhyb_rscf00000277.1.g00013.1	PREDICTED: pentatricopeptide repeat-containing protein At4g16835, mitochondrial-like [Fragaria vesca subsp. vesca]	sp|Q9M4P3|PP316_ARATH	257	1e-82	Pentatricopeptide repeat-containing protein At4g16835, mitochondrial OS=Arabidopsis thaliana GN=DYW10 PE=2 SV=3	--	--	--	--	--	K15078	7e-40	145	vvi:100250139	structure-specific endonuclease subunit SLX1 [EC:3.6.1.-]
comp100080_c2_seq1	221	0	0	0	0	0	0	0	0	0	0	0	0	0	0	0	0	1.0324	0.5162	0	0	0	gene27128	description = Pentatricopeptide repeat-containing protein At4g21300 (putative) -- fatm_description = Pentatricopeptide repeat-containing protein	FANhyb_rscf00000277.1.g00013.1	PREDICTED: pentatricopeptide repeat-containing protein At4g16835, mitochondrial-like [Fragaria vesca subsp. vesca]	sp|Q9M4P3|PP316_ARATH	114	1e-31	Pentatricopeptide repeat-containing protein At4g16835, mitochondrial OS=Arabidopsis thaliana GN=DYW10 PE=2 SV=3	--	--	--	--	--	K15078	1e-19	82	vvi:100250139	structure-specific endonuclease subunit SLX1 [EC:3.6.1.-]
comp100080_c2_seq3	313	0	0.7717	0.38585	0	0	0	1.502	1.8555	1.67875	0	0	0	0	0	0	0	0	0	0	0	0	gene11413	description = Pentatricopeptide repeat-containing protein At2g15690 (probable) -- fatm_description = Pentatricopeptide repeat-containing protein	FANhyb_rscf00006775.1.g00001.1	PREDICTED: putative pentatricopeptide repeat-containing protein At3g13770, mitochondrial-like [Fragaria vesca subsp. vesca]	sp|Q0WN60|PPR48_ARATH	108	7e-29	Pentatricopeptide repeat-containing protein At1g18485 OS=Arabidopsis thaliana GN=PCMP-H8 PE=2 SV=2	--	--	--	--	--	K15078	1e-22	92	vvi:100250139	structure-specific endonuclease subunit SLX1 [EC:3.6.1.-]
comp100080_c2_seq4	1230	1.8897	2.5529	2.2213	3.3858	0.8841	2.13495	2.0066	2.5497	2.27815	2.261	0.8193	1.54015	0.4905	0.1961	0.3433	3.1474	2.3188	2.7331	3.2954	3.9672	3.6313	gene10817	description = Pentatricopeptide repeat-containing protein At4g16835, mitochondrial, Precursor (similar to) -- fatm_description = Pentatricopeptide repeat-containing protein At4g02750	FANhyb_rscf00000277.1.g00013.1	PREDICTED: pentatricopeptide repeat-containing protein At4g16835, mitochondrial-like [Fragaria vesca subsp. vesca]	sp|Q9M4P3|PP316_ARATH	359	1e-118	Pentatricopeptide repeat-containing protein At4g16835, mitochondrial OS=Arabidopsis thaliana GN=DYW10 PE=2 SV=3	--	--	--	--	--	K15078	2e-72	246	vvi:100250139	structure-specific endonuclease subunit SLX1 [EC:3.6.1.-]
comp100080_c3_seq1	558	0.1984	0.6493	0.42385	0.6219	0.2436	0.43275	0.2106	0.4163	0.31345	0	0	0	0	0.4322	0.2161	1.0203	0	0.51015	0	0	0	gene10817	description = Pentatricopeptide repeat-containing protein At4g16835, mitochondrial, Precursor (similar to) -- fatm_description = Pentatricopeptide repeat-containing protein At4g02750	FANhyb_rscf00000277.1.g00013.1	PREDICTED: pentatricopeptide repeat-containing protein At4g16835, mitochondrial-like [Fragaria vesca subsp. vesca]
comp100080_c3_seq2	212	0	1.709	0.8545	0	0	0	3.3264	0	1.6632	0	0	0	0	0	0	1.0742	0	0.5371	1.195	1.0961	1.14555	gene15557	description = Putative pentatricopeptide repeat-containing protein At3g11460 -- fatm_description = Pentatricopeptide repeat-containing protein	FANhyb_rscf00000277.1.g00013.1	PREDICTED: pentatricopeptide repeat-containing protein At4g16835, mitochondrial-like [Fragaria vesca subsp. vesca]	sp|Q9M4P3|PP316_ARATH	108	1e-29	Pentatricopeptide repeat-containing protein At4g16835, mitochondrial OS=Arabidopsis thaliana GN=DYW10 PE=2 SV=3	--	--	--	--	--	K15078	4e-15	68.9	vvi:100250139	structure-specific endonuclease subunit SLX1 [EC:3.6.1.-]
comp100080_c4_seq1	1319	1.7622	1.2819	1.52205	1.7541	2.5764	2.16525	0.9802	1.497	1.2386	1.3178	1.337	1.3274	0.3659	0.8228	0.59435	0.3453	1.7299	1.0376	2.6889	2.2902	2.48955	gene10817	description = Pentatricopeptide repeat-containing protein At4g16835, mitochondrial, Precursor (similar to) -- fatm_description = Pentatricopeptide repeat-containing protein At4g02750	FANhyb_rscf00000277.1.g00013.1	PREDICTED: pentatricopeptide repeat-containing protein At4g16835, mitochondrial-like [Fragaria vesca subsp. vesca]	sp|Q9M4P3|PP316_ARATH	368	2e-165	Pentatricopeptide repeat-containing protein At4g16835, mitochondrial OS=Arabidopsis thaliana GN=DYW10 PE=2 SV=3	--	--	--	--	--	K15078	6e-86	180	vvi:100250139	structure-specific endonuclease subunit SLX1 [EC:3.6.1.-]
comp100080_c4_seq2	421	0	0.2869	0.14345	0.2748	0.6457	0.46025	0	0	0	0.2752	0.5984	0.4368	0	0	0	0	0	0	0.6017	0	0.30085	gene10817	description = Pentatricopeptide repeat-containing protein At4g16835, mitochondrial, Precursor (similar to) -- fatm_description = Pentatricopeptide repeat-containing protein At4g02750	FANhyb_rscf00000277.1.g00013.1	PREDICTED: pentatricopeptide repeat-containing protein At4g16835, mitochondrial-like [Fragaria vesca subsp. vesca]
comp100080_c4_seq3	356	0.9327	0.3392	0.63595	1.2998	0.7636	1.0317	1.6507	0	0.82535	0	0.3538	0.1769	1.0168	1.0162	1.0165	0.3198	0	0.1599	1.0674	0	0.5337	gene24057	description = Methionine aminopeptidase 1D, chloroplastic/mitochondrial (MetAP 1D), Precursor (similar to) -- fatm_description = aminopeptidase 1D, chloroplastic/mitochondrial	FANhyb_rscf00000867.1.g00003.1	PREDICTED: pentatricopeptide repeat-containing protein At5g39350-like [Vitis vinifera]
comp100080_c5_seq1	248	1.3389	0.487	0.91295	2.3323	0.5481	1.4402	0.4739	2.8102	1.64205	0	1.0158	0.5079	0.4865	3.8899	2.1882	0.9182	2.3001	1.60915	1.5322	0.4685	1.00035	gene24057	description = Methionine aminopeptidase 1D, chloroplastic/mitochondrial (MetAP 1D), Precursor (similar to) -- fatm_description = aminopeptidase 1D, chloroplastic/mitochondrial	FANhyb_rscf00000867.1.g00003.1	PREDICTED: pentatricopeptide repeat-containing protein At5g39350-like [Vitis vinifera]	sp|Q9FLZ9|PP405_ARATH	101	8e-27	Pentatricopeptide repeat-containing protein At5g39350 OS=Arabidopsis thaliana GN=PCMP-E16 PE=2 SV=1	--	--	--	--	--	K15078	8e-19	80.1	vvi:100250139	structure-specific endonuclease subunit SLX1 [EC:3.6.1.-]
comp100081_c0_seq1	574	0	0	0	0	0	0	0.4095	0	0.20475	0	0	0	0	0.2101	0.10505	0	0.1988	0.0994	0.4413	0.2024	0.32185	gene05727	description = Casein kinase II subunit alpha (similar to) -- fatm_description = kinase II subunit alpha	FANhyb_rscf00000704.1.g00003.1	PREDICTED: casein kinase II subunit alpha, chloroplastic-like [Fragaria vesca subsp. vesca]	--	--	--	--	--	--	--	--	--	--	--	--	--	--
comp100081_c0_seq2	813	42.2027	46.9412	44.572	33.5801	35.6125	34.5963	30.9371	38.8606	34.8989	30.5015	28.5082	29.5049	25.8237	25.5117	25.6677	31.6519	38.1683	34.9101	33.8086	30.1532	31.9809	gene05727	description = Casein kinase II subunit alpha (similar to) -- fatm_description = kinase II subunit alpha	FANhyb_rscf00000704.1.g00003.1	PREDICTED: casein kinase II subunit alpha, chloroplastic-like [Fragaria vesca subsp. vesca]	sp|O64816|CSK2P_ARATH	210	1e-65	Casein kinase II subunit alpha, chloroplastic OS=Arabidopsis thaliana GN=At2g23070 PE=2 SV=1	--	--	--	--	--	K03097	1e-67	216	vvi:100262741	casein kinase II subunit alpha [EC:2.7.11.1]
comp100082_c0_seq1	777	192.871	250.865	221.868	134.142	167.419	150.78	167.903	202.409	185.156	130.493	154.333	142.413	133.393	151.006	142.199	176.436	199.831	188.133	159.595	172.554	166.075	gene29323	0	FANhyb_rscf00003983.1.g00001.1	PREDICTED: uncharacterized protein At2g27730, mitochondrial-like [Fragaria vesca subsp. vesca]	sp|Q9ZUX4|UMP2_ARATH	114	3e-32	Uncharacterized protein At2g27730, mitochondrial OS=Arabidopsis thaliana GN=At2g27730 PE=1 SV=1	--	--	--	--	--	--	--	--	--	--
comp100083_c0_seq1	529	0	0	0	0.2187	0	0.10935	0	0	0	0	0.2381	0.11905	0	0	0	0	0	0	0.7183	0	0.35915	gene32292	description = Heat shock cognate 70 kDa protein 1 (Hsc70.1) (similar to) -- fatm_description = 70 kDa protein	FANhyb_rscf00000058.1.g00019.1	PREDICTED: peptidyl-tRNA hydrolase ICT1, mitochondrial-like [Fragaria vesca subsp. vesca]
comp100083_c0_seq2	248	0.8926	0.9739	0.93325	0.9329	0	0.46645	3.3174	2.3418	2.8296	2.3362	1.5237	1.92995	1.4596	0	0.7298	2.7547	0.92	1.83735	0.5107	1.4054	0.95805	NA	NA	NA	NA	--	--	--	--	--	--	--	--	--	--	--	--	--	--
comp100083_c0_seq3	926	0	0	0	0	0.2936	0.1468	0.2538	0	0.1269	0	0.136	0.068	0	0	0	0.123	0.2464	0.1847	0	0	0	gene32292	description = Heat shock cognate 70 kDa protein 1 (Hsc70.1) (similar to) -- fatm_description = 70 kDa protein	FANhyb_rscf00000058.1.g00019.1	PREDICTED: peptidyl-tRNA hydrolase ICT1, mitochondrial-like [Fragaria vesca subsp. vesca]	--	--	--	--	AGc57	90.5	1e-21	COG1186	Protein chain release factor B	K15033	2e-110	320	vvi:100265433	peptidyl-tRNA hydrolase ICT1 [EC:3.1.1.29]
comp100083_c0_seq4	402	0	0	0	0.5755	0	0.28775	0	0	0	0	0	0	0	0	0	0	0	0	0	0	0	gene32292	description = Heat shock cognate 70 kDa protein 1 (Hsc70.1) (similar to) -- fatm_description = 70 kDa protein	FANhyb_rscf00000058.1.g00019.1	PREDICTED: peptidyl-tRNA hydrolase ICT1, mitochondrial-like [Fragaria vesca subsp. vesca]	--	--	--	--	--	--	--	--	--	K15033	4e-28	103	pop:POPTR_671184	peptidyl-tRNA hydrolase ICT1 [EC:3.1.1.29]
comp100083_c0_seq5	1053	0.2102	0	0.1051	0.2197	0	0.10985	0.4465	0.2206	0.33355	0.6603	0.2392	0.44975	0	0	0	0	0.2167	0.10835	0	0.4413	0.22065	gene32292	description = Heat shock cognate 70 kDa protein 1 (Hsc70.1) (similar to) -- fatm_description = 70 kDa protein	FANhyb_rscf00000058.1.g00019.1	PREDICTED: peptidyl-tRNA hydrolase ICT1, mitochondrial-like [Fragaria vesca subsp. vesca]	--	--	--	--	mlr5097	86.3	7e-20	COG1186	Protein chain release factor B	K15033	3e-90	271	vvi:100265433	peptidyl-tRNA hydrolase ICT1 [EC:3.1.1.29]
comp100084_c0_seq1	865	143.692	108.902	126.297	203.143	180.872	192.008	180.986	176.848	178.917	144.143	119.556	131.85	125.541	142.614	134.077	194.554	195.591	195.073	222.873	188.31	205.591	gene18049	description = 60S ribosomal protein L21-1 (similar to) -- fatm_description = 60S ribosomal protein L21	FANhyb_rscf00000898.1.g00005.1	PREDICTED: 60S ribosomal protein L21-1-like [Fragaria vesca subsp. vesca]	sp|Q43291|RL211_ARATH	303	4e-105	60S ribosomal protein L21-1 OS=Arabidopsis thaliana GN=RPL21A PE=2 SV=2	YBR191w	175	2e-54	COG2139	Ribosomal protein L21E	K02889	3e-110	317	osa:9266412	large subunit ribosomal protein L21e
comp100085_c0_seq1	1107	104.581	90.0044	97.2927	218.403	188.607	203.505	145.137	117.307	131.222	348.784	287.542	318.163	239.901	210.347	225.124	167.143	149.433	158.288	145.316	153.231	149.274	gene24748	description = Glycogen synthase (probable) -- fatm_description = Dirigent protein	FANhyb_rscf00001110.1.g00002.1	PREDICTED: uncharacterized protein LOC101295497 [Fragaria vesca subsp. vesca]	--	--	--	--	--	--	--	--	--	--	--	--	--	--
comp100087_c0_seq1	1909	8.1169	7.9712	8.04405	6.1809	5.1267	5.6538	4.8023	4.4417	4.622	5.9487	5.6746	5.81165	3.9819	3.0321	3.507	6.7399	8.4263	7.5831	7.4314	7.1815	7.30645	gene01169	description = Secologanin synthase (SLS) (probable) -- fatm_description = 11-oxo-beta-amyrin 30-oxidase	FANhyb_rscf00001515.1.g00001.1	PREDICTED: cytochrome P450 734A1-like [Fragaria vesca subsp. vesca]	sp|Q9ZW95|C7352_ARATH	324	8e-104	Cytokinin hydroxylase OS=Arabidopsis thaliana GN=CYP735A2 PE=1 SV=1	Cj1411c	158	1e-41	COG2124	Cytochrome P450	K10717	5e-110	342	vvi:100258332	cytokinin trans-hydroxylase
comp100087_c1_seq1	309	3.2237	3.1267	3.1752	1.4975	2.1995	1.8485	0	0	0	0	2.4459	1.22295	0	0.3903	0.19515	3.3164	1.846	2.5812	1.6397	1.504	1.57185	NA	NA	NA	NA	--	--	--	--	--	--	--	--	--	--	--	--	--	--
comp100087_c1_seq3	295	1.5007	1.6376	1.56915	0	0.9216	0.4608	0.7968	1.575	1.1859	1.5712	0	0.7856	0	0.8175	0.40875	2.3159	1.9336	2.12475	0.4294	1.5754	1.0024	gene01169	description = Secologanin synthase (SLS) (probable) -- fatm_description = 11-oxo-beta-amyrin 30-oxidase	FANhyb_rscf00001515.1.g00001.1	PREDICTED: cytochrome P450 734A1-like [Fragaria vesca subsp. vesca]	--	--	--	--	--	--	--	--	--	--	--	--	--	--
comp100087_c1_seq4	1736	3.6978	7.5133	5.60555	6.5303	6.8904	6.71035	5.2131	4.3491	4.7811	7.1422	6.0224	6.5823	5.2823	3.2648	4.27355	8.0019	6.5059	7.2539	6.6397	6.6925	6.6661	gene01169	description = Secologanin synthase (SLS) (probable) -- fatm_description = 11-oxo-beta-amyrin 30-oxidase	FANhyb_rscf00001515.1.g00001.1	PREDICTED: cytochrome P450 734A1-like [Fragaria vesca subsp. vesca]	sp|Q9ZW95|C7352_ARATH	324	2e-104	Cytokinin hydroxylase OS=Arabidopsis thaliana GN=CYP735A2 PE=1 SV=1	Cj1411c	160	1e-42	COG2124	Cytochrome P450	K10717	2e-110	341	vvi:100258332	cytokinin trans-hydroxylase
comp100088_c0_seq1	1260	9.7504	9.2015	9.47595	8.4465	5.7177	7.0821	3.2648	2.6734	2.9691	6.2537	6.9979	6.6258	1.8195	1.0527	1.4361	14.0069	15.845	14.926	7.1375	8.391	7.76425	gene27817	description = Ras guanine nucleotide exchange factor Y (probable) -- fatm_description = Protein FANTASTIC FOUR	FANhyb_rscf00000264.1.g00008.1	hypothetical protein PRUPE_ppa007155mg [Prunus persica]
comp100089_c0_seq1	526	1.6833	0.2296	0.95645	0.4398	1.8089	1.12435	1.5641	1.7666	1.66535	1.5421	0.4789	1.0105	2.2939	1.6048	1.94935	0.6494	2.1689	1.40915	1.9265	0.4418	1.18415	NA	NA	NA	NA	--	--	--	--	--	--	--	--	--	--	--	--	--	--
comp100089_c0_seq2	241	0	0.5011	0.25055	0	0	0	0.9754	1.4459	1.21065	0	0.5227	0.26135	0.5007	1.5011	1.0009	0.9449	0	0.47245	0	1.4463	0.72315	NA	NA	NA	NA	--	--	--	--	--	--	--	--	--	--	--	--	--	--
comp100089_c1_seq1	583	3.2274	1.4501	2.33875	3.5716	2.7979	3.18475	2.6208	2.7893	2.70505	3.9752	3.8891	3.93215	5.795	7.0325	6.41375	3.7108	5.6748	4.6928	7.387	5.7792	6.5831	NA	NA	NA	NA	--	--	--	--	--	--	--	--	--	--	--	--	--	--
comp100089_c1_seq2	281	0.7878	0	0.3939	0.8233	0.4837	0.6535	1.6731	0.8267	1.2499	0	1.3448	0.6724	0.8588	2.1457	1.50225	0.8104	0.406	0.6082	0.4508	0	0.2254	NA	NA	NA	NA	--	--	--	--	--	--	--	--	--	--	--	--	--	--
comp10008_c0_seq2	239	0	3.0319	1.51595	0	0	0	0	0	0	0	0	0	0	0.5045	0.25225	0	0	0	0	0	0	NA	NA	NA	NA	--	--	--	--	--	--	--	--	--	--	--	--	--	--
comp100090_c0_seq1	1138	1.5561	2.8654	2.21075	1.3215	2.8667	2.0941	3.5115	5.4096	4.46055	2.7493	2.9886	2.86895	2.5447	2.5431	2.5439	1.801	2.5062	2.1536	3.4505	3.1649	3.3077	gene17396	description = Serine/threonine-protein kinase C (probable)	FANhyb_icon19291757_s.1.g00001.1	No hits
comp100090_c0_seq2	1158	0	0	0	0	0	0	0	0	0	0	0	0	0	0.1041	0.05205	0	0	0	0.2188	0.2007	0.20975	gene17396	description = Serine/threonine-protein kinase C (probable)	FANhyb_icon19576565_s.1.g00001.1	No hits
comp100090_c1_seq1	851	0	0.1419	0.07095	0	0	0	0.1381	0	0.06905	0	0	0	0.1418	0	0.0709	0	0	0	0.1488	0	0.0744	gene17396	description = Serine/threonine-protein kinase C (probable)	FANhyb_icon19291757_s.1.g00001.1	No hits
comp100090_c1_seq2	1136	7.1124	8.3986	7.7555	3.4623	5.6238	4.54305	9.8288	11.554	10.6914	4.2842	5.2115	4.74785	6.3728	6.0506	6.2117	5.5127	5.8247	5.6687	9.7006	9.716	9.7083	gene17396	description = Serine/threonine-protein kinase C (probable)	FANhyb_icon19576565_s.1.g00001.1	No hits
comp100091_c0_seq1	1080	67.8427	82.6377	75.2402	86.6532	99.4298	93.0415	108.064	133.576	120.82	91.8435	100.421	96.132	68.0384	81.2848	74.6616	72.7457	85.3518	79.0487	100.629	104.672	102.65	gene07496	description = Eukaryotic initiation factor 4A-8 (eIF-4A-8) (similar to) -- fatm_description = Eukaryotic initiation factor 4A	FANhyb_rscf00000555.1.g00006.1	PREDICTED: eukaryotic initiation factor 4A-8-like [Fragaria vesca subsp. vesca]	sp|Q40469|IF4A6_TOBAC	410	6e-145	Eukaryotic initiation factor 4A-6 (Fragment) OS=Nicotiana tabacum PE=2 SV=1	SPAC1006.07	329	2e-110	COG0513	Superfamily II DNA and RNA helicases	K03257	9e-146	418	pop:POPTR_297570	translation initiation factor 4A
comp100092_c0_seq1	561	1.9729	1.0764	1.52465	1.031	0.9692	1.0001	1.257	1.0352	1.1461	0.8262	2.9189	1.87255	12.9047	12.6821	12.7934	4.0593	3.2537	3.6565	0.2258	0.8284	0.5271	gene21582	description = GATA-binding factor 1-A (probable)	FANhyb_rscf00002616.1.g00002.1	No hits	--	--	--	--	--	--	--	--	--	--	--	--	--	--
comp100092_c0_seq11	484	1.6007	1.9962	1.79845	2.3901	0.5617	1.4759	0.9713	1.1999	1.0856	2.3942	1.5615	1.97785	0.9972	2.2423	1.61975	0.941	2.1214	1.5312	2.0936	2.8806	2.4871	gene21582	description = GATA-binding factor 1-A (probable)	FANhyb_rscf00000151.1.g00007.1	PREDICTED: uncharacterized protein LOC101315017 [Fragaria vesca subsp. vesca]	--	--	--	--	--	--	--	--	--	--	--	--	--	--
comp100092_c0_seq12	842	0	0.1434	0.0717	0	0.8072	0.4036	0.4188	0.6897	0.55425	0.5505	0	0.27525	0.4299	0.1432	0.28655	0	0.542	0.271	0	0.9659	0.48295	gene21582	description = GATA-binding factor 1-A (probable)	FANhyb_rscf00000151.1.g00007.1	PREDICTED: uncharacterized protein LOC101315017 [Fragaria vesca subsp. vesca]	--	--	--	--	--	--	--	--	--	--	--	--	--	--
comp100092_c0_seq2	367	0.6032	0.6581	0.63065	0.3152	0.3704	0.3428	0.3203	0.633	0.47665	0.9472	1.0297	0.98845	0	0	0	0.9308	0.9326	0.9317	0.6903	0.3166	0.50345	gene21582	description = GATA-binding factor 1-A (probable)	FANhyb_rscf00000151.1.g00007.1	PREDICTED: uncharacterized protein LOC101315017 [Fragaria vesca subsp. vesca]	--	--	--	--	--	--	--	--	--	--	--	--	--	--
comp100092_c0_seq20	376	0.5887	2.5696	1.57915	0	0	0	0	0	0	0	0	0	0	0	0	0	0	0	0	0	0	gene03741	description = LOB domain-containing protein 42 (AS2-like protein 36) (similar to) -- fatm_description = LOB domain-containing protein 42	FANhyb_rscf00000602.1.g00007.1	PREDICTED: LOB domain-containing protein 42-like [Fragaria vesca subsp. vesca]	sp|Q9ZW96|LBD40_ARATH	79.7	3e-19	LOB domain-containing protein 40 OS=Arabidopsis thaliana GN=LBD40 PE=2 SV=1	--	--	--	--	--	--	--	--	--	--
comp100092_c0_seq21	210	3.1623	1.1502	2.15625	3.856	0.6473	2.25165	2.7984	6.6373	4.71785	3.3108	2.9991	3.15495	1.7237	4.5938	3.15875	2.1688	1.6298	1.8993	5.4285	4.426	4.92725	NA	NA	NA	NA	--	--	--	--	--	--	--	--	--	--	--	--	--	--
comp100092_c0_seq23	243	0	0	0	0	0	0	0	0	0	0	0	0	0.4965	0	0.24825	0	0	0	0	0	0	gene21582	description = GATA-binding factor 1-A (probable)	FANhyb_rscf00003042.1.g00001.1	PREDICTED: inorganic pyrophosphatase 1-like [Fragaria vesca subsp. vesca]	--	--	--	--	--	--	--	--	--	--	--	--	--	--
comp100092_c0_seq24	388	13.1219	19.9207	16.5213	8.0499	11.561	9.80545	10.2992	16.1656	13.2324	22.9963	25.6471	24.3217	39.1831	32.944	36.0635	38.1499	26.4628	32.3064	15.67	13.7742	14.7221	NA	NA	NA	NA	--	--	--	--	--	--	--	--	--	--	--	--	--	--
comp100092_c0_seq3	554	3.1965	2.18	2.68825	8.1436	15.9484	12.046	11.4562	9.0155	10.2358	15.4782	18.1896	16.8339	11.3254	10.448	10.8867	7.399	8.649	8.024	10.746	12.7927	11.7693	gene21582	description = GATA-binding factor 1-A (probable)	FANhyb_rscf00000151.1.g00007.1	PREDICTED: uncharacterized protein LOC101315017 [Fragaria vesca subsp. vesca]	--	--	--	--	--	--	--	--	--	--	--	--	--	--
comp100092_c0_seq5	769	2.015	2.9839	2.49945	3.7607	3.8887	3.8247	3.6681	4.6824	4.17525	4.0685	3.1122	3.59035	2.8243	2.509	2.66665	4.442	2.522	3.482	3.6237	6.4966	5.06015	NA	NA	NA	NA	--	--	--	--	--	--	--	--	--	--	--	--	--	--
comp100092_c0_seq9	323	0.6853	1.1217	0.9035	2.507	1.2625	1.88475	0	0	0	5.3813	2.3399	3.8606	4.1091	4.48	4.29455	0.3525	0.3532	0.35285	1.5686	1.0791	1.32385	gene03741	description = LOB domain-containing protein 42 (AS2-like protein 36) (similar to) -- fatm_description = LOB domain-containing protein 42	FANhyb_rscf00000602.1.g00007.1	PREDICTED: LOB domain-containing protein 42-like [Fragaria vesca subsp. vesca]	sp|Q9ZW96|LBD40_ARATH	74.7	1e-17	LOB domain-containing protein 40 OS=Arabidopsis thaliana GN=LBD40 PE=2 SV=1	--	--	--	--	--	--	--	--	--	--
comp100092_c1_seq1	201	0	0	0	0	0	0	0	0	0	0	0	0	0	0.5999	0.29995	0	0	0	0	0	0	NA	NA	FANhyb_rscf00002616.1.g00002.1	No hits	--	--	--	--	--	--	--	--	--	--	--	--	--	--
comp100093_c0_seq1	345	1.2832	0.3501	0.81665	0.3353	0.394	0.36465	1.022	1.3467	1.18435	2.0153	0.3651	1.1902	1.0492	1.0486	1.0489	0.9901	0.3307	0.6604	2.9372	0	1.4686	gene25186	description = Phosphatidylinositol 3-kinase, nodule isoform (PtdIns-3-kinase) (probable)	FANhyb_rscf00002091.1.g00001.1	PREDICTED: uncharacterized protein LOC101298025 [Fragaria vesca subsp. vesca]	--	--	--	--	--	--	--	--	--	--	--	--	--	--
comp100093_c0_seq2	621	1.0694	2.7227	1.89605	1.4902	0	0.7451	1.5141	0.9352	1.22465	0.7464	0	0.3732	0.3886	0.3884	0.3885	0	1.8371	0.91855	2.4476	0.7484	1.598	gene25185	description = Ethylene-responsive transcription factor ERF117 (probable) -- fatm_description = Ethylene-responsive transcription factor	FANhyb_rscf00002091.1.g00001.1	PREDICTED: uncharacterized protein LOC101298025 [Fragaria vesca subsp. vesca]
comp100093_c0_seq3	305	0	0.7919	0.39595	0	0	0	0.7707	0	0.38535	0	0.826	0.413	0	0	0	0	0	0	0	0.7619	0.38095	NA	NA	FANhyb_rscf00002091.1.g00001.1	PREDICTED: uncharacterized protein LOC101298025 [Fragaria vesca subsp. vesca]	--	--	--	--	--	--	--	--	--	--	--	--	--	--
comp100093_c0_seq5	220	0	0	0	0	0.6179	0.30895	0	2.1119	1.05595	0.5267	0.5726	0.54965	0	1.6444	0.8222	0	0	0	0	1.5843	0.79215	NA	NA	NA	NA	--	--	--	--	--	--	--	--	--	--	--	--	--	--
comp100094_c0_seq1	320	7.2634	8.3029	7.78315	17.3521	12.3186	14.8354	4.7747	7.6226	6.19865	14.4847	13.3836	13.9342	12.82	12.4356	12.6278	7.4723	11.7649	9.6186	11.4791	9.0768	10.278	gene05407	description = Mucin-5AC (TBM), Precursor (probable)	FANhyb_icon00013917_a.1.g00001.1	No_hits	--	--	--	--	--	--	--	--	--	--	--	--	--	--
comp100094_c0_seq2	667	0	0.1811	0.09055	0	0.2038	0.1019	0.3524	0	0.1762	0.5212	0.1889	0.35505	1.0854	1.4463	1.26585	0	0.171	0.0855	0	0.3484	0.1742	gene12360	description = Ankyrin repeat domain-containing protein 2 (AtAKR2) (probable) -- fatm_description = repeat, PH and SEC7 domain containing protein secG	FANhyb_icon00013917_a.1.g00001.1	No_hits	--	--	--	--	--	--	--	--	--	--	--	--	--	--
comp100094_c0_seq3	582	2.4722	2.0751	2.27365	2.9815	3.5033	3.2424	2.4233	3.7919	3.1076	2.3892	2.5972	2.4932	2.9025	1.8648	2.38365	6.0649	4.5085	5.2867	2.6117	5.1903	3.901	gene05407	description = Mucin-5AC (TBM), Precursor (probable)	FANhyb_icon00013917_a.1.g00001.1	No_hits	--	--	--	--	--	--	--	--	--	--	--	--	--	--
comp100095_c0_seq3	1584	0	0	0	0	0	0	0	0	0	0	0	0	0.1523	0	0.07615	0	0	0	0	0	0	gene10072	description = BTB/POZ domain-containing protein KCTD6 (probable) -- fatm_description = POZ domain-containing protein At2g24240	FANhyb_rscf00000014.1.g00019.1	PREDICTED: BTB/POZ domain-containing protein At2g24240-like [Fragaria vesca subsp. vesca]
comp100096_c0_seq1	365	1.8194	2.9779	2.39865	7.2895	5.9585	6.624	1.932	5.7281	3.83005	8.2543	2.7608	5.50755	1.3223	3.3038	2.31305	9.3586	3.7507	6.55465	2.7762	14.6422	8.7092	gene11960	description = F-box protein FBW2 (putative) -- fatm_description = F-box protein FBW2	FANhyb_rscf00000467.1.g00008.1	PREDICTED: F-box protein FBW2-like [Fragaria vesca subsp. vesca]
comp100096_c0_seq3	888	0	0	0	0	0	0	0	0.1308	0.0654	0	0	0	0	0.1358	0.0679	0	0	0	0	0	0	gene11960	description = F-box protein FBW2 (putative) -- fatm_description = F-box protein FBW2	FANhyb_rscf00000467.1.g00008.1	PREDICTED: F-box protein FBW2-like [Fragaria vesca subsp. vesca]
comp100096_c0_seq4	801	3.4544	4.3724	3.9134	4.7659	4.4122	4.58905	3.9618	3.0452	3.5035	5.0633	4.5605	4.8119	4.5191	5.2691	4.8941	4.4067	3.2758	3.84125	2.2139	4.4965	3.3552	gene11960	description = F-box protein FBW2 (putative) -- fatm_description = F-box protein FBW2	FANhyb_rscf00000467.1.g00008.1	PREDICTED: F-box protein FBW2-like [Fragaria vesca subsp. vesca]	sp|Q9ZPE4|FBW2_ARATH	156	5e-46	F-box protein FBW2 OS=Arabidopsis thaliana GN=FBW2 PE=1 SV=1	--	--	--	--	--	--	--	--	--	--
comp100096_c0_seq5	308	0.3594	0	0.1797	0	0	0	0	0	0	0	0	0	0.3918	0.3915	0.39165	0	0.7408	0.3704	0	0	0	gene30492	description = Potassium channel SKOR (similar to) -- fatm_description = repeat, PH and SEC7 domain containing protein secG	NA	NA	--	--	--	--	--	--	--	--	--	--	--	--	--	--
comp100096_c0_seq6	339	1.9589	0.3563	1.1576	2.7299	6.0146	4.37225	0	3.769	1.8845	5.811	4.4589	5.13495	4.627	5.6914	5.1592	2.3512	3.7018	3.0265	1.4946	2.3991	1.94685	gene11960	description = F-box protein FBW2 (putative) -- fatm_description = F-box protein FBW2	FANhyb_rscf00000467.1.g00008.1	PREDICTED: F-box protein FBW2-like [Fragaria vesca subsp. vesca]	sp|Q9ZPE4|FBW2_ARATH	59.3	1e-11	F-box protein FBW2 OS=Arabidopsis thaliana GN=FBW2 PE=1 SV=1	--	--	--	--	--	--	--	--	--	--
comp100096_c1_seq1	811	3.4118	4.0207	3.71625	5.2777	4.693	4.98535	3.3332	5.7289	4.53105	4.4293	3.417	3.92315	4.6121	4.312	4.46205	4.3523	3.6574	4.00485	3.2799	5.014	4.14695	gene11960	description = F-box protein FBW2 (putative) -- fatm_description = F-box protein FBW2	FANhyb_rscf00000467.1.g00008.1	PREDICTED: F-box protein FBW2-like [Fragaria vesca subsp. vesca]	sp|Q9ZPE4|FBW2_ARATH	153	1e-44	F-box protein FBW2 OS=Arabidopsis thaliana GN=FBW2 PE=1 SV=1	--	--	--	--	--	--	--	--	--	--
comp100096_c1_seq2	892	1.1167	1.8955	1.5061	3.6312	3.2001	3.41565	1.8447	1.9532	1.89895	3.1178	1.6946	2.4062	2.029	1.6223	1.82565	3.7018	1.0232	2.3625	2.982	1.1722	2.0771	gene11960	description = F-box protein FBW2 (putative) -- fatm_description = F-box protein FBW2	FANhyb_rscf00000467.1.g00008.1	PREDICTED: F-box protein FBW2-like [Fragaria vesca subsp. vesca]	sp|Q9ZPE4|FBW2_ARATH	155	4e-45	F-box protein FBW2 OS=Arabidopsis thaliana GN=FBW2 PE=1 SV=1	--	--	--	--	--	--	--	--	--	--
comp100097_c0_seq1	2104	0.5787	0.5166	0.54765	0.6598	1.2921	0.97595	1.2848	0.9937	1.13925	1.4319	1.0178	1.22485	1.3763	0.8597	1.118	0.8659	1.3013	1.0836	1.6857	1.1596	1.42265	gene14311	description = DNA endonuclease (probable) -- fatm_description = Group II intron-encoded protein LtrA	FANhyb_rscf00003910.1.g00001.1	PREDICTED: uncharacterized protein LOC101309387 [Fragaria vesca subsp. vesca]
comp100098_c0_seq1	574	0	0.2104	0.1052	0	0.4736	0.2368	0	0.4047	0.20235	1.4131	0	0.70655	2.5225	0.2101	1.3663	0	0.3975	0.19875	0	0.4048	0.2024	gene11695	description = Cytochrome b-c1 complex subunit 7 (putative) -- fatm_description = c1 complex subunit 7-2	FANhyb_icon00035202_a.1.g00001.1	predicted protein [Populus trichocarpa] gi|222854622|gb|EEE92169.1| predicted protein [Populus trichocarpa]	sp|F4JWS8|QCR72_ARATH	178	3e-58	Cytochrome b-c1 complex subunit 7-2 OS=Arabidopsis thaliana GN=QCR7-2 PE=1 SV=1	--	--	--	--	--	K00417	2e-63	192	rcu:RCOM_0925050	ubiquinol-cytochrome c reductase subunit 7
comp100098_c0_seq2	280	0.3953	1.7253	1.0603	1.2394	0	0.6197	0.8395	0	0.41975	0.4138	2.2493	1.33155	0	0.4307	0.21535	0.8133	0.8149	0.8141	0	0	0	gene11695	description = Cytochrome b-c1 complex subunit 7 (putative) -- fatm_description = c1 complex subunit 7-2	NA	NA	--	--	--	--	--	--	--	--	--	--	--	--	--	--
comp100098_c0_seq4	866	250.883	237.495	244.189	289.736	297.443	293.589	322.06	285.957	304.008	302.94	279.853	291.397	283.953	290.746	287.35	248.237	239.366	243.801	300.575	272.613	286.594	gene11695	description = Cytochrome b-c1 complex subunit 7 (putative) -- fatm_description = c1 complex subunit 7-2	FANhyb_icon00035202_a.1.g00001.1	predicted protein [Populus trichocarpa] gi|222854622|gb|EEE92169.1| predicted protein [Populus trichocarpa]	sp|F4JWS8|QCR72_ARATH	219	1e-72	Cytochrome b-c1 complex subunit 7-2 OS=Arabidopsis thaliana GN=QCR7-2 PE=1 SV=1	--	--	--	--	--	K00417	8e-77	230	pop:POPTR_813950	ubiquinol-cytochrome c reductase subunit 7
comp100098_c0_seq5	810	537.96	573.282	555.621	734.214	720.425	727.32	722.605	678.851	700.728	715.006	712.702	713.854	705.037	670.525	687.781	686.973	652.955	669.964	680.397	683.183	681.79	gene11695	description = Cytochrome b-c1 complex subunit 7 (putative) -- fatm_description = c1 complex subunit 7-2	FANhyb_icon00035202_a.1.g00001.1	predicted protein [Populus trichocarpa] gi|222854622|gb|EEE92169.1| predicted protein [Populus trichocarpa]	sp|F4JWS8|QCR72_ARATH	219	6e-73	Cytochrome b-c1 complex subunit 7-2 OS=Arabidopsis thaliana GN=QCR7-2 PE=1 SV=1	--	--	--	--	--	K00417	5e-77	230	pop:POPTR_813950	ubiquinol-cytochrome c reductase subunit 7
comp100099_c0_seq1	248	0.4463	1.9479	1.1971	0.4665	0	0.23325	0	0	0	1.4017	1.0158	1.20875	0.9731	0.9725	0.9728	0	0	0	0.5107	0	0.25535	NA	NA	NA	NA	--	--	--	--	--	--	--	--	--	--	--	--	--	--
comp100099_c1_seq1	638	0.1735	0	0.08675	0	0	0	0	0	0	0	0	0	0	0	0	0	0	0	0	0	0	gene22841	description = Zinc finger protein 7 (probable) -- fatm_description = Zinc finger protein 7	FANhyb_rscf00000326.1.g00003.1	PREDICTED: zinc finger protein 7-like [Fragaria vesca subsp. vesca]	sp|Q39266|ZFP7_ARATH	83.6	8e-20	Zinc finger protein 7 OS=Arabidopsis thaliana GN=ZFP7 PE=2 SV=1	--	--	--	--	--	--	--	--	--	--
comp100099_c1_seq2	885	1.2506	0.8188	1.0347	0.6536	0.768	0.7108	3.9841	1.8375	2.9108	0.7856	0.854	0.8198	0	0	0	4.889	0.7735	2.83125	2.5762	1.0502	1.8132	gene22841	description = Zinc finger protein 7 (probable) -- fatm_description = Zinc finger protein 7	FANhyb_rscf00000326.1.g00003.1	PREDICTED: zinc finger protein 7-like [Fragaria vesca subsp. vesca]	sp|Q39266|ZFP7_ARATH	86.3	4e-20	Zinc finger protein 7 OS=Arabidopsis thaliana GN=ZFP7 PE=2 SV=1	--	--	--	--	--	--	--	--	--	--
comp100099_c1_seq3	861	1.2855	0.5611	0.9233	0.6718	1.5787	1.12525	0.273	0.2698	0.2714	0	0.5852	0.2926	0.2803	0.5602	0.42025	0.529	0.265	0.397	0.2942	1.7542	1.0242	gene22841	description = Zinc finger protein 7 (probable) -- fatm_description = Zinc finger protein 7	FANhyb_rscf00000326.1.g00003.1	PREDICTED: zinc finger protein 7-like [Fragaria vesca subsp. vesca]	sp|Q39266|ZFP7_ARATH	85.1	1e-19	Zinc finger protein 7 OS=Arabidopsis thaliana GN=ZFP7 PE=2 SV=1	--	--	--	--	--	--	--	--	--	--
comp100099_c1_seq4	841	0.5264	0.1436	0.335	0	0.6465	0.32325	0	0	0	0	0	0	0.2869	0	0.14345	0.5416	0	0.2708	0.6025	0	0.30125	gene22841	description = Zinc finger protein 7 (probable) -- fatm_description = Zinc finger protein 7	FANhyb_rscf00000326.1.g00003.1	PREDICTED: zinc finger protein 7-like [Fragaria vesca subsp. vesca]	sp|Q39266|ZFP7_ARATH	83.6	3e-19	Zinc finger protein 7 OS=Arabidopsis thaliana GN=ZFP7 PE=2 SV=1	--	--	--	--	--	--	--	--	--	--
comp100100_c0_seq1	1035	0	0	0	0.3353	0.5253	0.4303	0.5678	0.3367	0.45225	0	0.3651	0.18255	0.5829	0.9321	0.7575	0.22	0	0.11	0	0.3368	0.1684	gene11470	description = F-box protein At2g02240 (probable) -- fatm_description = F-box protein PP2	FANhyb_rscf00003617.1.g00003.1	PREDICTED: putative F-box protein PP2-B12-like [Fragaria vesca subsp. vesca]	sp|Q3E6P4|FB95_ARATH	178	2e-53	F-box protein At2g02240 OS=Arabidopsis thaliana GN=At2g02240 PE=2 SV=1	--	--	--	--	--	K12819	8e-15	76.6	bdi:100821942	pre-mRNA-processing factor SLU7
comp100100_c0_seq2	1002	0.5523	0.3616	0.45695	0.4618	1.0853	0.77355	1.5249	1.3911	1.458	1.0408	1.6343	1.33755	2.89	1.3238	2.1069	1.9318	2.5048	2.2183	2.2754	1.9712	2.1233	gene11470	description = F-box protein At2g02240 (probable) -- fatm_description = F-box protein PP2	FANhyb_rscf00003617.1.g00003.1	PREDICTED: putative F-box protein PP2-B12-like [Fragaria vesca subsp. vesca]	sp|Q3E6P4|FB95_ARATH	199	1e-61	F-box protein At2g02240 OS=Arabidopsis thaliana GN=At2g02240 PE=2 SV=1	--	--	--	--	--	--	--	--	--	--
comp100101_c0_seq2	215	0	0	0	1.0761	0	0.53805	3.28	8.1037	5.69185	15.091	7.0305	11.0608	7.2957	7.8522	7.57395	0	0	0	1.1783	2.7019	1.9401	gene09244	description = Endonuclease (probable) -- fatm_description = Retrovirus-related Pol polyprotein from transposon 412	FANhyb_rscf00003068.1.g00001.1	Hypothetical protein CBG07099 [Caenorhabditis briggsae]	--	--	--	--	--	--	--	--	--	--	--	--	--	--
comp100101_c0_seq3	366	0	0.33	0.165	0	0	0	0	0	0	0	0	0	0	0	0	0	0	0	0	0	0	gene09244	description = Endonuclease (probable) -- fatm_description = Retrovirus-related Pol polyprotein from transposon 412	FANhyb_rscf00006845.1.g00001.1	hypothetical protein PRUPE_ppa022233mg [Prunus persica]	--	--	--	--	--	--	--	--	--	--	--	--	--	--
comp100101_c0_seq4	220	0	0	0	0	0	0	2.1369	2.1119	2.1244	1.0534	1.7177	1.38555	18.6473	24.1175	21.3824	0	0	0	1.7273	1.0562	1.39175	gene09244	description = Endonuclease (probable) -- fatm_description = Retrovirus-related Pol polyprotein from transposon 412	FANhyb_rscf00003068.1.g00001.1	Hypothetical protein CBG07099 [Caenorhabditis briggsae]	--	--	--	--	--	--	--	--	--	--	--	--	--	--
comp100101_c1_seq3	675	0.164	0.1789	0.17145	0.1714	0	0.0857	1.9153	0.8604	1.38785	4.9784	2.0527	3.51555	16.0879	9.647	12.8674	0	0	0	0.1877	0	0.09385	gene34802	description = tRNA (guanine-N(7)-)-methyltransferase (probable)	FANhyb_rscf00007243.1.g00001.1	hypothetical protein PRUPE_ppa021229mg [Prunus persica]	--	--	--	--	--	--	--	--	--	--	--	--	--	--
comp100101_c1_seq4	1053	0	0	0	0.2197	0	0.10985	0	0.6618	0.3309	0.2201	0	0.11005	0	0	0	0	0.2167	0.10835	0	0.2207	0.11035	gene31809	description = RING-H2 zinc finger protein RHA1b (probable) -- fatm_description = H2 zinc finger protein RHA1a	FANhyb_icon20030051_s.1.g00001.1	PREDICTED: E3 ubiquitin-protein ligase RHA1B-like [Fragaria vesca subsp. vesca]
comp100101_c1_seq6	410	0	0	0	1.4107	1.9892	1.69995	0.5733	0.2833	0.4283	26.8496	26.7287	26.7891	22.3661	14.9999	18.683	0	0	0	1.5447	0.5667	1.0557	gene09244	description = Endonuclease (probable) -- fatm_description = Retrovirus-related Pol polyprotein from transposon 412	FANhyb_rscf00003068.1.g00001.1	Hypothetical protein CBG07099 [Caenorhabditis briggsae]	--	--	--	--	--	--	--	--	--	--	--	--	--	--
comp100101_c2_seq1	544	0	0	0	0.2126	0	0.1063	0.2161	0	0.10805	0.213	0.9262	0.5696	3.327	6.2067	4.76685	0	0	0	0	0	0	gene34802	description = tRNA (guanine-N(7)-)-methyltransferase (probable)	FANhyb_rscf00007243.1.g00001.1	hypothetical protein PRUPE_ppa021229mg [Prunus persica]	--	--	--	--	--	--	--	--	--	--	--	--	--	--
comp100101_c2_seq2	525	0.8433	0.23	0.53665	0.661	1.2946	0.9778	0	0.4425	0.22125	4.4144	1.4396	2.927	2.2983	1.6078	1.95305	0.4338	0.8692	0.6515	1.4476	2.213	1.8303	gene34802	description = tRNA (guanine-N(7)-)-methyltransferase (probable)	FANhyb_rscf00007243.1.g00001.1	hypothetical protein PRUPE_ppa021229mg [Prunus persica]	--	--	--	--	--	--	--	--	--	--	--	--	--	--
comp100102_c0_seq1	225	0	0	0	0	0	0	1.0447	0.5162	0.78045	0	0	0	0	0	0	0.5061	1.0141	0.7601	0.563	0	0.2815	NA	NA	NA	NA	--	--	--	--	--	--	--	--	--	--	--	--	--	--
comp100102_c0_seq2	344	0.9652	3.5107	2.23795	0	0.7903	0.39515	3.075	1.013	2.044	0	0	0	1.7538	1.0516	1.4027	0	1.3266	0.6633	0	2.3642	1.1821	NA	NA	NA	NA	--	--	--	--	--	--	--	--	--	--	--	--	--	--
comp100102_c0_seq3	262	0	0	0	0	0	0	1.7944	0	0.8972	0.8846	0	0.4423	0	0	0	2.173	0	1.0865	0	1.3303	0.66515	NA	NA	NA	NA	--	--	--	--	--	--	--	--	--	--	--	--	--	--
comp100102_c0_seq4	1991	4.1137	4.6706	4.39215	3.6604	2.7991	3.22975	4.8406	4.4921	4.66635	2.2116	2.3408	2.2762	1.0908	1.1508	1.1208	4.4607	3.3234	3.89205	6.4891	4.0264	5.25775	gene19565	description = Putative FBD-associated F-box protein At5g22720 (probable) -- fatm_description = Putative FBD-associated F-box protein At5g22720	FANhyb_rscf00000020.1.g00005.1	PREDICTED: F-box protein SKIP24-like [Fragaria vesca subsp. vesca]	--	--	--	--	--	--	--	--	--	--	--	--	--	--
comp100102_c0_seq5	1547	0	0.1561	0.07805	0	0.1757	0.08785	0.1519	0.6007	0.3763	0	0	0	0	0	0	0	0.295	0.1475	0.5731	0.3755	0.4743	gene19566	description = Biotin carboxylase (probable) -- fatm_description = CRIB domain-containing protein	FANhyb_rscf00000020.1.g00006.1	PREDICTED: uncharacterized protein LOC101310964 [Fragaria vesca subsp. vesca]	--	--	--	--	--	--	--	--	--	--	--	--	--	--
comp100102_c0_seq6	1372	0.6454	0.6162	0.6308	0.2529	0	0.12645	0.514	0.3386	0.4263	0	0.1836	0.0918	0	0	0	0.249	0.7484	0.4987	0.0923	0.1694	0.13085	gene19566	description = Biotin carboxylase (probable) -- fatm_description = CRIB domain-containing protein	FANhyb_rscf00000020.1.g00006.1	PREDICTED: uncharacterized protein LOC101310964 [Fragaria vesca subsp. vesca]	--	--	--	--	--	--	--	--	--	--	--	--	--	--
comp100103_c0_seq1	1517	45.0891	42.5918	43.8404	132.304	145.069	138.687	106.685	107.884	107.285	263.302	262.056	262.679	641.394	638.628	640.011	124.746	120.852	122.799	139.942	155.472	147.707	gene01597	description = RuBisCO large subunit-binding protein subunit beta, chloroplastic, Precursor (putative) -- fatm_description = 60 kDa chaperonin	FANhyb_rscf00000217.1.g00005.1	PREDICTED: ruBisCO large subunit-binding protein subunit beta, chloroplastic-like [Fragaria vesca subsp. vesca]	sp|Q9LJE4|CPNB2_ARATH	755	0	Chaperonin 60 subunit beta 2, chloroplastic OS=Arabidopsis thaliana GN=CPN60B2 PE=1 SV=1	alr1896	484	6e-167	COG0459	Chaperonin GroEL (HSP60 family)	K04077	0	711	zma:100280498	chaperonin GroEL
comp100104_c0_seq1	828	1.4704	0	0.7352	0	1.6417	0.82085	0.5678	0.1403	0.35405	0.8397	0.1521	0.4959	0.1457	0	0.07285	1.1001	0.5511	0.8256	0.7649	1.1225	0.9437	gene03886	description = Cytochrome b reductase 1 (probable) -- fatm_description = Probable transmembrane ascorbate ferrireductase 4	FANhyb_icon00010199_a.1.g00001.1	PREDICTED: probable transmembrane ascorbate ferrireductase 4-like [Fragaria vesca subsp. vesca]	sp|Q9C540|ACFR4_ARATH	158	2e-47	Probable transmembrane ascorbate ferrireductase 4 OS=Arabidopsis thaliana GN=CYB561D PE=2 SV=1	--	--	--	--	--	K08360	3e-28	109	rcu:RCOM_0597000	cytochrome b-561
comp100104_c0_seq2	1014	2.8379	2.5011	2.6695	2.1676	2.8151	2.49135	1.5068	1.7182	1.6125	1.8284	2.8571	2.34275	0.9519	0.4757	0.7138	4.0425	2.0252	3.03385	2.3734	4.6977	3.53555	gene03886	description = Cytochrome b reductase 1 (probable) -- fatm_description = Probable transmembrane ascorbate ferrireductase 4	FANhyb_rscf00000100.1.g00003.1	PREDICTED: protein decapping 5-like [Fragaria vesca subsp. vesca]	sp|Q9C540|ACFR4_ARATH	302	5e-103	Probable transmembrane ascorbate ferrireductase 4 OS=Arabidopsis thaliana GN=CYB561D PE=2 SV=1	--	--	--	--	--	K08360	2e-64	204	pop:POPTR_743692	cytochrome b-561
comp100104_c0_seq3	291	0.7607	0.83	0.79535	0.3975	0	0.19875	0	0	0	0	0	0	0.4146	0	0.2073	0	0.392	0.196	0	0	0	gene03886	description = Cytochrome b reductase 1 (probable) -- fatm_description = Probable transmembrane ascorbate ferrireductase 4	FANhyb_icon00010199_a.1.g00001.1	PREDICTED: probable transmembrane ascorbate ferrireductase 4-like [Fragaria vesca subsp. vesca]	--	--	--	--	--	--	--	--	--	--	--	--	--	--
comp100104_c1_seq1	913	10.5467	8.2012	9.37395	11.0232	5.6575	8.34035	6.1791	4.9616	5.57035	4.4422	4.6908	4.5665	2.1145	1.1887	1.6516	11.4736	10.6212	11.0474	10.5439	7.7625	9.1532	gene03886	description = Cytochrome b reductase 1 (probable) -- fatm_description = Probable transmembrane ascorbate ferrireductase 4	FANhyb_rscf00000100.1.g00003.1	PREDICTED: protein decapping 5-like [Fragaria vesca subsp. vesca]	sp|Q9C540|ACFR4_ARATH	301	2e-103	Probable transmembrane ascorbate ferrireductase 4 OS=Arabidopsis thaliana GN=CYB561D PE=2 SV=1	--	--	--	--	--	K08360	3e-64	203	pop:POPTR_743692	cytochrome b-561
comp100105_c0_seq12	299	0.3702	0	0.1851	0	0.4546	0.2273	0	0	0	0	1.6851	0.84255	0.4035	0	0.20175	0	0.7631	0.38155	0	0	0	NA	NA	FANhyb_rscf00000512.1.g00003.1	PREDICTED: pentatricopeptide repeat-containing protein At4g18975, chloroplastic-like [Fragaria vesca subsp. vesca]	--	--	--	--	--	--	--	--	--	--	--	--	--	--
comp100105_c0_seq15	881	0	0	0	0	0	0	0.2668	0	0.1334	0.2631	0	0.13155	0	0	0	0	0	0	0	0.5275	0.26375	gene26757	description = Pentatricopeptide repeat-containing protein At4g18975, chloroplastic, Precursor (similar to) -- fatm_description = Pentatricopeptide repeat-containing protein At4g18975, chloroplastic	FANhyb_rscf00002264.1.g00001.1	PREDICTED: pentatricopeptide repeat-containing protein At4g18975, chloroplastic-like [Fragaria vesca subsp. vesca]	sp|Q2V3H0|PP322_ARATH	149	3e-43	Pentatricopeptide repeat-containing protein At4g18975, chloroplastic OS=Arabidopsis thaliana GN=At4g18975 PE=2 SV=2	--	--	--	--	--	--	--	--	--	--
comp100105_c0_seq20	510	0	0	0	0.9073	0	0.45365	1.3827	0	0.69135	0	0	0	0	0	0	0	0	0	0.4967	0	0.24835	gene14130	description = Pentatricopeptide repeat-containing protein At4g18975, chloroplastic, Precursor (similar to) -- fatm_description = Pentatricopeptide repeat-containing protein At4g18975, chloroplastic	FANhyb_rscf00000512.1.g00003.1	PREDICTED: pentatricopeptide repeat-containing protein At4g18975, chloroplastic-like [Fragaria vesca subsp. vesca]	--	--	--	--	--	--	--	--	--	--	--	--	--	--
comp100105_c0_seq26	985	0	0.2452	0.1226	0	0	0	0	0	0	0	0	0	0	0	0	0	0	0	0.5144	0	0.2572	gene26757	description = Pentatricopeptide repeat-containing protein At4g18975, chloroplastic, Precursor (similar to) -- fatm_description = Pentatricopeptide repeat-containing protein At4g18975, chloroplastic	FANhyb_rscf00002264.1.g00001.1	PREDICTED: pentatricopeptide repeat-containing protein At4g18975, chloroplastic-like [Fragaria vesca subsp. vesca]	sp|Q2V3H0|PP322_ARATH	149	8e-43	Pentatricopeptide repeat-containing protein At4g18975, chloroplastic OS=Arabidopsis thaliana GN=At4g18975 PE=2 SV=2	--	--	--	--	--	--	--	--	--	--
comp100105_c1_seq1	273	1.2163	1.3271	1.2717	0.8475	0.9958	0.92165	2.5831	0	1.29155	2.1223	1.3842	1.75325	0.8839	0.4417	0.6628	2.9196	0	1.4598	0	0.4256	0.2128	gene26757	description = Pentatricopeptide repeat-containing protein At4g18975, chloroplastic, Precursor (similar to) -- fatm_description = Pentatricopeptide repeat-containing protein At4g18975, chloroplastic	FANhyb_rscf00002264.1.g00001.1	PREDICTED: pentatricopeptide repeat-containing protein At4g18975, chloroplastic-like [Fragaria vesca subsp. vesca]	--	--	--	--	--	--	--	--	--	--	--	--	--	--
comp100105_c1_seq2	446	11.1673	7.0404	9.10385	7.7812	9.7528	8.767	7.1152	5.2087	6.16195	10.9122	14.9687	12.9405	13.5268	10.0039	11.7653	8.9354	12.2781	10.6067	9.9401	9.899	9.91955	gene26757	description = Pentatricopeptide repeat-containing protein At4g18975, chloroplastic, Precursor (similar to) -- fatm_description = Pentatricopeptide repeat-containing protein At4g18975, chloroplastic	FANhyb_rscf00002264.1.g00001.1	PREDICTED: pentatricopeptide repeat-containing protein At4g18975, chloroplastic-like [Fragaria vesca subsp. vesca]	--	--	--	--	--	--	--	--	--	--	--	--	--	--
comp100106_c0_seq1	646	0.514	0.1869	0.35045	1.6116	1.4729	1.54225	0.5458	0	0.2729	0	1.5599	0.77995	1.1207	0	0.56035	0.3525	0.1766	0.26455	0.1961	1.2589	0.7275	gene31184	description = Chromatin assembly factor 1 subunit A (CAF-1 subunit A) (probable)	FANhyb_icon00021097_a.1.g00001.1	PREDICTED: uncharacterized protein LOC101291426 [Fragaria vesca subsp. vesca]	--	--	--	--	--	--	--	--	--	--	--	--	--	--
comp100106_c0_seq2	624	2.6606	1.3548	2.0077	2.5954	3.2675	2.93145	3.5787	2.7921	3.1854	3.5283	3.028	3.27815	4.8341	3.865	4.34955	3.8319	2.7424	3.28715	2.8419	0.931	1.88645	gene29862	description = THO complex subunit 7 homolog (probable) -- fatm_description = THO complex subunit 7 homolog	FANhyb_icon00032170_a.1.g00001.1	No_hits	--	--	--	--	--	--	--	--	--	--	--	--	--	--
comp100106_c0_seq3	566	0	0	0	0	0.2402	0.1201	1.0383	1.2313	1.1348	0	0	0	0	0.2131	0.10655	0.4023	0	0.20115	0.4476	0.2053	0.32645	gene26416	description = Glyceraldehyde-3-phosphate dehydrogenase, cytosolic (similar to) -- fatm_description = Glyceraldehyde 3-phosphate dehydrogenase	FANhyb_icon00025533_a.1.g00001.1	No_hits	--	--	--	--	--	--	--	--	--	--	--	--	--	--
comp100106_c0_seq4	682	0	0.3542	0.1771	0.3392	1.3952	0.8672	0.6893	0.1703	0.4298	0	0.1847	0.09235	0	0.7073	0.35365	0	0	0	1.1144	1.3628	1.2386	gene29862	description = THO complex subunit 7 homolog (probable) -- fatm_description = THO complex subunit 7 homolog	FANhyb_icon00025533_a.1.g00001.1	No_hits	--	--	--	--	--	--	--	--	--	--	--	--	--	--
comp100106_c1_seq10	613	0	0	0	0	0	0	0.1917	0	0.09585	0	0	0	0	0	0	0	0.3722	0.1861	0.2066	0	0.1033	gene23258	description = Adenosine kinase 2 (AK 2) (similar to) -- fatm_description = Adenosine kinase	FANhyb_rscf00000868.1.g00005.1	PREDICTED: adenosine kinase 2-like [Fragaria vesca subsp. vesca]
comp100106_c1_seq11	823	0.4035	0	0.20175	0.7028	0.991	0.8469	0.2856	0.8468	0.5662	0	0.3061	0.15305	0.2932	0.1465	0.21985	0.4151	0.5545	0.4848	0	1.2705	0.63525	gene29862	description = THO complex subunit 7 homolog (probable) -- fatm_description = THO complex subunit 7 homolog	FANhyb_icon00021097_a.1.g00001.1	PREDICTED: uncharacterized protein LOC101291426 [Fragaria vesca subsp. vesca]	--	--	--	--	--	--	--	--	--	--	--	--	--	--
comp100106_c1_seq12	857	0	0	0	0	0.3172	0.1586	0.2743	0	0.13715	0	0	0	0	0	0	0	0	0	0	0	0	gene03639	description = Origin recognition complex subunit 4 (probable) -- fatm_description = Origin recognition complex subunit 4	FANhyb_rscf00000068.1.g00008.1	PREDICTED: pentatricopeptide repeat-containing protein At1g22960, mitochondrial-like [Fragaria vesca subsp. vesca]	--	--	--	--	--	--	--	--	--	K02606	4e-14	73.2	aly:ARALYDRAFT_322461	origin recognition complex subunit 4
comp100106_c1_seq17	609	1.4539	1.1898	1.32185	0	0	0	1.158	0	0.579	1.3319	0	0.66595	0	0	0	0	0.7493	0.37465	0	0.7631	0.38155	gene24615	description = DNA (cytosine-5)-methyltransferase 3A (Dnmt3a) (probable)	FANhyb_rscf00000068.1.g00008.1	PREDICTED: pentatricopeptide repeat-containing protein At1g22960, mitochondrial-like [Fragaria vesca subsp. vesca]	--	--	--	--	--	--	--	--	--	--	--	--	--	--
comp100106_c1_seq18	561	0.3946	0	0.1973	1.031	0.2423	0.63665	0	0.4141	0.20705	0.8262	0	0.4131	0	0	0	0	0	0	0	0.2071	0.10355	gene24615	description = DNA (cytosine-5)-methyltransferase 3A (Dnmt3a) (probable)	FANhyb_rscf00000068.1.g00008.1	PREDICTED: pentatricopeptide repeat-containing protein At1g22960, mitochondrial-like [Fragaria vesca subsp. vesca]	--	--	--	--	--	--	--	--	--	--	--	--	--	--
comp100106_c1_seq19	355	4.0531	9.5255	6.7893	5.2138	1.9145	3.56415	6.6215	5.2351	5.9283	8.4868	10.2899	9.38835	9.5168	6.1143	7.81555	8.3393	10.2836	9.31145	3.568	9.491	6.5295	gene29862	description = THO complex subunit 7 homolog (probable) -- fatm_description = THO complex subunit 7 homolog	FANhyb_icon00032170_a.1.g00001.1	No_hits	--	--	--	--	--	--	--	--	--	--	--	--	--	--
comp100106_c1_seq2	592	2.6174	1.632	2.1247	3.5173	2.2961	2.9067	5.7575	6.4748	6.11615	13.8975	13.1921	13.5448	3.8725	1.2222	2.54735	3.0774	1.5417	2.30955	2.5675	1.7663	2.1669	gene23258	description = Adenosine kinase 2 (AK 2) (similar to) -- fatm_description = Adenosine kinase	FANhyb_rscf00000868.1.g00005.1	PREDICTED: adenosine kinase 2-like [Fragaria vesca subsp. vesca]
comp100106_c1_seq21	282	0.785	0	0.3925	0	1.4461	0.72305	2.0839	0	1.04195	0	0.8934	0.4467	5.1344	1.7105	3.42245	0.4038	0	0.2019	1.7967	0.824	1.31035	gene24615	description = DNA (cytosine-5)-methyltransferase 3A (Dnmt3a) (probable)	FANhyb_rscf00000068.1.g00008.1	PREDICTED: pentatricopeptide repeat-containing protein At1g22960, mitochondrial-like [Fragaria vesca subsp. vesca]	--	--	--	--	--	--	--	--	--	--	--	--	--	--
comp100106_c1_seq25	317	0	0	0	0	1.7152	0.8576	0	0	0	0	0	0	0	0	0	0	0	0	0	0	0	gene10894	description = DEAD-box ATP-dependent RNA helicase 16 (putative) -- fatm_description = box ATP-dependent RNA helicase 16	FANhyb_rscf00000293.1.g00007.1	PREDICTED: DEAD-box ATP-dependent RNA helicase 16-like [Fragaria vesca subsp. vesca]	--	--	--	--	--	--	--	--	--	--	--	--	--	--
comp100106_c1_seq5	523	0.4233	0	0.21165	0	0.5198	0.2599	0.4495	0	0.22475	0	0	0	0	0	0	0.4354	0	0.2177	0.4844	0	0.2422	gene24615	description = DNA (cytosine-5)-methyltransferase 3A (Dnmt3a) (probable)	FANhyb_rscf00000068.1.g00008.1	PREDICTED: pentatricopeptide repeat-containing protein At1g22960, mitochondrial-like [Fragaria vesca subsp. vesca]	--	--	--	--	--	--	--	--	--	--	--	--	--	--
comp100106_c1_seq7	771	0.5742	0	0.2871	1.2003	0.3526	0.77645	0.6098	0	0.3049	0.6012	0.3268	0.464	0.939	0	0.4695	0	0.2959	0.14795	0.6571	0	0.32855	gene03639	description = Origin recognition complex subunit 4 (probable) -- fatm_description = Origin recognition complex subunit 4	FANhyb_rscf00000068.1.g00008.1	PREDICTED: pentatricopeptide repeat-containing protein At1g22960, mitochondrial-like [Fragaria vesca subsp. vesca]	--	--	--	--	--	--	--	--	--	K02606	4e-14	72.8	aly:ARALYDRAFT_322461	origin recognition complex subunit 4
comp100108_c0_seq1	868	10.8385	11.8265	11.3325	11.8612	10.0224	10.9418	12.1865	10.7054	11.4459	11.2139	9.1425	10.1782	10.4256	8.1966	9.3111	9.7072	7.7546	8.7309	11.6742	12.8497	12.262	gene28516	fatm_description = Nuclear and cytoplasmic polyadenylated RNA-binding protein PUB1	FANhyb_rscf00000756.1.g00007.1	PREDICTED: polyadenylate-binding protein RBP47-like [Fragaria vesca subsp. vesca]	sp|F4I3B3|RB47A_ARATH	169	3e-49	Polyadenylate-binding protein RBP47A OS=Arabidopsis thaliana GN=RBP47A PE=2 SV=1	SPAC17A2.09c	85.5	5e-18	COG0724	RNA-binding proteins (RRM domain)	K12872	2e-13	71.2	aly:ARALYDRAFT_344719	pre-mRNA-splicing factor RBM22/SLT11
comp100108_c0_seq2	937	2.4806	3.0933	2.78695	5.8025	5.3675	5.585	2.885	2.2313	2.55815	4.9467	2.0165	3.4816	6.181	3.9895	5.08525	4.1316	5.966	5.0488	2.8388	2.9759	2.90735	NA	NA	NA	NA	--	--	--	--	--	--	--	--	--	--	--	--	--	--
comp100108_c0_seq3	541	0.4092	2.6788	1.544	0.2138	0.5025	0.35815	0.2172	0.6441	0.43065	0.2142	0.4657	0.33995	0.223	0.4458	0.3344	0.6314	0.4218	0.5266	0.7024	0	0.3512	NA	NA	NA	NA	--	--	--	--	--	--	--	--	--	--	--	--	--	--
comp100108_c0_seq4	584	0.379	0	0.1895	0	0	0	1.4088	1.1934	1.3011	0	0	0	0	0	0	0.7799	0	0.38995	0	0.3979	0.19895	gene28516	fatm_description = Nuclear and cytoplasmic polyadenylated RNA-binding protein PUB1	FANhyb_rscf00000756.1.g00007.1	PREDICTED: polyadenylate-binding protein RBP47-like [Fragaria vesca subsp. vesca]	sp|F4I3B3|RB47A_ARATH	169	1e-50	Polyadenylate-binding protein RBP47A OS=Arabidopsis thaliana GN=RBP47A PE=2 SV=1	SPAC17A2.09c	85.5	5e-19	COG0724	RNA-binding proteins (RRM domain)	K12872	3e-14	71.2	aly:ARALYDRAFT_344719	pre-mRNA-splicing factor RBM22/SLT11
comp100109_c0_seq1	819	0	0	0	0	0.3319	0.16595	0	0	0	0	0	0	0	0	0	0	0	0	0	0	0	gene21493	description = UPF0468 protein CG5343 (similar to) -- fatm_description = UPF0468 protein C16orf80 homolog	FANhyb_icon00016316_a.1.g00001.1	PREDICTED: UPF0468 protein CG5343-like [Fragaria vesca subsp. vesca]	--	--	--	--	--	--	--	--	--	--	--	--	--	--
comp100109_c0_seq7	405	0	0.2982	0.1491	0	0	0	1.1608	0	0.5804	0	0.311	0.1555	0.2979	0.2977	0.2978	0.2811	0.5634	0.42225	0.3128	0.8606	0.5867	NA	NA	NA	NA	--	--	--	--	--	--	--	--	--	--	--	--	--	--
comp100110_c0_seq1	2284	2.326	2.7496	2.5378	0.7091	1.3688	1.03895	1.6467	1.068	1.35735	1.1162	1.0479	1.08205	0.7924	0.4752	0.6338	1.346	1.3986	1.3723	1.6083	2.3399	1.9741	gene29501	description = Valyl-tRNA synthetase (ValRS) (similar to) -- fatm_description = Valine--tRNA ligase	FANhyb_icon20503823_s.1.g00001.1	PREDICTED: pentatricopeptide repeat-containing protein At4g14050, mitochondrial-like [Fragaria vesca subsp. vesca]	sp|O23266|PP308_ARATH	573	0	Pentatricopeptide repeat-containing protein At4g14050, mitochondrial OS=Arabidopsis thaliana GN=PCMP-H13 PE=2 SV=3	--	--	--	--	--	K15078	2e-111	357	vvi:100250139	structure-specific endonuclease subunit SLX1 [EC:3.6.1.-]
comp100110_c0_seq3	612	1.6276	2.7627	2.19515	2.8353	3.1095	2.9724	1.7284	2.6571	2.19275	0.568	2.0582	1.3131	0.9858	2.1674	1.5766	3.535	2.4234	2.9792	4.5533	3.0375	3.7954	gene29501	description = Valyl-tRNA synthetase (ValRS) (similar to) -- fatm_description = Valine--tRNA ligase	FANhyb_icon00029708_a.1.g00001.1	PREDICTED: pentatricopeptide repeat-containing protein At4g14050, mitochondrial-like [Fragaria vesca subsp. vesca]	sp|O23266|PP308_ARATH	216	3e-67	Pentatricopeptide repeat-containing protein At4g14050, mitochondrial OS=Arabidopsis thaliana GN=PCMP-H13 PE=2 SV=3	--	--	--	--	--	K15271	4e-19	86.3	rcu:RCOM_1095670	ATP-dependent DNA helicase HFM1/MER3 [EC:3.6.4.12]
comp100110_c0_seq4	483	0.9166	2.2504	1.5835	0.479	0.8443	0.66165	0	1.2024	0.6012	0.9596	1.8256	1.3926	0.2498	2.247	1.2484	2.3574	1.6534	2.0054	1.3112	2.4054	1.8583	gene27582	description = Pentatricopeptide repeat-containing protein At4g14050, mitochondrial, Precursor (similar to) -- fatm_description = Pentatricopeptide repeat-containing protein At3g24000, mitochondrial	FANhyb_icon20503823_s.1.g00001.1	PREDICTED: pentatricopeptide repeat-containing protein At4g14050, mitochondrial-like [Fragaria vesca subsp. vesca]	sp|O23266|PP308_ARATH	163	1e-53	Pentatricopeptide repeat-containing protein At4g14050, mitochondrial OS=Arabidopsis thaliana GN=PCMP-H13 PE=2 SV=3	--	--	--	--	--	K15271	5e-18	81.3	rcu:RCOM_1095670	ATP-dependent DNA helicase HFM1/MER3 [EC:3.6.4.12]
comp100111_c0_seq1	212	0	1.1393	0.56965	0	0	0	0.5544	0.5479	0.55115	0	0	0	0	0.5688	0.2844	1.0742	0	0.5371	0	0.548	0.274	gene31009	description = DEAD-box ATP-dependent RNA helicase 52B (similar to) -- fatm_description = RNA helicase DED1	FANhyb_rscf00000037.1.g00027.1	PREDICTED: DEAD-box ATP-dependent RNA helicase 37-like [Fragaria vesca subsp. vesca]	--	--	--	--	--	--	--	--	--	--	--	--	--	--
comp100111_c0_seq2	1335	0.4974	2.6235	1.56045	0.9532	1.7309	1.34205	1.0565	2.0011	1.5288	0.1736	0.0944	0.134	0.6327	0.4516	0.54215	1.5352	1.1109	1.32305	2.0874	1.1314	1.6094	gene31009	description = DEAD-box ATP-dependent RNA helicase 52B (similar to) -- fatm_description = RNA helicase DED1	FANhyb_rscf00000037.1.g00027.1	PREDICTED: DEAD-box ATP-dependent RNA helicase 37-like [Fragaria vesca subsp. vesca]	sp|Q6Z4K6|RH52B_ORYSJ	338	3e-110	DEAD-box ATP-dependent RNA helicase 52B OS=Oryza sativa subsp. japonica GN=PL10B PE=2 SV=1	XF0192	156	2e-42	COG0513	Superfamily II DNA and RNA helicases	K11594	9e-110	338	osa:4342669	ATP-dependent RNA helicase [EC:3.6.4.13]
comp100111_c0_seq4	418	0.2648	0.8668	0.5658	0	0.3252	0.1626	0.8435	1.6673	1.2554	0.5544	0.3013	0.42785	0	1.1539	0.57695	1.362	1.9105	1.63625	1.2121	1.3897	1.3009	gene31009	description = DEAD-box ATP-dependent RNA helicase 52B (similar to) -- fatm_description = RNA helicase DED1	FANhyb_rscf00000037.1.g00027.1	PREDICTED: DEAD-box ATP-dependent RNA helicase 37-like [Fragaria vesca subsp. vesca]	--	--	--	--	--	--	--	--	--	--	--	--	--	--
comp100111_c0_seq5	715	2.9411	3.716	3.32855	0.6472	0.3802	0.5137	1.6438	1.4621	1.55295	0	1.7617	0.88085	0.1688	0	0.0844	2.0702	1.5956	1.8329	0.8858	0.975	0.9304	gene31009	description = DEAD-box ATP-dependent RNA helicase 52B (similar to) -- fatm_description = RNA helicase DED1	FANhyb_rscf00000037.1.g00027.1	PREDICTED: DEAD-box ATP-dependent RNA helicase 37-like [Fragaria vesca subsp. vesca]	sp|Q75HJ0|RH37_ORYSJ	317	4e-105	DEAD-box ATP-dependent RNA helicase 37 OS=Oryza sativa subsp. japonica GN=PL10A PE=2 SV=1	XF0192	156	1e-44	COG0513	Superfamily II DNA and RNA helicases	K11594	6e-108	324	vvi:100250155	ATP-dependent RNA helicase [EC:3.6.4.13]
comp100111_c0_seq6	321	0.3448	0	0.1724	0	0	0	0	0	0	0	0	0	1.1277	0.3757	0.7517	0.3547	0.3554	0.35505	0	0	0	gene31009	description = DEAD-box ATP-dependent RNA helicase 52B (similar to) -- fatm_description = RNA helicase DED1	FANhyb_rscf00000037.1.g00027.1	PREDICTED: DEAD-box ATP-dependent RNA helicase 37-like [Fragaria vesca subsp. vesca]	--	--	--	--	--	--	--	--	--	--	--	--	--	--
comp100111_c1_seq1	810	1.2298	4.3238	2.7768	1.2853	2.1816	1.73345	2.1765	1.8642	2.02035	2.0028	0.7775	1.39015	0.149	1.4887	0.81885	1.2651	1.2676	1.26635	1.251	2.4384	1.8447	gene31009	description = DEAD-box ATP-dependent RNA helicase 52B (similar to) -- fatm_description = RNA helicase DED1	FANhyb_rscf00000037.1.g00027.1	PREDICTED: DEAD-box ATP-dependent RNA helicase 37-like [Fragaria vesca subsp. vesca]	sp|Q6Z4K6|RH52B_ORYSJ	329	3e-109	DEAD-box ATP-dependent RNA helicase 52B OS=Oryza sativa subsp. japonica GN=PL10B PE=2 SV=1	XF0192	155	1e-43	COG0513	Superfamily II DNA and RNA helicases	K11594	9e-112	334	pop:POPTR_177956	ATP-dependent RNA helicase [EC:3.6.4.13]
comp100111_c1_seq2	289	0.383	0	0.1915	0	0	0	0	0	0	0	0.8717	0.43585	0	0	0	0	0.3948	0.1974	0.8766	0	0.4383	gene31009	description = DEAD-box ATP-dependent RNA helicase 52B (similar to) -- fatm_description = RNA helicase DED1	FANhyb_rscf00000037.1.g00027.1	PREDICTED: DEAD-box ATP-dependent RNA helicase 37-like [Fragaria vesca subsp. vesca]	sp|Q6Z4K6|RH52B_ORYSJ	163	6e-49	DEAD-box ATP-dependent RNA helicase 52B OS=Oryza sativa subsp. japonica GN=PL10B PE=2 SV=1	RSc2211	107	3e-28	COG0513	Superfamily II DNA and RNA helicases	K11594	8e-50	165	pop:POPTR_717593	ATP-dependent RNA helicase [EC:3.6.4.13]
comp100112_c0_seq1	474	1.1675	2.0383	1.6029	1.4643	1.7206	1.59245	0.9918	1.9604	1.4761	1.2223	1.3287	1.2755	0.5091	0.2544	0.38175	0.2402	0	0.1201	2.405	3.6767	3.04085	gene21927	description = Pentatricopeptide repeat-containing protein At4g18750, chloroplastic, Precursor (probable) -- fatm_description = Pentatricopeptide repeat-containing protein	FANhyb_rscf00000442.1.g00011.1	PREDICTED: pentatricopeptide repeat-containing protein At4g35130, chloroplastic-like [Fragaria vesca subsp. vesca]	sp|Q9M9E2|PPR45_ARATH	110	1e-28	Pentatricopeptide repeat-containing protein At1g15510, chloroplastic OS=Arabidopsis thaliana GN=PCMP-H73 PE=2 SV=1	--	--	--	--	--	K03798	2e-16	76.6	rcu:RCOM_0340700	cell division protease FtsH [EC:3.4.24.-]
comp100112_c1_seq1	2725	0.0812	0	0.0406	0.0849	0	0.04245	0	0	0	0	0	0	0	0	0	0	0	0	0	0.0853	0.04265	gene21927	description = Pentatricopeptide repeat-containing protein At4g18750, chloroplastic, Precursor (probable) -- fatm_description = Pentatricopeptide repeat-containing protein	FANhyb_rscf00000442.1.g00011.1	PREDICTED: pentatricopeptide repeat-containing protein At4g35130, chloroplastic-like [Fragaria vesca subsp. vesca]	sp|Q9SN39|PP320_ARATH	399	3e-125	Pentatricopeptide repeat-containing protein At4g18750, chloroplastic OS=Arabidopsis thaliana GN=PCMP-H45 PE=2 SV=1	--	--	--	--	--	K15271	3e-81	289	rcu:RCOM_1095670	ATP-dependent DNA helicase HFM1/MER3 [EC:3.6.4.12]
comp100112_c1_seq2	2609	0	0.0926	0.0463	0.0887	0	0.04435	0	0	0	0	0.1448	0.0724	0.185	0.2773	0.23115	0.0873	0.1312	0.10925	0	0.0891	0.04455	gene21927	description = Pentatricopeptide repeat-containing protein At4g18750, chloroplastic, Precursor (probable) -- fatm_description = Pentatricopeptide repeat-containing protein	FANhyb_rscf00000442.1.g00011.1	PREDICTED: pentatricopeptide repeat-containing protein At4g35130, chloroplastic-like [Fragaria vesca subsp. vesca]	sp|Q9SN39|PP320_ARATH	399	1e-125	Pentatricopeptide repeat-containing protein At4g18750, chloroplastic OS=Arabidopsis thaliana GN=PCMP-H45 PE=2 SV=1	--	--	--	--	--	K15271	1e-81	289	rcu:RCOM_1095670	ATP-dependent DNA helicase HFM1/MER3 [EC:3.6.4.12]
comp100113_c0_seq1	306	2.1702	3.1574	2.6638	5.6706	3.1095	4.39005	1.5364	2.2775	1.90695	1.8934	2.8815	2.38745	1.5772	3.5467	2.56195	2.9768	1.1185	2.04765	1.6558	3.0375	2.34665	NA	NA	FANhyb_rscf00000497.1.g00001.1	No_hits	--	--	--	--	--	--	--	--	--	--	--	--	--	--
comp100113_c0_seq2	334	1.9883	2.1695	2.0789	3.8098	5.6976	4.7537	1.4076	1.0433	1.22545	6.2449	1.1314	3.68815	3.6125	2.5273	3.0699	1.3636	4.782	3.0728	2.6547	2.7828	2.71875	NA	NA	FANhyb_rscf00000497.1.g00001.1	No_hits	--	--	--	--	--	--	--	--	--	--	--	--	--	--
comp100113_c1_seq1	207	2.1387	1.1669	1.6528	1.6765	1.3133	1.4949	0.5678	0.5611	0.56445	3.3588	1.8256	2.5922	1.1658	0.5825	0.87415	1.6502	0	0.8251	0.6119	1.1225	0.8672	NA	NA	NA	NA	--	--	--	--	--	--	--	--	--	--	--	--	--	--
comp100114_c0_seq1	966	0	0	0	0.2395	0.2814	0.26045	0.4867	0	0.24335	0.3599	0	0.17995	0.4996	0.3745	0.43705	0	0.2362	0.1181	0.5245	0	0.26225	gene04341	description = Translation initiation factor IF-2 (probable)	FANhyb_rscf00000318.1.g00002.1	PREDICTED: uncharacterized protein LOC101301705 isoform 1 [Fragaria vesca subsp. vesca] gi|470136973|ref|XP_004304255.1| PREDICTED: uncharacterized protein LOC101301705 isoform 2 [Fragaria vesca subsp. vesca]	--	--	--	--	--	--	--	--	--	--	--	--	--	--
comp100114_c0_seq2	959	1.3849	0.3778	0.88135	0.1206	0	0.0603	0.4902	0	0.2451	0.1208	0	0.0604	0	0	0	0.2375	0	0.11875	0	0.2423	0.12115	gene04341	description = Translation initiation factor IF-2 (probable)	FANhyb_rscf00000318.1.g00002.1	PREDICTED: uncharacterized protein LOC101301705 isoform 1 [Fragaria vesca subsp. vesca] gi|470136973|ref|XP_004304255.1| PREDICTED: uncharacterized protein LOC101301705 isoform 2 [Fragaria vesca subsp. vesca]	--	--	--	--	--	--	--	--	--	--	--	--	--	--
comp100114_c0_seq3	401	0	0.3012	0.1506	0	0	0	0	0	0	0	0	0	0	0	0	0	0	0	0	0	0	NA	NA	NA	NA	--	--	--	--	--	--	--	--	--	--	--	--	--	--
comp100114_c0_seq4	1127	0.491	0.2143	0.35265	0.8212	0.7237	0.77245	0.2086	0	0.1043	0.1028	0.1118	0.1073	0	0.214	0.107	0	0.2025	0.10125	0.3372	0.9278	0.6325	gene04341	description = Translation initiation factor IF-2 (probable)	FANhyb_rscf00000318.1.g00002.1	PREDICTED: uncharacterized protein LOC101301705 isoform 1 [Fragaria vesca subsp. vesca] gi|470136973|ref|XP_004304255.1| PREDICTED: uncharacterized protein LOC101301705 isoform 2 [Fragaria vesca subsp. vesca]	--	--	--	--	--	--	--	--	--	--	--	--	--	--
comp100114_c0_seq5	1070	0.1034	0.3386	0.221	0	0	0	0.4394	0	0.2197	0.4332	0.3532	0.3932	0.5638	0.6762	0.62	0.2128	0.2132	0.213	0	0.4343	0.21715	gene04341	description = Translation initiation factor IF-2 (probable)	FANhyb_rscf00000318.1.g00002.1	PREDICTED: uncharacterized protein LOC101301705 isoform 1 [Fragaria vesca subsp. vesca] gi|470136973|ref|XP_004304255.1| PREDICTED: uncharacterized protein LOC101301705 isoform 2 [Fragaria vesca subsp. vesca]	--	--	--	--	--	--	--	--	--	--	--	--	--	--
comp100114_c0_seq6	1145	0.1933	0.211	0.20215	0	0.2374	0.1187	0.8212	0.2029	0.51205	0	0	0	0	0	0	0.3978	0.1993	0.29855	0.2212	0.6088	0.415	gene04341	description = Translation initiation factor IF-2 (probable)	FANhyb_rscf00000318.1.g00002.1	PREDICTED: uncharacterized protein LOC101301705 isoform 1 [Fragaria vesca subsp. vesca] gi|470136973|ref|XP_004304255.1| PREDICTED: uncharacterized protein LOC101301705 isoform 2 [Fragaria vesca subsp. vesca]	--	--	--	--	--	--	--	--	--	--	--	--	--	--
comp100114_c0_seq7	215	0	0	0	0	0	0	0	0	0	0	0	0	0	0	0	0	0.5306	0.2653	0	0	0	NA	NA	NA	NA	--	--	--	--	--	--	--	--	--	--	--	--	--	--
comp100115_c0_seq1	2463	1.9323	1.1278	1.53005	0.4697	0.5519	0.5108	3.7221	2.8767	3.2994	0.7998	0.2046	0.5022	3.9191	3.3292	3.62415	0.5548	0.6021	0.57845	0.3086	0.6604	0.4845	gene25601	description = Oligopeptide transporter 4 (AtOPT4) (putative) -- fatm_description = Oligopeptide transporter	FANhyb_rscf00000523.1.g00002.1	PREDICTED: oligopeptide transporter 4-like [Fragaria vesca subsp. vesca]	sp|Q9FME8|OPT4_ARATH	1253	0	Oligopeptide transporter 4 OS=Arabidopsis thaliana GN=OPT4 PE=2 SV=1	--	--	--	--	--	--	--	--	--	--
comp100116_c0_seq1	736	19.8502	16.7371	18.2936	8.4874	6.8334	7.6604	11.4977	10.4159	10.9568	3.3063	6.6747	4.9905	6.3936	5.7345	6.06405	6.3429	8.3703	7.3566	14.4564	9.4714	11.9639	gene26149	description = Serine/threonine-protein kinase H1 homolog (probable)	FANhyb_rscf00001064.1.g00001.1	PREDICTED: uncharacterized protein LOC101302358 [Fragaria vesca subsp. vesca]	--	--	--	--	--	--	--	--	--	--	--	--	--	--
comp100117_c0_seq1	825	49.2358	56.0663	52.651	69.6887	77.2737	73.4812	74.0809	78.1394	76.1102	61.6608	78.9368	70.2988	64.059	76.0066	70.0328	47.8914	47.8461	47.8687	70.7791	74.7794	72.7793	gene29523	description = NEDD8-conjugating enzyme Ubc12 (putative) -- fatm_description = Probable NEDD8-conjugating enzyme Ubc12-like	FANhyb_rscf00001675.1.g00002.1	PREDICTED: NEDD8-conjugating enzyme Ubc12-like isoform 1 [Fragaria vesca subsp. vesca] gi|470129382|ref|XP_004300600.1| PREDICTED: NEDD8-conjugating enzyme Ubc12-like isoform 2 [Fragaria vesca subsp. vesca]	sp|Q9SDY5|RCE1_ARATH	287	5e-99	NEDD8-conjugating enzyme Ubc12 OS=Arabidopsis thaliana GN=RCE1 PE=1 SV=1	SPBC119.02	94.4	2e-23	COG5078	Ubiquitin-protein ligase	K10579	2e-102	297	rcu:RCOM_0553170	ubiquitin-conjugating enzyme E2 M [EC:6.3.2.19]
comp100117_c0_seq2	345	0.3208	0	0.1604	0	0	0	0	0	0	0	0	0	0.3497	0.6991	0.5244	0.33	0.3307	0.33035	0	0	0	NA	NA	NA	NA	--	--	--	--	--	--	--	--	--	--	--	--	--	--
comp100117_c0_seq3	323	16.4478	10.4692	13.4585	18.6235	21.4625	20.043	17.4661	12.2266	14.8463	14.3501	7.7996	11.0748	15.3159	8.9601	12.138	3.1726	6.7108	4.9417	22.7449	14.7476	18.7462	gene29523	description = NEDD8-conjugating enzyme Ubc12 (putative) -- fatm_description = Probable NEDD8-conjugating enzyme Ubc12-like	FANhyb_rscf00001232.1.g00001.1	PREDICTED: probable 1-acyl-sn-glycerol-3-phosphate acyltransferase 4-like [Fragaria vesca subsp. vesca]	sp|Q9SDY5|RCE1_ARATH	119	1e-35	NEDD8-conjugating enzyme Ubc12 OS=Arabidopsis thaliana GN=RCE1 PE=1 SV=1	--	--	--	--	--	K10579	2e-39	130	rcu:RCOM_0553170	ubiquitin-conjugating enzyme E2 M [EC:6.3.2.19]
comp100117_c0_seq4	310	4.2844	3.1166	3.7005	6.7169	11.839	9.27795	10.9949	4.1216	7.55825	9.3449	5.6887	7.5168	5.8383	4.6679	5.2531	5.1422	4.4162	4.7792	6.9462	10.1191	8.53265	gene29523	description = NEDD8-conjugating enzyme Ubc12 (putative) -- fatm_description = Probable NEDD8-conjugating enzyme Ubc12-like	FANhyb_rscf00001232.1.g00001.1	PREDICTED: probable 1-acyl-sn-glycerol-3-phosphate acyltransferase 4-like [Fragaria vesca subsp. vesca]	sp|Q9SDY5|RCE1_ARATH	119	1e-35	NEDD8-conjugating enzyme Ubc12 OS=Arabidopsis thaliana GN=RCE1 PE=1 SV=1	--	--	--	--	--	K10579	1e-39	130	rcu:RCOM_0553170	ubiquitin-conjugating enzyme E2 M [EC:6.3.2.19]
comp100118_c0_seq1	1013	2.513	1.073	1.793	0	0.8051	0.40255	1.1602	3.4399	2.30005	4.3468	2.86	3.6034	1.6676	1.1904	1.429	0.8992	0.2252	0.5622	1.0003	0.6881	0.8442	gene12192	description = Kinesin light chain 4 (KLC 4) (probable) -- fatm_description = Kinesin light chain 4	FANhyb_rscf00001185.1.g00003.1	PREDICTED: uncharacterized protein LOC101302454 [Fragaria vesca subsp. vesca]	--	--	--	--	--	--	--	--	--	--	--	--	--	--
comp100118_c0_seq2	1120	4.1505	3.4506	3.80055	1.9624	1.335	1.6487	1.4692	0.8297	1.14945	5.1731	4.6111	4.8921	3.4474	3.4454	3.4464	1.1183	0.9167	1.0175	1.0178	1.3485	1.18315	gene12192	description = Kinesin light chain 4 (KLC 4) (probable) -- fatm_description = Kinesin light chain 4	FANhyb_rscf00001185.1.g00003.1	PREDICTED: uncharacterized protein LOC101302454 [Fragaria vesca subsp. vesca]	--	--	--	--	--	--	--	--	--	--	--	--	--	--
comp100118_c0_seq3	351	11.6671	8.9459	10.3065	1.9774	1.1618	1.5696	5.6924	3.971	4.8317	14.1958	11.1249	12.6603	6.1876	3.7791	4.98335	3.8927	1.6251	2.7589	4.6913	3.31	4.00065	gene12192	description = Kinesin light chain 4 (KLC 4) (probable) -- fatm_description = Kinesin light chain 4	FANhyb_icon00015674_a.1.g00001.1	No_hits	--	--	--	--	--	--	--	--	--	--	--	--	--	--
comp100118_c1_seq1	1203	24.6569	23.0898	23.8733	2.3078	5.0846	3.6962	18.0744	17.1864	17.6304	25.4294	27.8522	26.6408	17.7528	16.8401	17.2965	3.8806	6.9228	5.4017	6.2122	5.1186	5.6654	gene12192	description = Kinesin light chain 4 (KLC 4) (probable) -- fatm_description = Kinesin light chain 4	FANhyb_rscf00001185.1.g00003.1	PREDICTED: uncharacterized protein LOC101302454 [Fragaria vesca subsp. vesca]	--	--	--	--	--	--	--	--	--	--	--	--	--	--
comp100119_c0_seq2	204	152.456	194.77	173.613	105.473	132.598	119.036	190.702	224.335	207.518	90.3162	97.5596	93.9379	310.52	362.944	336.732	107.723	139.809	123.766	335.912	383.858	359.885	NA	NA	NA	NA	--	--	--	--	--	--	--	--	--	--	--	--	--	--
comp100119_c0_seq3	274	3.6355	0.8815	2.2585	0	0	0	0.4289	0	0.21445	0	0	0	0	0	0	0	0	0	0	0	0	NA	NA	NA	NA	--	--	--	--	--	--	--	--	--	--	--	--	--	--
comp100119_c1_seq1	604	0.1832	0	0.0916	0	0	0	0.1946	0	0.0973	0	0	0	0	0	0	0	0	0	0	0	0	NA	NA	NA	NA	--	--	--	--	--	--	--	--	--	--	--	--	--	--
comp100119_c1_seq3	562	3.151	2.3638	2.7574	0	0	0	0	0	0	0.8247	0.4483	0.6365	0.2147	0.2146	0.21465	0.4052	0	0.2026	0.2254	0	0.1127	NA	NA	NA	NA	--	--	--	--	--	--	--	--	--	--	--	--	--	--
comp100119_c1_seq4	456	1.4563	0.5297	0.993	0	0	0	0.5155	0	0.25775	0.2541	0	0.12705	0	0.2644	0.1322	1.4982	1.2509	1.37455	0	0.5096	0.2548	NA	NA	NA	NA	--	--	--	--	--	--	--	--	--	--	--	--	--	--
comp100119_c1_seq5	264	360.968	458.833	409.9	116.557	145.197	130.877	364.172	422.815	393.493	79.4462	117.852	98.649	335.012	356.281	345.646	223.844	243.293	233.568	419.819	497.297	458.558	gene25231	description = Glycine-rich RNA-binding protein 7 (similar to) -- fatm_description = rich RNA-binding, abscisic acid-inducible protein	FANhyb_rscf00002550.1.g00001.1	PREDICTED: uncharacterized protein LOC101299909 isoform 1 [Fragaria vesca subsp. vesca]	sp|P49310|GRP1_SINAL	78.2	8e-20	Glycine-rich RNA-binding protein GRP1A OS=Sinapis alba PE=2 SV=1	XF0818	62	3e-12	COG2730	Endoglucanase	K13195	4e-22	85.1	pop:POPTR_712972	cold-inducible RNA-binding protein
comp100119_c1_seq6	272	1707.81	2264.43	1986.12	475.906	600.688	538.297	1097.98	1318.68	1208.33	377.879	510.799	444.339	1327.25	1289.22	1308.24	1014.3	944.549	979.425	1710.45	1945.21	1827.83	gene25231	description = Glycine-rich RNA-binding protein 7 (similar to) -- fatm_description = rich RNA-binding, abscisic acid-inducible protein	FANhyb_rscf00002550.1.g00001.1	PREDICTED: uncharacterized protein LOC101299909 isoform 1 [Fragaria vesca subsp. vesca]	sp|P49310|GRP1_SINAL	78.2	9e-20	Glycine-rich RNA-binding protein GRP1A OS=Sinapis alba PE=2 SV=1	XF0818	62	3e-12	COG2730	Endoglucanase	K13195	5e-22	85.1	pop:POPTR_712972	cold-inducible RNA-binding protein
comp100119_c1_seq7	701	0.1579	0	0.07895	0	0	0	0	0	0	0	0	0	0	0	0	0	0	0	0	0	0	NA	NA	NA	NA	--	--	--	--	--	--	--	--	--	--	--	--	--	--
comp100119_c1_seq8	500	6.1981	7.9708	7.08445	0.2314	0.5437	0.38755	2.5857	6.5046	4.54515	0.4635	2.2673	1.3654	0.4826	2.4117	1.44715	7.0595	2.2817	4.6706	4.3066	2.0913	3.19895	NA	NA	NA	NA	--	--	--	--	--	--	--	--	--	--	--	--	--	--
comp100120_c0_seq1	729	3.3401	2.6506	2.99535	3.015	5.0344	4.0247	4.9979	2.7086	3.85325	2.5433	2.419	2.48115	2.4827	2.3158	2.39925	2.6552	3.9123	3.28375	2.4325	2.55	2.49125	gene30519	description = ADP-ribosylation factor-like protein 8B (similar to) -- fatm_description = ribosylation factor-like protein 8B	FANhyb_icon00007165_a.1.g00001.1	PREDICTED: ADP-ribosylation factor-like protein 8B-like [Fragaria vesca subsp. vesca]	sp|O48649|ARF1_SALBA	112	1e-30	ADP-ribosylation factor 1 OS=Salix bakko GN=ARF1 PE=2 SV=3	YDL192w	106	7e-28	COG1100	GTPase SAR1 and related small G proteins	K07977	3e-122	346	ath:AT5G37680	Arf/Sar family, other
comp100120_c1_seq1	248	3.124	4.3828	3.7534	5.5974	2.7405	4.16895	2.3696	6.0887	4.22915	2.8035	6.095	4.44925	8.271	5.3486	6.8098	3.2139	6.9002	5.05705	4.086	3.2793	3.68265	gene22376	fatm_description = protein DnaJ	NA	NA	--	--	--	--	--	--	--	--	--	--	--	--	--	--
comp100120_c2_seq1	243	0	0	0	0	0	0	0	0	0	0	0.5184	0.2592	0	0	0	0	0	0	0	0	0	gene27115	description = Synaptonemal complex protein 1 (probable) -- fatm_description = Synaptonemal complex protein	NA	NA	--	--	--	--	--	--	--	--	--	--	--	--	--	--
comp100120_c2_seq2	862	0.5136	0.2802	0.3969	0	0	0	0	0.2695	0.13475	0	0	0	0	0	0	0	0.2647	0.13235	0.2939	0	0.14695	gene30519	description = ADP-ribosylation factor-like protein 8B (similar to) -- fatm_description = ribosylation factor-like protein 8B	FANhyb_icon00007165_a.1.g00001.1	PREDICTED: ADP-ribosylation factor-like protein 8B-like [Fragaria vesca subsp. vesca]	sp|O48649|ARF1_SALBA	112	4e-30	ADP-ribosylation factor 1 OS=Salix bakko GN=ARF1 PE=2 SV=3	YDL192w	106	2e-27	COG1100	GTPase SAR1 and related small G proteins	K07977	2e-121	346	ath:AT5G37680	Arf/Sar family, other
comp100120_c2_seq3	239	9.725	15.6647	12.6949	7.7443	4.5499	6.1471	5.4094	4.374	4.8917	4.8484	6.3245	5.58645	2.5243	9.5864	6.05535	6.1934	4.7734	5.4834	3.7099	6.3196	5.01475	NA	NA	NA	NA	--	--	--	--	--	--	--	--	--	--	--	--	--	--
comp100120_c2_seq5	284	1.5589	2.9767	2.2678	3.6659	5.7435	4.7047	2.4831	0.818	1.65055	2.8561	4.4353	3.6457	9.7717	9.7659	9.7688	1.6037	1.2051	1.4044	3.568	3.6818	3.6249	NA	NA	FANhyb_icon00002929_a.1.g00001.1	No_hits	--	--	--	--	--	--	--	--	--	--	--	--	--	--
comp100120_c2_seq6	425	0	0	0	0	0	0	0	0.2733	0.13665	0	0	0	0	0	0	0.2679	0.5369	0.4024	0	0	0	NA	NA	FANhyb_rscf00006378.1.g00001.1	PREDICTED: synaptonemal complex protein 2-like [Fragaria vesca subsp. vesca]	--	--	--	--	--	--	--	--	--	--	--	--	--	--
comp100120_c2_seq7	818	0	0	0	0	0	0	0	0	0	0	0	0	0	0	0	0	0	0	0	0.2841	0.14205	gene30519	description = ADP-ribosylation factor-like protein 8B (similar to) -- fatm_description = ribosylation factor-like protein 8B	FANhyb_icon00007165_a.1.g00001.1	PREDICTED: ADP-ribosylation factor-like protein 8B-like [Fragaria vesca subsp. vesca]	sp|O48649|ARF1_SALBA	112	3e-30	ADP-ribosylation factor 1 OS=Salix bakko GN=ARF1 PE=2 SV=3	YDL192w	106	1e-27	COG1100	GTPase SAR1 and related small G proteins	K07977	1e-121	346	ath:AT5G37680	Arf/Sar family, other
comp100120_c2_seq8	383	0	0	0	0	0	0	0	0.6065	0.30325	0	0	0	0	0	0	0	0	0	0.6614	0	0.3307	gene30519	description = ADP-ribosylation factor-like protein 8B (similar to) -- fatm_description = ribosylation factor-like protein 8B	FANhyb_rscf00002521.1.g00001.1	hypothetical protein PRUPE_ppa012069mg [Prunus persica]	sp|O48649|ARF1_SALBA	66.2	2e-14	ADP-ribosylation factor 1 OS=Salix bakko GN=ARF1 PE=2 SV=3	YDL192w	64.3	3e-13	COG1100	GTPase SAR1 and related small G proteins	K07977	9e-52	162	ath:AT5G37680	Arf/Sar family, other
comp100121_c0_seq1	671	817.317	1073.97	945.642	1112.84	1272.79	1192.82	1101.93	1306.25	1204.09	829.447	980.86	905.153	860.618	1043.77	952.195	1122	1170.08	1146.04	1359.15	1428.99	1394.07	gene30245	description = 60S acidic ribosomal protein P2 (similar to) -- fatm_description = acidic ribosomal protein P2	FANhyb_rscf00003030.1.g00001.1	PREDICTED: 60S acidic ribosomal protein P2B-like [Fragaria vesca subsp. vesca]	sp|Q9SLF7|RLA22_ARATH	170	2e-54	60S acidic ribosomal protein P2-2 OS=Arabidopsis thaliana GN=RPP2B PE=1 SV=1	SPBP8B7.06	135	3e-40	COG2058	Ribosomal protein L12E/L44/L45/RPP1/RPP2	K02943	3e-61	188	vvi:100241445	large subunit ribosomal protein LP2
comp100121_c0_seq2	693	124.255	148.13	136.193	156.744	140.833	148.789	174.348	174.314	174.331	103.169	122.328	112.749	107.949	113.627	110.788	155.596	150.466	153.031	206.174	182.07	194.122	gene21888	description = 60S acidic ribosomal protein P2 (similar to) -- fatm_description = acidic ribosomal protein P2	FANhyb_rscf00003030.1.g00001.1	PREDICTED: 60S acidic ribosomal protein P2B-like [Fragaria vesca subsp. vesca]	sp|Q9SLF7|RLA22_ARATH	166	1e-52	60S acidic ribosomal protein P2-2 OS=Arabidopsis thaliana GN=RPP2B PE=1 SV=1	SPAC1071.08	132	4e-39	COG2058	Ribosomal protein L12E/L44/L45/RPP1/RPP2	K02943	2e-61	189	vvi:100241445	large subunit ribosomal protein LP2
comp100122_c0_seq1	227	0	1.064	0.532	0	1.7964	0.8982	0.5178	0	0.2589	0	0.5549	0.27745	0.5315	0	0.26575	0	0	0	0	0	0	gene29239	description = Putative ribonuclease H protein At1g65750 (probable)	FANhyb_rscf00000190.1.g00009.1	PREDICTED: splicing factor 3A subunit 3-like [Fragaria vesca subsp. vesca]	--	--	--	--	--	--	--	--	--	--	--	--	--	--
comp100122_c1_seq1	203	0	2.3797	1.18985	5.1287	0	2.56435	0.579	0.5722	0.5756	0	1.8615	0.93075	1.1888	0.594	0.8914	1.6827	0	0.84135	1.8719	0.5723	1.2221	gene02336	description = Chaperone protein htpG (probable)	FANhyb_rscf00001290.1.g00003.1	PREDICTED: fatty acyl-CoA reductase 3-like [Fragaria vesca subsp. vesca]	--	--	--	--	--	--	--	--	--	--	--	--	--	--
comp100122_c1_seq2	261	0	0.4627	0.23135	0	0	0	0	0.445	0.2225	0	0.4826	0.2413	0.9246	0	0.4623	0	0.8742	0.4371	0.4853	0	0.24265	gene02336	description = Chaperone protein htpG (probable)	NA	NA	--	--	--	--	--	--	--	--	--	--	--	--	--	--
comp100122_c2_seq1	301	3.6771	4.4135	4.0453	0.7686	4.5159	2.64225	3.9047	5.7884	4.84655	1.5399	3.7663	2.6531	3.2069	2.4037	2.8053	3.7828	1.8951	2.83895	2.9457	5.0179	3.9818	NA	NA	NA	NA	--	--	--	--	--	--	--	--	--	--	--	--	--	--
comp100122_c2_seq2	774	0.572	0.3121	0.44205	1.4946	0.7025	1.09855	0.3037	0.6003	0.452	0.8983	0.651	0.77465	2.3384	0.6232	1.4808	1.0298	1.474	1.2519	0	1.2009	0.60045	gene17272	description = F-box protein At4g12560 (probable)	FANhyb_rscf00002656.1.g00001.1	PREDICTED: uncharacterized protein LOC101302762 [Fragaria vesca subsp. vesca]	--	--	--	--	--	--	--	--	--	--	--	--	--	--
comp100122_c2_seq3	586	8.4993	5.3584	6.92885	16.1874	16.7012	16.4443	10.63	14.4696	12.5498	30.6501	25.1496	27.8999	22.8552	25.7226	24.2889	10.4925	8.7607	9.6266	18.5891	16.8524	17.7207	gene23186	description = ABC transporter G family member 28 (ABC transporter ABCG.28) (similar to) -- fatm_description = Putative white-brown complex homolog protein 30	FANhyb_rscf00000657.1.g00005.1	PREDICTED: ABC transporter G family member 24-like [Fragaria vesca subsp. vesca]	sp|Q9MAG3|AB24G_ARATH	85.9	1e-19	ABC transporter G family member 24 OS=Arabidopsis thaliana GN=ABCG24 PE=1 SV=2	--	--	--	--	--	--	--	--	--	--
comp100122_c3_seq1	407	0	0	0	0	0	0	0.5776	0	0.2888	0	0	0	0	0	0	0	0	0	0	0	0	gene02336	description = Chaperone protein htpG (probable)	FANhyb_rscf00000657.1.g00005.1	PREDICTED: ABC transporter G family member 24-like [Fragaria vesca subsp. vesca]	--	--	--	--	--	--	--	--	--	--	--	--	--	--
comp100122_c3_seq11	478	4.1679	7.8323	6.0001	10.1644	5.6874	7.9259	2.2129	4.374	3.29345	5.0908	4.7434	4.9171	3.2815	3.0273	3.1544	5.4788	4.5347	5.00675	5.2998	5.1043	5.20205	gene02336	description = Chaperone protein htpG (probable)	FANhyb_rscf00001290.1.g00003.1	PREDICTED: fatty acyl-CoA reductase 3-like [Fragaria vesca subsp. vesca]	--	--	--	--	--	--	--	--	--	--	--	--	--	--
comp100122_c3_seq12	742	0.5967	1.3021	0.9494	0.6236	1.6487	1.13615	1.584	1.5654	1.5747	2.0302	1.6976	1.8639	1.6261	0.325	0.97555	1.5345	2.7675	2.151	3.4142	1.5658	2.49	NA	NA	FANhyb_rscf00002656.1.g00001.1	PREDICTED: uncharacterized protein LOC101302762 [Fragaria vesca subsp. vesca]	--	--	--	--	--	--	--	--	--	--	--	--	--	--
comp100122_c3_seq13	528	0.4192	1.1437	0.78145	0	0	0	0.4452	0	0.2226	0.2195	0	0.10975	0.2285	0.6852	0.45685	3.2347	1.2964	2.26555	0	1.3203	0.66015	gene02336	description = Chaperone protein htpG (probable)	FANhyb_icon00033582_a.1.g00001.1	PREDICTED: uncharacterized protein LOC101305258 [Fragaria vesca subsp. vesca]	--	--	--	--	--	--	--	--	--	--	--	--	--	--
comp100122_c3_seq2	571	9.1103	5.4991	7.3047	17.8282	11.9027	14.8654	17.0844	19.7318	18.4081	20.2938	20.5159	20.4048	25.1461	23.0193	24.0827	17.9469	14.5852	16.266	17.9683	18.7194	18.3438	gene23186	description = ABC transporter G family member 28 (ABC transporter ABCG.28) (similar to) -- fatm_description = Putative white-brown complex homolog protein 30	FANhyb_rscf00000657.1.g00005.1	PREDICTED: ABC transporter G family member 24-like [Fragaria vesca subsp. vesca]	sp|Q9MAG3|AB24G_ARATH	103	1e-25	ABC transporter G family member 24 OS=Arabidopsis thaliana GN=ABCG24 PE=1 SV=2	--	--	--	--	--	--	--	--	--	--
comp100122_c3_seq3	232	2.3853	3.1233	2.7543	3.4904	1.1718	2.3311	2.0264	1.502	1.7642	0	1.0859	0.54295	1.0402	0	0.5201	0.9816	5.9009	3.44125	2.7299	0	1.36495	NA	NA	NA	NA	--	--	--	--	--	--	--	--	--	--	--	--	--	--
comp100122_c3_seq4	379	3.2123	3.8238	3.51805	3.3575	2.1519	2.7547	0.9303	3.0647	1.9975	2.7517	2.3265	2.5391	0.6367	1.2727	0.9547	4.5064	1.5051	3.00575	2.0053	5.2114	3.60835	gene02336	description = Chaperone protein htpG (probable)	FANhyb_rscf00000657.1.g00005.1	PREDICTED: ABC transporter G family member 24-like [Fragaria vesca subsp. vesca]	--	--	--	--	--	--	--	--	--	--	--	--	--	--
comp100122_c3_seq5	247	0	0	0	0	0	0	0	0	0	0	0	0	0	0	0	0	0	0	0.5128	0	0.2564	gene11960	description = F-box protein FBW2 (putative) -- fatm_description = F-box protein FBW2	FANhyb_rscf00002656.1.g00001.1	PREDICTED: uncharacterized protein LOC101302762 [Fragaria vesca subsp. vesca]	--	--	--	--	--	--	--	--	--	--	--	--	--	--
comp100122_c3_seq6	588	20.8937	26.29	23.5919	9.4433	11.7898	10.6166	17.39	19.3589	18.3744	17.1451	14.3529	15.749	5.7457	8.2032	6.97445	13.5551	12.8053	13.1802	18.3105	14.8192	16.5648	gene17272	description = F-box protein At4g12560 (probable)	FANhyb_rscf00002656.1.g00001.1	PREDICTED: uncharacterized protein LOC101302762 [Fragaria vesca subsp. vesca]	--	--	--	--	--	--	--	--	--	--	--	--	--	--
comp100123_c0_seq1	635	0.3486	0	0.1743	0.3643	0.2141	0.2892	0.5553	0.7317	0.6435	0	0.1984	0.0992	0	0.3798	0.1899	0.3586	0.539	0.4488	0.1995	0.3659	0.2827	NA	NA	NA	NA	--	--	--	--	--	--	--	--	--	--	--	--	--	--
comp100123_c0_seq2	458	0.2417	0.5274	0.38455	0.5052	0	0.2526	0	0	0	0	0	0	0	0	0	0.9944	0	0.4972	0	0.2537	0.12685	NA	NA	NA	NA	--	--	--	--	--	--	--	--	--	--	--	--	--	--
comp100123_c1_seq1	498	1.3335	0.97	1.15175	0.4646	1.3648	0.9147	1.4161	1.1662	1.29115	1.6288	1.5176	1.5732	0.7269	2.4214	1.57415	1.3718	1.6036	1.4877	3.0522	2.5663	2.80925	NA	NA	NA	NA	--	--	--	--	--	--	--	--	--	--	--	--	--	--
comp100123_c1_seq3	361	0.6132	0.6691	0.64115	0.6409	0	0.32045	1.6279	0.9653	1.2966	0.642	0	0.321	0.6685	0.334	0.50125	0.6308	0.316	0.4734	1.0526	0.3218	0.6872	NA	NA	NA	NA	--	--	--	--	--	--	--	--	--	--	--	--	--	--
comp100123_c2_seq1	205	1.0798	0	0.5399	0	0.6631	0.33155	0.5733	0	0.28665	0	0	0	0	0	0	0	0	0	0	0	0	gene09675	0	FANhyb_icon00012238_a.1.g00001.1	unknown [Lotus japonicus]	--	--	--	--	--	--	--	--	--	--	--	--	--	--
comp100123_c2_seq2	543	1.8345	2.6689	2.2517	1.9174	1.502	1.7097	1.7316	1.2835	1.50755	3.4144	1.3919	2.40315	2.4443	0.6662	1.55525	0.8388	0.8404	0.8396	0.9331	2.3536	1.64335	gene09675	0	NA	NA	--	--	--	--	--	--	--	--	--	--	--	--	--	--
comp100123_c2_seq3	568	31.762	28.4914	30.1267	41.5472	40.4438	40.9955	36.8323	38.6496	37.7409	44.474	36.5914	40.5327	47.159	38.8512	43.0051	38.6893	30.3287	34.509	45.0465	45.2049	45.1257	gene09675	0	FANhyb_icon00012238_a.1.g00001.1	unknown [Lotus japonicus]	--	--	--	--	--	--	--	--	--	--	--	--	--	--
comp100124_c0_seq1	1590	14.8269	15.7228	15.2749	15.8606	16.4996	16.1801	16.0406	13.3686	14.7046	12.8267	11.0119	11.9193	10.2446	12.5896	11.4171	14.5372	13.2739	13.9055	10.7546	10.7414	10.748	gene20990	description = Guanosine-diphosphatase (GDPase) (probable) -- fatm_description = Gibberellin 2-beta-dioxygenase 1	FANhyb_rscf00000611.1.g00008.1	PREDICTED: 1-aminocyclopropane-1-carboxylate oxidase-like [Fragaria vesca subsp. vesca]	sp|Q9XFR9|G2OX2_ARATH	73.9	3e-14	Gibberellin 2-beta-dioxygenase 2 OS=Arabidopsis thaliana GN=GA2OX2 PE=2 SV=1	--	--	--	--	--	K04125	1e-15	79.3	pop:POPTR_550316	gibberellin 2-oxidase [EC:1.14.11.13]
comp100125_c0_seq1	852	10.9121	12.0486	11.4803	2.7155	3.1908	2.95315	4.8282	3.9536	4.3909	1.7681	2.2177	1.9929	1.9827	3.5384	2.76055	7.4839	10.846	9.16495	3.7167	4.0909	3.9038	gene07007	description = Complement receptor type 2 (Cr2), Precursor (probable)	FANhyb_icon00054171_a.1.g00001.1	hypothetical protein PRUPE_ppa013598mg [Prunus persica]	--	--	--	--	--	--	--	--	--	--	--	--	--	--
comp100125_c1_seq1	819	10.9464	8.2577	9.60205	4.6611	4.3152	4.48815	6.7448	5.9566	6.3507	3.5372	3.9988	3.768	3.9778	3.8282	3.903	6.3952	9.1936	7.7944	3.7118	5.2488	4.4803	gene07007	description = Complement receptor type 2 (Cr2), Precursor (probable)	FANhyb_icon00054171_a.1.g00001.1	hypothetical protein PRUPE_ppa013598mg [Prunus persica]	--	--	--	--	--	--	--	--	--	--	--	--	--	--
comp100126_c0_seq1	1046	1.1639	0.8082	0.98605	1.4377	1.0396	1.23865	1.5731	1.1105	1.3418	0.997	0.4817	0.73935	0.8075	0.1153	0.4614	1.0886	0.2181	0.65335	2.7852	2.7768	2.781	gene34730	description = Pentatricopeptide repeat-containing protein At1g08070 (probable) -- fatm_description = Pentatricopeptide repeat-containing protein	FANhyb_icon00004397_a.1.g00001.1	PREDICTED: pentatricopeptide repeat-containing protein At1g08070-like [Fragaria vesca subsp. vesca]	sp|Q8LK93|PP145_ARATH	216	4e-65	Pentatricopeptide repeat-containing protein At2g02980 OS=Arabidopsis thaliana GN=PCMP-H26 PE=2 SV=2	--	--	--	--	--	K03798	3e-56	198	rcu:RCOM_0340700	cell division protease FtsH [EC:3.4.24.-]
comp100127_c0_seq3	1567	0	0	0	0.1476	0.1735	0.16055	0	0	0	0	0.8038	0.4019	0	0.1539	0.07695	0.1453	0	0.07265	0	0	0	gene00165	description = Mitochondrial inner membrane magnesium transporter mrs2, Precursor (probable) -- fatm_description = Magnesium transporter MRS2	FANhyb_rscf00000585.1.g00008.1	PREDICTED: magnesium transporter MRS2-3-like [Fragaria vesca subsp. vesca]	sp|Q9LJN2|MRS23_ARATH	469	4e-162	Magnesium transporter MRS2-3 OS=Arabidopsis thaliana GN=MRS2-3 PE=1 SV=1	--	--	--	--	--	K16075	2e-164	472	gmx:100788454	magnesium transporter
comp100127_c0_seq6	1345	0	0.1796	0.0898	0.516	0.4043	0.46015	0	0	0	0.1723	0	0.08615	0.1794	0.1793	0.17935	0.5079	0	0.25395	0.3767	0	0.18835	gene00165	description = Mitochondrial inner membrane magnesium transporter mrs2, Precursor (probable) -- fatm_description = Magnesium transporter MRS2	FANhyb_rscf00000585.1.g00008.1	PREDICTED: magnesium transporter MRS2-3-like [Fragaria vesca subsp. vesca]	sp|Q9LJN2|MRS23_ARATH	370	1e-124	Magnesium transporter MRS2-3 OS=Arabidopsis thaliana GN=MRS2-3 PE=1 SV=1	--	--	--	--	--	K16075	2e-117	349	pop:POPTR_175554	magnesium transporter
comp100127_c1_seq1	663	1.0016	0.5465	0.77405	15.5288	14.1465	14.8377	2.4818	4.3798	3.4308	8.7389	11.2094	9.97415	12.0113	5.0927	8.552	3.0913	6.3667	4.729	7.2599	7.8857	7.5728	gene00165	description = Mitochondrial inner membrane magnesium transporter mrs2, Precursor (probable) -- fatm_description = Magnesium transporter MRS2	FANhyb_rscf00002359.1.g00003.1	PREDICTED: magnesium transporter MRS2-3-like [Fragaria vesca subsp. vesca]	sp|Q9LJN2|MRS23_ARATH	135	4e-37	Magnesium transporter MRS2-3 OS=Arabidopsis thaliana GN=MRS2-3 PE=1 SV=1	--	--	--	--	--	K16075	3e-43	150	gmx:100788454	magnesium transporter
comp100127_c2_seq1	437	2.5327	1.9345	2.2336	6.3532	6.221	6.2871	6.1859	4.5185	5.3522	3.7123	2.0177	2.865	3.0372	5.5189	4.27805	6.2533	4.9602	5.60675	4.6376	7.4442	6.0409	gene00165	description = Mitochondrial inner membrane magnesium transporter mrs2, Precursor (probable) -- fatm_description = Magnesium transporter MRS2	FANhyb_icon00036778_a.1.g00001.1	PREDICTED: magnesium transporter MRS2-3-like [Fragaria vesca subsp. vesca]	sp|Q9LJN2|MRS23_ARATH	108	2e-28	Magnesium transporter MRS2-3 OS=Arabidopsis thaliana GN=MRS2-3 PE=1 SV=1	--	--	--	--	--	K16075	1e-28	108	gmx:100788454	magnesium transporter
comp100128_c0_seq2	421	0	1.1475	0.57375	2.7478	2.9059	2.82685	1.3959	0.8277	1.1118	4.4039	4.7872	4.59555	6.5918	5.1558	5.8738	1.3523	1.8969	1.6246	0.3009	0.8279	0.5644	NA	NA	NA	NA	--	--	--	--	--	--	--	--	--	--	--	--	--	--
comp100128_c0_seq4	1034	0	0	0	0	0	0	0.4547	0	0.22735	0	0	0	0.2334	0	0.1167	0	0	0	0	0.4494	0.2247	gene18881	description = Mitogen-activated protein kinase kinase kinase 2 (probable) -- fatm_description = activated protein kinase kinase kinase NPK1	FANhyb_rscf00003447.1.g00001.1	No_hits	--	--	--	--	--	--	--	--	--	--	--	--	--	--
comp100128_c0_seq6	261	0.4241	0	0.21205	1.3297	3.6456	2.48765	6.7547	4.0053	5.38	7.1036	13.9959	10.5497	9.7082	8.3164	9.0123	10.0339	2.6226	6.32825	1.9412	2.6709	2.30605	NA	NA	NA	NA	--	--	--	--	--	--	--	--	--	--	--	--	--	--
comp100128_c0_seq7	427	0	0.8485	0.42425	0	0	0	0.2753	0	0.13765	0	0.59	0.295	0.5651	1.412	0.98855	0.2667	0	0.13335	0	0	0	gene18881	description = Mitogen-activated protein kinase kinase kinase 2 (probable) -- fatm_description = activated protein kinase kinase kinase NPK1	NA	NA	--	--	--	--	--	--	--	--	--	--	--	--	--	--
comp100128_c0_seq8	228	6.3107	4.7672	5.53895	1.0147	2.9809	1.9978	2.062	4.0755	3.06875	2.0329	3.3148	2.67385	3.1752	6.3467	4.76095	0.4994	3.0022	1.7508	3.8889	3.567	3.72795	NA	NA	FANhyb_icon00010982_a.1.g00001.1	No_hits	--	--	--	--	--	--	--	--	--	--	--	--	--	--
comp100128_c1_seq2	844	0.2623	0	0.13115	0	0	0	0.557	0	0.2785	0	0	0	0	0	0	0.2698	0	0.1349	0	0	0	NA	NA	FANhyb_icon00010695_a.1.g00001.1	No_hits	--	--	--	--	--	--	--	--	--	--	--	--	--	--
comp100128_c1_seq3	611	0.3623	0	0.18115	0	0	0	0.3847	0	0.19235	0.3793	0	0.18965	0	0	0	0	0	0	0	0	0	gene16925	0	FANhyb_rscf00003447.1.g00001.1	No_hits	--	--	--	--	--	--	--	--	--	--	--	--	--	--
comp100128_c1_seq4	730	0.3032	0.3309	0.31705	1.2677	0.7448	1.00625	1.288	0.9547	1.12135	2.5398	1.0353	1.78755	1.3223	1.3215	1.3219	0.9359	0.9377	0.9368	1.0411	1.2732	1.15715	NA	NA	FANhyb_icon00010695_a.1.g00001.1	No_hits	--	--	--	--	--	--	--	--	--	--	--	--	--	--
comp100128_c1_seq7	456	0.4854	0	0.2427	1.2684	0	0.6342	0.2577	0.7642	0.51095	2.5412	4.1435	3.34235	1.0584	1.0578	1.0581	1.9976	0.7506	1.3741	0.5556	0.7644	0.66	NA	NA	FANhyb_icon00010695_a.1.g00001.1	No_hits	--	--	--	--	--	--	--	--	--	--	--	--	--	--
comp100128_c1_seq8	476	0	1.0149	0.50745	0.4861	0.5711	0.5286	0	0.7321	0.36605	0.2434	0.5293	0.38635	0.507	1.0133	0.76015	0.7176	0.4793	0.59845	1.8627	1.9526	1.90765	NA	NA	FANhyb_rscf00003447.1.g00001.1	No_hits	--	--	--	--	--	--	--	--	--	--	--	--	--	--
comp100129_c0_seq1	643	0	0	0	0	0.2114	0.1057	0	0	0	0	0.1959	0.09795	0.1877	0	0.09385	0	0	0	0	0	0	gene13030	description = 60S ribosomal protein L19, mitochondrial, Precursor (probable) -- fatm_description = 50S ribosomal protein L11	FANhyb_rscf00000035.1.g00017.1	PREDICTED: probable protein phosphatase 2C 47-like [Fragaria vesca subsp. vesca]	sp|O78412|RK11_GUITH	107	1e-29	50S ribosomal protein L11, chloroplastic OS=Guillardia theta GN=rpl11 PE=3 SV=1	SPAC1486.07c	134	2e-39	COG0080	Ribosomal protein L11	K02867	2e-30	110	olu:OSTLU_13461	large subunit ribosomal protein L11
comp100129_c0_seq2	858	2.709	2.1114	2.4102	2.1572	1.2674	1.7123	1.6438	2.0306	1.8372	3.5114	1.0277	2.26955	1.5469	1.6865	1.6167	1.1944	1.8615	1.52795	1.7715	1.2187	1.4951	gene13030	description = 60S ribosomal protein L19, mitochondrial, Precursor (probable) -- fatm_description = 50S ribosomal protein L11	FANhyb_rscf00000035.1.g00017.1	PREDICTED: probable protein phosphatase 2C 47-like [Fragaria vesca subsp. vesca]	sp|O78412|RK11_GUITH	107	7e-29	50S ribosomal protein L11, chloroplastic OS=Guillardia theta GN=rpl11 PE=3 SV=1	SPAC1486.07c	134	1e-38	COG0080	Ribosomal protein L11	K02867	1e-29	110	olu:OSTLU_13461	large subunit ribosomal protein L11
comp100130_c0_seq1	1771	16.5614	20.4578	18.5096	16.3298	16.8089	16.5694	21.2368	19.807	20.5219	14.4601	18.8482	16.6542	12.6041	14.4351	13.5196	15.8804	14.9449	15.4126	15.8064	12.727	14.2667	gene31613	description = Cell division control protein 2 homolog (similar to) -- fatm_description = control protein 2 homolog	FANhyb_rscf00001317.1.g00001.1	PREDICTED: cell division control protein 2 homolog [Fragaria vesca subsp. vesca]	sp|P93101|CDC2_CHERU	560	0	Cell division control protein 2 homolog OS=Chenopodium rubrum GN=CDC2 PE=2 SV=1	ECU02g1450	221	5e-67	COG0515	Serine/threonine protein kinase	K02206	0	566	vvi:100262312	cyclin-dependent kinase 2 [EC:2.7.11.22]
comp100131_c0_seq13	673	0.6578	0	0.3289	3.094	1.2119	2.15295	0.3493	0	0.17465	2.0662	0.3743	1.22025	0.3586	0.7167	0.53765	0	0.339	0.1695	1.8821	0	0.94105	gene17325	description = Peptide chain release factor 3 (RF-3) (probable)	FANhyb_icon20034635_s.1.g00001.1	PREDICTED: uncharacterized protein LOC101298812 [Fragaria vesca subsp. vesca]	sp|Q9FPQ6|GP1_CHLRE	104	7e-26	Vegetative cell wall protein gp1 OS=Chlamydomonas reinhardtii GN=GP1 PE=2 SV=1	SPBC28F2.12	71.2	1e-13	COG0086	DNA-directed RNA polymerase, beta' subunit/160 kD subunit	K01115	2e-22	95.5	vcn:VOLCADRAFT_99471	phospholipase D [EC:3.1.4.4]
comp100131_c0_seq18	658	3.0277	1.1012	2.06445	8.4387	5.7842	7.11145	1.7862	0.353	1.0696	14.7929	4.2115	9.5022	9.5354	2.5657	6.05055	3.807	2.7741	3.29055	5.775	2.8251	4.30005	gene17325	description = Peptide chain release factor 3 (RF-3) (probable)	FANhyb_icon20034635_s.1.g00001.1	PREDICTED: uncharacterized protein LOC101298812 [Fragaria vesca subsp. vesca]	sp|Q9FPQ6|GP1_CHLRE	106	2e-26	Vegetative cell wall protein gp1 OS=Chlamydomonas reinhardtii GN=GP1 PE=2 SV=1	Rv3876	70.5	1e-13	COG0455	ATPases involved in chromosome partitioning	K01115	5e-24	99.8	vcn:VOLCADRAFT_99471	phospholipase D [EC:3.1.4.4]
comp100131_c0_seq2	646	0	0	0	0	0	0	0	0	0	0	0	0	0.3736	0.3733	0.37345	0.3525	0	0.17625	0	0	0	gene17325	description = Peptide chain release factor 3 (RF-3) (probable)	FANhyb_icon20034635_s.1.g00001.1	PREDICTED: uncharacterized protein LOC101298812 [Fragaria vesca subsp. vesca]	sp|Q9FPQ6|GP1_CHLRE	103	1e-25	Vegetative cell wall protein gp1 OS=Chlamydomonas reinhardtii GN=GP1 PE=2 SV=1	SPBC28F2.12	68.6	7e-13	COG0086	DNA-directed RNA polymerase, beta' subunit/160 kD subunit	K01115	5e-21	91.3	vcn:VOLCADRAFT_99471	phospholipase D [EC:3.1.4.4]
comp100131_c0_seq20	658	0	0	0	0	0.4132	0.2066	0	0	0	0	0	0	0	0	0	0	0	0	0	0	0	gene17325	description = Peptide chain release factor 3 (RF-3) (probable)	FANhyb_icon20034635_s.1.g00001.1	PREDICTED: uncharacterized protein LOC101298812 [Fragaria vesca subsp. vesca]	sp|Q9FPQ6|GP1_CHLRE	91.3	3e-21	Vegetative cell wall protein gp1 OS=Chlamydomonas reinhardtii GN=GP1 PE=2 SV=1	slr0599	62.4	8e-11	COG0515	Serine/threonine protein kinase	K01115	1e-17	81.6	vcn:VOLCADRAFT_99471	phospholipase D [EC:3.1.4.4]
comp100131_c0_seq4	283	0.3911	1.707	1.04905	0	0.4803	0.24015	1.2459	0	0.62295	3.2757	1.7804	2.52805	0	0.4261	0.21305	0.8047	0.4031	0.6039	0	0	0	gene24904	description = Probable WRKY transcription factor 28 -- fatm_description = Probable WRKY transcription factor	FANhyb_icon00003451_a.1.g00001.1	PREDICTED: probable WRKY transcription factor 28-like [Fragaria vesca subsp. vesca]	--	--	--	--	--	--	--	--	--	--	--	--	--	--
comp100133_c0_seq10	277	1.5983	0.436	1.01715	0	0	0	0.4243	0	0.21215	0.4183	0	0.20915	0	0.8707	0.43535	0	1.6474	0.8237	0	0.4194	0.2097	gene02194	description = Zinc finger protein DZIP1L (probable)	NA	NA	--	--	--	--	--	--	--	--	--	--	--	--	--	--
comp100133_c0_seq13	959	0	0	0	0	0	0	0	0	0	0	0	0	0	0	0	0	0	0	0	0.2423	0.12115	gene17699	description = Suppression of tumorigenicity 5 (probable)	NA	NA	--	--	--	--	--	--	--	--	--	--	--	--	--	--
comp100133_c0_seq14	501	1.9883	0.9642	1.47625	0.2309	0.5426	0.38675	0.2346	0.4637	0.34915	0.9252	0.5028	0.714	4.3351	2.1662	3.25065	0	0.9109	0.45545	2.0226	1.3914	1.707	gene17699	description = Suppression of tumorigenicity 5 (probable)	NA	NA	--	--	--	--	--	--	--	--	--	--	--	--	--	--
comp100133_c0_seq2	481	5.9827	1.7576	3.87015	2.405	2.5434	2.4742	2.9322	6.2785	4.60535	1.2045	1.0475	1.126	2.0068	1.7549	1.88085	5.2079	0.9487	3.0783	0.79	3.1401	1.96505	gene14303	description = Formin-like protein 12 (probable)	FANhyb_icon00039117_a.1.g00001.1	No_hits	--	--	--	--	--	--	--	--	--	--	--	--	--	--
comp100133_c0_seq3	938	0	0	0	0	0	0	0	0	0	0	0	0	0	0.2571	0.12855	0	0	0	0	0	0	gene02194	description = Zinc finger protein DZIP1L (probable)	NA	NA	--	--	--	--	--	--	--	--	--	--	--	--	--	--
comp100133_c0_seq4	1172	16.1487	18.6513	17.4	2.1715	2.3196	2.24555	11.7332	12.091	11.9121	1.3842	2.1495	1.76685	1.2354	3.3954	2.3154	7.2864	4.3804	5.8334	3.2423	4.3618	3.80205	gene26550	description = Translation initiation factor IF-2 (probable)	FANhyb_icon00025554_a.1.g00001.1	PREDICTED: LOW QUALITY PROTEIN: probable serine/threonine-protein phosphatase 2A activator 1-like [Fragaria vesca subsp. vesca]	--	--	--	--	--	--	--	--	--	--	--	--	--	--
comp100133_c0_seq6	1315	0	0.551	0.2755	0.1759	0	0.08795	0.715	0.3533	0.53415	0	0	0	0	0	0	0.1732	0	0.0866	0.5779	0	0.28895	gene26550	description = Translation initiation factor IF-2 (probable)	FANhyb_icon00039117_a.1.g00001.1	No_hits	--	--	--	--	--	--	--	--	--	--	--	--	--	--
comp100133_c0_seq9	608	0	0.1986	0.0993	0	0	0	0.1933	0.191	0.19215	0	0.2072	0.1036	0	0	0	0	0.3753	0.18765	0	0	0	NA	NA	FANhyb_icon00025554_a.1.g00001.1	PREDICTED: LOW QUALITY PROTEIN: probable serine/threonine-protein phosphatase 2A activator 1-like [Fragaria vesca subsp. vesca]	--	--	--	--	--	--	--	--	--	--	--	--	--	--
comp100134_c0_seq1	238	0.465	4.0595	2.26225	2.4303	1.1423	1.7863	2.963	0	1.4815	0.4869	1.0585	0.7727	0	1.0133	0.50665	0.9568	1.9174	1.4371	0	0.9763	0.48815	gene06842	description = Fanconi anemia group I protein (Protein FANCI) (probable) -- fatm_description = anemia group I protein	FANhyb_rscf00000486.1.g00002.1	PREDICTED: Fanconi anemia group I protein-like [Fragaria vesca subsp. vesca]	--	--	--	--	--	--	--	--	--	K10895	2e-25	98.6	vvi:100260122	fanconi anemia group I protein
comp100134_c0_seq2	704	0.3144	0.5146	0.4145	1.6432	3.0893	2.36625	2.0034	1.3199	1.66165	1.9752	1.0735	1.52435	2.3995	0.5139	1.4567	1.7791	0.9723	1.3757	2.339	1.1552	1.7471	NA	NA	NA	NA	--	--	--	--	--	--	--	--	--	--	--	--	--	--
comp100134_c0_seq3	296	0.3739	0	0.18695	1.1724	1.3777	1.27505	0.3971	0	0.19855	0.3915	0.8511	0.6213	0.4076	0	0.2038	0.3847	0.7708	0.57775	0	0.785	0.3925	gene06842	description = Fanconi anemia group I protein (Protein FANCI) (probable) -- fatm_description = anemia group I protein	FANhyb_rscf00000486.1.g00002.1	PREDICTED: Fanconi anemia group I protein-like [Fragaria vesca subsp. vesca]	--	--	--	--	--	--	--	--	--	K10895	2e-20	85.5	vvi:100260122	fanconi anemia group I protein
comp100134_c0_seq4	479	0.2311	0	0.11555	0.483	0.8513	0.66715	0	0.485	0.2425	0.9677	1.3149	1.1413	0	0	0	0.4754	0.7145	0.59495	0.5289	1.4553	0.9921	gene06842	description = Fanconi anemia group I protein (Protein FANCI) (probable) -- fatm_description = anemia group I protein	FANhyb_rscf00000486.1.g00002.1	PREDICTED: Fanconi anemia group I protein-like [Fragaria vesca subsp. vesca]	--	--	--	--	--	--	--	--	--	K10895	2e-13	68.2	vvi:100260122	fanconi anemia group I protein
comp100134_c0_seq5	688	1.4478	1.2288	1.3383	3.1947	2.766	2.98035	1.5375	1.3506	1.44405	2.8632	1.8309	2.34705	1.0523	2.8044	1.92835	2.317	1.6582	1.9876	4.6027	1.6887	3.1457	gene06842	description = Fanconi anemia group I protein (Protein FANCI) (probable) -- fatm_description = anemia group I protein	FANhyb_rscf00000486.1.g00002.1	PREDICTED: Fanconi anemia group I protein-like [Fragaria vesca subsp. vesca]	--	--	--	--	--	--	--	--	--	K10895	1e-43	157	vvi:100260122	fanconi anemia group I protein
comp100134_c0_seq6	1485	0	0.3253	0.16265	0.1558	0.3661	0.26095	0	0.4693	0.23465	0.1561	0.1696	0.16285	0	0.3248	0.1624	0	0.3073	0.15365	0.7677	0.3912	0.57945	gene06842	description = Fanconi anemia group I protein (Protein FANCI) (probable) -- fatm_description = anemia group I protein	FANhyb_rscf00000486.1.g00002.1	PREDICTED: Fanconi anemia group I protein-like [Fragaria vesca subsp. vesca]	--	--	--	--	--	--	--	--	--	K10895	1e-178	540	pop:POPTR_768656	fanconi anemia group I protein
comp100134_c0_seq8	735	0.1506	0.3286	0.2396	0.3148	0.1849	0.24985	0	0	0	1.2612	0.3428	0.802	0.3283	0	0.16415	0.3098	0	0.1549	0	0	0	gene06842	description = Fanconi anemia group I protein (Protein FANCI) (probable) -- fatm_description = anemia group I protein	FANhyb_rscf00000486.1.g00002.1	PREDICTED: Fanconi anemia group I protein-like [Fragaria vesca subsp. vesca]	--	--	--	--	--	--	--	--	--	K10895	4e-64	217	pop:POPTR_768656	fanconi anemia group I protein
comp100135_c0_seq1	614	41.0994	68.0558	54.5776	9.4202	13.5044	11.4623	14.9308	19.2958	17.1133	4.5294	6.1545	5.34195	3.9303	5.8919	4.9111	25.9622	37.5325	31.7474	15.6785	16.6516	16.1651	gene11810	description = Basic blue protein (similar to) -- fatm_description = Basic blue protein	FANhyb_icon17129909_o.1.g00001.1	No_hits	sp|Q8LG89|BABL_ARATH	148	6e-46	Basic blue protein OS=Arabidopsis thaliana GN=ARPN PE=1 SV=2	--	--	--	--	--	--	--	--	--	--
comp100135_c1_seq1	216	18.9591	20.6874	19.8233	2.6778	6.9223	4.80005	4.353	8.6039	6.47845	4.2918	5.2485	4.77015	3.9103	1.6748	2.79255	14.2329	7.9225	11.0777	5.8641	9.6819	7.773	NA	NA	FANhyb_icon17129909_o.1.g00001.1	No_hits	sp|P60496|BABL_LILLO	62	4e-14	Chemocyanin OS=Lilium longiflorum PE=1 SV=1	--	--	--	--	--	--	--	--	--	--
comp100135_c1_seq2	608	58.4347	67.7342	63.0844	14.8406	16.0969	15.4688	21.4574	16.8116	19.1345	4.3835	6.0081	5.1958	4.366	11.1067	7.73635	30.3385	31.8985	31.1185	18.3332	20.2555	19.2944	gene11810	description = Basic blue protein (similar to) -- fatm_description = Basic blue protein	FANhyb_icon17129909_o.1.g00001.1	No_hits	sp|Q8LG89|BABL_ARATH	148	4e-46	Basic blue protein OS=Arabidopsis thaliana GN=ARPN PE=1 SV=2	--	--	--	--	--	--	--	--	--	--
comp100136_c1_seq1	1040	0	0	0	0.2225	0	0.11125	0.6781	1.1169	0.8975	0.6685	0.2422	0.45535	0.6961	0.6957	0.6959	1.9707	0	0.98535	0.9743	1.7874	1.38085	gene12012	description = Myc-induced nuclear antigen (probable) -- fatm_description = demethylase and histidyl-hydroxylase NO66	FANhyb_icon00001391_a.1.g00001.1	PREDICTED: uncharacterized protein LOC101300921 [Fragaria vesca subsp. vesca]
comp100136_c1_seq2	328	0.6749	2.5774	1.62615	1.4107	2.0721	1.7414	1.075	0.7083	0.89165	1.0599	1.1521	1.106	0	0.7353	0.36765	4.1657	5.2173	4.6915	0.7724	2.4795	1.62595	gene12012	description = Myc-induced nuclear antigen (probable) -- fatm_description = demethylase and histidyl-hydroxylase NO66	FANhyb_rscf00001673.1.g00001.1	PREDICTED: uncharacterized protein LOC101300921 [Fragaria vesca subsp. vesca]	--	--	--	--	--	--	--	--	--	--	--	--	--	--
comp100136_c1_seq3	1194	2.4101	0.9103	1.6602	0.7751	0.6831	0.7291	2.3625	2.1402	2.25135	1.0675	0.844	0.95575	0.5053	0.404	0.45465	0.9536	1.2421	1.09785	1.0608	0.9731	1.01695	gene12012	description = Myc-induced nuclear antigen (probable) -- fatm_description = demethylase and histidyl-hydroxylase NO66	FANhyb_icon00001391_a.1.g00001.1	PREDICTED: uncharacterized protein LOC101300921 [Fragaria vesca subsp. vesca]
comp100136_c1_seq4	1058	0.6277	0.4566	0.54215	1.0934	0.8993	0.99635	1.222	0.6587	0.94035	1.3143	0.8334	1.07385	0.9124	0.6839	0.79815	0.861	1.0783	0.96965	1.4367	1.5374	1.48705	gene12012	description = Myc-induced nuclear antigen (probable) -- fatm_description = demethylase and histidyl-hydroxylase NO66	FANhyb_icon00001391_a.1.g00001.1	PREDICTED: uncharacterized protein LOC101300921 [Fragaria vesca subsp. vesca]
comp100136_c2_seq1	626	1.0608	0.3858	0.7233	0.7392	0	0.3696	0.5633	0	0.28165	1.8511	0.2012	1.02615	0	0	0	0	0.3645	0.18225	0.4047	0.5568	0.48075	gene12012	description = Myc-induced nuclear antigen (probable) -- fatm_description = demethylase and histidyl-hydroxylase NO66	FANhyb_rscf00001673.1.g00001.1	PREDICTED: uncharacterized protein LOC101300921 [Fragaria vesca subsp. vesca]	--	--	--	--	--	--	--	--	--	--	--	--	--	--
comp100136_c2_seq2	481	0	0	0	0	0	0	0.4887	0	0.24435	0	0	0	0	0	0	0	0	0	0	0	0	gene12012	description = Myc-induced nuclear antigen (probable) -- fatm_description = demethylase and histidyl-hydroxylase NO66	FANhyb_icon00001391_a.1.g00001.1	PREDICTED: uncharacterized protein LOC101300921 [Fragaria vesca subsp. vesca]	--	--	--	--	--	--	--	--	--	--	--	--	--	--
comp100136_c2_seq5	473	0.702	0	0.351	0	0	0	0.2485	0.2456	0.24705	0.735	0	0.3675	0	0.2549	0.12745	0	0	0	0.5356	0.7369	0.63625	gene12012	description = Myc-induced nuclear antigen (probable) -- fatm_description = demethylase and histidyl-hydroxylase NO66	FANhyb_rscf00001673.1.g00001.1	PREDICTED: uncharacterized protein LOC101300921 [Fragaria vesca subsp. vesca]	--	--	--	--	--	--	--	--	--	--	--	--	--	--
comp100136_c2_seq6	991	0	0	0	0	0	0	0	0	0	0	0	0	0	0	0	0	0.2302	0.1151	0	0	0	gene12012	description = Myc-induced nuclear antigen (probable) -- fatm_description = demethylase and histidyl-hydroxylase NO66	FANhyb_icon00001391_a.1.g00001.1	PREDICTED: uncharacterized protein LOC101300921 [Fragaria vesca subsp. vesca]	--	--	--	--	--	--	--	--	--	--	--	--	--	--
comp100136_c2_seq7	771	3.7324	2.3496	3.041	2.7007	1.0578	1.87925	1.8293	4.0676	2.94845	1.8035	2.7774	2.29045	0.939	0.782	0.8605	2.2152	2.9594	2.5873	2.4643	1.8083	2.1363	gene12012	description = Myc-induced nuclear antigen (probable) -- fatm_description = demethylase and histidyl-hydroxylase NO66	FANhyb_rscf00001673.1.g00001.1	PREDICTED: uncharacterized protein LOC101300921 [Fragaria vesca subsp. vesca]	--	--	--	--	--	--	--	--	--	--	--	--	--	--
comp100136_c2_seq8	1208	1.6492	1.0997	1.37445	2.2025	1.0127	1.6076	2.7243	2.2115	2.4679	1.3429	1.2513	1.2971	0.7991	0.9982	0.89865	1.2253	1.6999	1.4626	3.5651	2.9815	3.2733	gene12012	description = Myc-induced nuclear antigen (probable) -- fatm_description = demethylase and histidyl-hydroxylase NO66	FANhyb_icon00001391_a.1.g00001.1	PREDICTED: uncharacterized protein LOC101300921 [Fragaria vesca subsp. vesca]
comp100136_c3_seq1	407	0.5439	0	0.27195	0	0	0	0	0	0	0.2847	0	0.14235	0	0	0	0	0	0	0	0	0	gene12012	description = Myc-induced nuclear antigen (probable) -- fatm_description = demethylase and histidyl-hydroxylase NO66	FANhyb_rscf00001673.1.g00001.1	PREDICTED: uncharacterized protein LOC101300921 [Fragaria vesca subsp. vesca]	--	--	--	--	--	--	--	--	--	--	--	--	--	--
comp100137_c0_seq1	1441	32.3361	29.5848	30.9605	29.3014	31.4118	30.3566	33.6039	29.26	31.432	34.4174	31.1193	32.7683	41.3641	45.2726	43.3184	24.2581	24.8594	24.5587	27.4251	32.1699	29.7975	gene20935	description = Syntaxin-31 (AtSYP31) (similar to) -- fatm_description = Syntaxin-31	FANhyb_rscf00000476.1.g00008.1	PREDICTED: syntaxin-31-like [Fragaria vesca subsp. vesca]
comp100138_c0_seq3	1248	0	0	0	0	0	0	0	0	0	0	0	0	0	0	0	0.1825	0	0.09125	0	0	0	gene22351	description = Histidine-containing phosphotransfer protein 1 (putative) -- fatm_description = phosphotransfer protein 1	FANhyb_rscf00000478.1.g00006.1	PREDICTED: histidine-containing phosphotransfer protein 1-like [Fragaria vesca subsp. vesca]
comp100139_c0_seq2	1289	9.1017	9.6503	9.376	7.8078	8.5417	8.17475	3.7384	3.9649	3.85165	6.8322	6.9382	6.8852	1.5913	4.584	3.08765	13.1618	15.577	14.3694	8.7457	9.7345	9.2401	gene27817	description = Ras guanine nucleotide exchange factor Y (probable) -- fatm_description = Protein FANTASTIC FOUR	FANhyb_rscf00000264.1.g00008.1	hypothetical protein PRUPE_ppa007155mg [Prunus persica]
comp100140_c0_seq1	992	2.0083	3.6523	2.8303	2.099	1.3703	1.73465	3.3174	3.864	3.5907	1.5186	3.8094	2.664	1.5812	1.945	1.7631	1.2626	1.6101	1.43635	3.0645	3.3965	3.2305	gene25660	description = Transcription factor IIIB 70 kDa subunit (TFIIIB) (probable) -- fatm_description = IIIB 90 kDa subunit	FANhyb_icon00010441_a.1.g00001.1	PREDICTED: transcription factor IIIB 70 kDa subunit-like [Fragaria vesca subsp. vesca]	--	--	--	--	SPBC13E7.10c	143	4e-38	COG1405	Transcription initiation factor TFIIIB, Brf1 subunit/Transcription initiation factor TFIIB	K15196	4e-79	254	vvi:100263800	transcription factor IIIB 90 kDa subunit
comp100140_c0_seq2	1005	3.8545	1.8025	2.8285	2.8776	2.0288	2.4532	3.2745	3.1205	3.1975	3.1131	0.752	1.93255	1.4407	0.4799	0.9603	3.6255	3.0649	3.3452	1.5124	2.1965	1.85445	gene25660	description = Transcription factor IIIB 70 kDa subunit (TFIIIB) (probable) -- fatm_description = IIIB 90 kDa subunit	FANhyb_icon00010441_a.1.g00001.1	PREDICTED: transcription factor IIIB 70 kDa subunit-like [Fragaria vesca subsp. vesca]	--	--	--	--	SPBC13E7.10c	142	5e-38	COG1405	Transcription initiation factor TFIIIB, Brf1 subunit/Transcription initiation factor TFIIB	K15196	4e-79	254	rcu:RCOM_1320990	transcription factor IIIB 90 kDa subunit
comp100141_c0_seq1	784	0.847	2.3106	1.5788	0.8853	3.641	2.26315	1.0494	1.926	1.4877	1.478	2.5707	2.02435	0.7695	1.5381	1.1538	0.8714	2.3282	1.5998	4.5238	0.5928	2.5583	gene11331	description = Pentatricopeptide repeat-containing protein At5g65560 (probable) -- fatm_description = Pentatricopeptide repeat-containing protein	FANhyb_rscf00000838.1.g00002.1	PREDICTED: pentatricopeptide repeat-containing protein At5g65560-like [Fragaria vesca subsp. vesca]	sp|Q9LSL9|PP445_ARATH	202	1e-59	Pentatricopeptide repeat-containing protein At5g65560 OS=Arabidopsis thaliana GN=At5g65560 PE=2 SV=1	--	--	--	--	--	K15336	2e-12	68.2	vvi:100259391	tRNA (cytosine38-C5)-methyltransferase [EC:2.1.1.204]
comp100141_c1_seq1	848	0.5221	1.1393	0.8307	0.2728	0.4809	0.37685	0.2772	2.0546	1.1659	0.5466	0.4456	0.4961	0.2846	1.2798	0.7822	1.2085	0.6727	0.9406	1.195	0.548	0.8715	gene11331	description = Pentatricopeptide repeat-containing protein At5g65560 (probable) -- fatm_description = Pentatricopeptide repeat-containing protein	FANhyb_rscf00000838.1.g00002.1	PREDICTED: pentatricopeptide repeat-containing protein At5g65560-like [Fragaria vesca subsp. vesca]	sp|Q9LSL9|PP445_ARATH	208	2e-61	Pentatricopeptide repeat-containing protein At5g65560 OS=Arabidopsis thaliana GN=At5g65560 PE=2 SV=1	--	--	--	--	--	K15336	5e-13	70.5	vvi:100259391	tRNA (cytosine38-C5)-methyltransferase [EC:2.1.1.204]
comp100141_c1_seq2	315	1.0541	0.7668	0.91045	2.5707	0	1.28535	1.4925	0.7375	1.115	0.7357	1.5995	1.1676	2.2983	0	1.14915	1.0844	1.4487	1.26655	1.6085	2.5818	2.09515	gene11331	description = Pentatricopeptide repeat-containing protein At5g65560 (probable) -- fatm_description = Pentatricopeptide repeat-containing protein	FANhyb_rscf00000838.1.g00002.1	PREDICTED: pentatricopeptide repeat-containing protein At5g65560-like [Fragaria vesca subsp. vesca]	sp|Q9LSL9|PP445_ARATH	89.7	3e-22	Pentatricopeptide repeat-containing protein At5g65560 OS=Arabidopsis thaliana GN=At5g65560 PE=2 SV=1	--	--	--	--	--	K15336	8e-12	61.2	vvi:100259391	tRNA (cytosine38-C5)-methyltransferase [EC:2.1.1.204]
comp100142_c0_seq2	1221	9.8805	7.0226	8.45155	1.5159	0.668	1.09195	2.214	2.6636	2.4388	1.1388	0.4127	0.77575	0.1976	0.6913	0.44445	9.5119	10.745	10.1285	1.7636	1.1418	1.4527	gene17350	description = Xylem cysteine proteinase 2 (AtXCP2), Precursor (putative) -- fatm_description = Xylem cysteine proteinase 2	FANhyb_rscf00007356.1.g00001.1	PREDICTED: xylem cysteine proteinase 1-like [Fragaria vesca subsp. vesca]	sp|O65493|XCP1_ARATH	538	0	Xylem cysteine proteinase 1 OS=Arabidopsis thaliana GN=XCP1 PE=1 SV=1	AF1946_2	92	1e-20	COG4870	Cysteine protease	K01365	0	555	mtr:MTR_3g116080	cathepsin L [EC:3.4.22.15]
comp100142_c0_seq3	1153	12.6711	11.5218	12.0965	0.602	0.4716	0.5368	3.3639	2.1155	2.7397	0.402	1.311	0.8565	0.1046	0.4183	0.26145	12.2454	10.3893	11.3173	1.538	0.6046	1.0713	gene17350	description = Xylem cysteine proteinase 2 (AtXCP2), Precursor (putative) -- fatm_description = Xylem cysteine proteinase 2	FANhyb_rscf00007356.1.g00001.1	PREDICTED: xylem cysteine proteinase 1-like [Fragaria vesca subsp. vesca]	sp|Q9LM66|XCP2_ARATH	528	0	Xylem cysteine proteinase 2 OS=Arabidopsis thaliana GN=XCP2 PE=1 SV=2	AF1946_2	90.5	4e-20	COG4870	Cysteine protease	K01365	0	554	mtr:MTR_3g116080	cathepsin L [EC:3.4.22.15]
comp100143_c0_seq1	914	6.9024	6.4745	6.68845	4.1766	5.0565	4.61655	7.0725	4.0666	5.56955	1.2678	1.516	1.3919	0.528	1.1874	0.8577	9.3432	9.3614	9.3523	2.2173	4.1948	3.20605	gene02381	description = Transcription factor bHLH36 (bHLH 36) (probable) -- fatm_description = Transcription factor bHLH36	FANhyb_icon00020217_a.1.g00001.1	PREDICTED: transcription factor bHLH36-like [Fragaria vesca subsp. vesca]	sp|Q9FLI1|BH036_ARATH	70.5	1e-14	Transcription factor bHLH36 OS=Arabidopsis thaliana GN=BHLH36 PE=2 SV=1	--	--	--	--	--	--	--	--	--	--
comp100143_c1_seq1	321	1.724	10.5344	6.1292	1.8019	3.3876	2.59475	4.0276	7.5988	5.8132	0.361	1.1772	0.7691	0.3759	0.3757	0.3758	4.6113	4.9756	4.79345	3.1568	5.791	4.4739	gene02381	description = Transcription factor bHLH36 (bHLH 36) (probable) -- fatm_description = Transcription factor bHLH36	NA	NA	--	--	--	--	--	--	--	--	--	--	--	--	--	--
comp100143_c1_seq2	420	0	0.5751	0.28755	0.5509	0	0.27545	0	0	0	0	0	0	0	0	0	0	0	0	0	0	0	gene02381	description = Transcription factor bHLH36 (bHLH 36) (probable) -- fatm_description = Transcription factor bHLH36	NA	NA
comp100143_c1_seq3	678	0.8162	0.3563	0.58625	2.3887	3.2078	2.79825	0.5201	1.7132	1.11665	1.7091	1.8579	1.7835	0.3559	0.1779	0.2669	2.687	3.5336	3.1103	1.4946	1.1995	1.34705	gene02381	description = Transcription factor bHLH36 (bHLH 36) (probable) -- fatm_description = Transcription factor bHLH36	FANhyb_icon00020217_a.1.g00001.1	PREDICTED: transcription factor bHLH36-like [Fragaria vesca subsp. vesca]	sp|Q9FLI1|BH036_ARATH	70.5	4e-15	Transcription factor bHLH36 OS=Arabidopsis thaliana GN=BHLH36 PE=2 SV=1	--	--	--	--	--	--	--	--	--	--
comp100143_c1_seq6	433	2.8117	8.3674	5.58955	3.2059	1.2557	2.2308	4.0716	4.292	4.1818	0	0	0	0.2787	1.114	0.69635	6.5741	6.8503	6.7122	4.6805	3.4882	4.08435	gene02381	description = Transcription factor bHLH36 (bHLH 36) (probable) -- fatm_description = Transcription factor bHLH36	NA	NA	--	--	--	--	--	--	--	--	--	--	--	--	--	--
comp100144_c0_seq13	227	0.4876	0	0.2438	2.0384	0.5988	1.3186	2.0711	1.5351	1.8031	1.0209	3.3294	2.17515	3.1892	0	1.5946	0	2.0103	1.00515	0.558	0	0.279	gene18382	description = Transcription factor Dp-1 (probable) -- fatm_description = Transcription factor-like protein DPB	NA	NA	--	--	--	--	--	--	--	--	--	--	--	--	--	--
comp100144_c0_seq2	1188	0.3727	0	0.18635	0.5842	0	0.2921	0	0	0	0.1951	0	0.09755	0	0.812	0.406	0	0	0	0.4265	0	0.21325	gene18382	description = Transcription factor Dp-1 (probable) -- fatm_description = Transcription factor-like protein DPB	FANhyb_rscf00000061.1.g00015.1	PREDICTED: transcription factor-like protein DPB-like [Fragaria vesca subsp. vesca]	sp|Q9FNY2|DPB_ARATH	223	2e-69	Transcription factor-like protein DPB OS=Arabidopsis thaliana GN=DPB PE=1 SV=1	--	--	--	--	--	K04683	3e-69	223	pop:POPTR_576733	transcription factor Dp-1
comp100144_c0_seq3	1097	0	0	0	0	0	0	0	0	0	0.2113	0	0.10565	0	0	0	0	0	0	0	0	0	gene18382	description = Transcription factor Dp-1 (probable) -- fatm_description = Transcription factor-like protein DPB	FANhyb_rscf00000061.1.g00015.1	PREDICTED: transcription factor-like protein DPB-like [Fragaria vesca subsp. vesca]	sp|Q9FNY2|DPB_ARATH	221	4e-69	Transcription factor-like protein DPB OS=Arabidopsis thaliana GN=DPB PE=1 SV=1	--	--	--	--	--	K04683	7e-69	221	pop:POPTR_576733	transcription factor Dp-1
comp100144_c0_seq7	1169	0	0	0	0.1979	0	0.09895	0	0.1987	0.09935	0	0	0	0	0	0	0.1948	0.1952	0.195	0.4334	0	0.2167	gene18382	description = Transcription factor Dp-1 (probable) -- fatm_description = Transcription factor-like protein DPB	FANhyb_rscf00000061.1.g00015.1	PREDICTED: transcription factor-like protein DPB-like [Fragaria vesca subsp. vesca]	sp|Q9FNY2|DPB_ARATH	220	2e-68	Transcription factor-like protein DPB OS=Arabidopsis thaliana GN=DPB PE=1 SV=1	--	--	--	--	--	K04683	1e-69	224	pop:POPTR_576733	transcription factor Dp-1
comp100145_c0_seq1	613	0.3611	0	0.18055	0	1.3305	0.66525	0	0	0	0	0.411	0.2055	0	0	0	0.3715	0	0.18575	0	0	0	gene23313	description = Para-aminobenzoate synthase (PABA synthase) (probable) -- fatm_description = synthase component 1	FANhyb_icon00003654_a.1.g00001.1	PREDICTED: para-aminobenzoate synthase-like [Fragaria vesca subsp. vesca]	sp|Q1XDC5|TRPG_PORYE	69.7	4e-20	Anthranilate synthase component II OS=Porphyra yezoensis GN=trpG PE=4 SV=1	PAE2459	66.6	5e-24	COG0512	Anthranilate/para-aminobenzoate synthases component II	K13950	3e-77	176	vvi:100258193	para-aminobenzoate synthetase [EC:2.6.1.85]
comp100145_c0_seq4	321	1.0344	1.8811	1.45775	0.3604	0	0.1802	4.0276	1.4474	2.7375	0	0.3924	0.1962	0.3759	0	0.18795	1.7736	2.4878	2.1307	1.1838	0.7239	0.95385	gene10916	description = Serine/threonine-protein kinase RIO1 (RIO kinase 1) (probable) -- fatm_description = threonine-protein kinase RIO1	FANhyb_icon00037473_a.1.g00001.1	No_hits	--	--	--	--	--	--	--	--	--	--	--	--	--	--
comp100145_c0_seq5	967	0	0	0	0.2393	0	0.11965	0	0	0	0	0	0	0.2496	0	0.1248	0	0	0	0	0	0	gene23313	description = Para-aminobenzoate synthase (PABA synthase) (probable) -- fatm_description = synthase component 1	FANhyb_icon00003654_a.1.g00001.1	PREDICTED: para-aminobenzoate synthase-like [Fragaria vesca subsp. vesca]	sp|Q1XDC5|TRPG_PORYE	69.7	8e-20	Anthranilate synthase component II OS=Porphyra yezoensis GN=trpG PE=4 SV=1	PAE2459	66.6	1e-23	COG0512	Anthranilate/para-aminobenzoate synthases component II	K13950	8e-84	199	vvi:100258193	para-aminobenzoate synthetase [EC:2.6.1.85]
comp100145_c0_seq6	981	0	0	0	0.2358	0	0.1179	0	0.2368	0.1184	0.2362	0	0.1181	0	0	0	0	0.6978	0.3489	0	0	0	gene23313	description = Para-aminobenzoate synthase (PABA synthase) (probable) -- fatm_description = synthase component 1	FANhyb_icon00003654_a.1.g00001.1	PREDICTED: para-aminobenzoate synthase-like [Fragaria vesca subsp. vesca]	sp|Q1XDC5|TRPG_PORYE	106	1e-27	Anthranilate synthase component II OS=Porphyra yezoensis GN=trpG PE=4 SV=1	alr3443_1	169	6e-51	COG0512	Anthranilate/para-aminobenzoate synthases component II	K13950	8e-107	333	vvi:100258193	para-aminobenzoate synthetase [EC:2.6.1.85]
comp100145_c0_seq7	250	0.8854	0	0.4427	0.4627	0.5437	0.5032	0	0	0	0	0	0	0	0	0	0.9109	0.4563	0.6836	1.52	0	0.76	gene31681	fatm_description = Uncharacterized ATP-dependent helicase C29A10.10c	FANhyb_icon00037473_a.1.g00001.1	No_hits	--	--	--	--	--	--	--	--	--	--	--	--	--	--
comp100145_c0_seq8	325	0	0	0	0.3559	2.0912	1.22355	0	2.5018	1.2509	1.0696	0	0.5348	1.1138	1.4842	1.299	0.3503	0.351	0.35065	1.1692	2.1449	1.65705	gene22906	description = Peptidyl-tRNA hydrolase (PTH) (probable)	FANhyb_icon00003654_a.1.g00001.1	PREDICTED: para-aminobenzoate synthase-like [Fragaria vesca subsp. vesca]	--	--	--	--	--	--	--	--	--	--	--	--	--	--
comp100145_c1_seq1	251	0.8819	0	0.44095	0	0.5416	0.2708	0	0	0	0	0	0	0	0	0	0	0	0	0	0.4629	0.23145	gene30628	description = Transcription elongation factor B polypeptide 3 (EloA) (probable)	NA	NA	--	--	--	--	--	--	--	--	--	--	--	--	--	--
comp100145_c2_seq1	1110	5.4841	3.808	4.64605	2.9181	1.7144	2.31625	2.6471	0.8371	1.7421	1.9835	0.7944	1.38895	2.7175	0.9777	1.8476	2.8722	3.3917	3.13195	1.4835	3.1401	2.3118	gene23313	description = Para-aminobenzoate synthase (PABA synthase) (probable) -- fatm_description = synthase component 1	FANhyb_icon00003654_a.1.g00001.1	PREDICTED: para-aminobenzoate synthase-like [Fragaria vesca subsp. vesca]	sp|Q1XDC5|TRPG_PORYE	106	2e-27	Anthranilate synthase component II OS=Porphyra yezoensis GN=trpG PE=4 SV=1	alr3443_1	169	2e-50	COG0512	Anthranilate/para-aminobenzoate synthases component II	K13950	7e-106	332	vvi:100258193	para-aminobenzoate synthetase [EC:2.6.1.85]
comp100145_c2_seq2	918	1.0851	0.5262	0.80565	2.1422	2.2211	2.18165	1.6644	0.8857	1.27505	1.5147	2.3326	1.92365	1.1829	2.2331	1.708	1.8605	0	0.93025	1.6558	2.025	1.8404	gene23313	description = Para-aminobenzoate synthase (PABA synthase) (probable) -- fatm_description = synthase component 1	FANhyb_icon00003654_a.1.g00001.1	PREDICTED: para-aminobenzoate synthase-like [Fragaria vesca subsp. vesca]	sp|Q1XDC5|TRPG_PORYE	106	8e-28	Anthranilate synthase component II OS=Porphyra yezoensis GN=trpG PE=4 SV=1	alr3443_1	169	3e-51	COG0512	Anthranilate/para-aminobenzoate synthases component II	K13950	8e-106	329	vvi:100258193	para-aminobenzoate synthetase [EC:2.6.1.85]
comp100146_c0_seq1	1402	14.2889	14.9885	14.6387	8.4986	9.3076	8.9031	11.7365	12.7586	12.2476	7.2733	3.4141	5.3437	4.4752	3.0104	3.7428	16.4053	15.298	15.8516	15.9913	16.1595	16.0754	gene27966	description = GDSL esterase/lipase At5g14450, Precursor (putative) -- fatm_description = esterase/lipase At5g14450	FANhyb_icon00001887_a.1.g00001.1	PREDICTED: GDSL esterase/lipase At4g01130-like [Fragaria vesca subsp. vesca]
comp100147_c0_seq1	930	71.4065	63.5014	67.454	25.7482	25.8704	25.8093	45.7491	46.3364	46.0427	17.5685	20.723	19.1457	13.8823	14.263	14.0726	48.2387	46.615	47.4269	39.7702	37.978	38.8741	gene29759	description = Triose phosphate/phosphate translocator, chloroplastic (cTPT), Precursor (putative) -- fatm_description = Triose phosphate/phosphate translocator, chloroplastic	FANhyb_rscf00006086.1.g00002.1	PREDICTED: triose phosphate/phosphate translocator TPT, chloroplastic-like [Fragaria vesca subsp. vesca]	sp|P21727|TPT_PEA	350	5e-120	Triose phosphate/phosphate translocator, chloroplastic OS=Pisum sativum PE=1 SV=1	--	--	--	--	--	K15283	3e-125	365	rcu:RCOM_1673220	solute carrier family 35, member E1
comp100147_c0_seq2	946	26.7925	26.8093	26.8009	38.0303	37.6464	37.8383	27.7058	24.1883	25.9471	28.6631	33.022	30.8425	19.7697	18.8657	19.3177	39.1178	41.4851	40.3015	36.1519	33.4056	34.7788	gene29759	description = Triose phosphate/phosphate translocator, chloroplastic (cTPT), Precursor (putative) -- fatm_description = Triose phosphate/phosphate translocator, chloroplastic	FANhyb_rscf00006086.1.g00002.1	PREDICTED: triose phosphate/phosphate translocator TPT, chloroplastic-like [Fragaria vesca subsp. vesca]	sp|P21727|TPT_PEA	339	1e-115	Triose phosphate/phosphate translocator, chloroplastic OS=Pisum sativum PE=1 SV=1	--	--	--	--	--	K15283	2e-124	363	rcu:RCOM_1673220	solute carrier family 35, member E1
comp100147_c1_seq1	846	181.065	202.853	191.959	85.8716	83.7106	84.7911	119.616	118.487	119.052	59.5823	66.406	62.9941	28.6672	26.7972	27.7322	156.124	152.786	154.455	109.597	111.239	110.418	gene29759	description = Triose phosphate/phosphate translocator, chloroplastic (cTPT), Precursor (putative) -- fatm_description = Triose phosphate/phosphate translocator, chloroplastic	FANhyb_rscf00006086.1.g00002.1	PREDICTED: triose phosphate/phosphate translocator TPT, chloroplastic-like [Fragaria vesca subsp. vesca]	sp|Q9ZSR7|TPT_ARATH	353	1e-121	Triose phosphate/phosphate translocator TPT, chloroplastic OS=Arabidopsis thaliana GN=TPT PE=2 SV=1	--	--	--	--	--	K15283	5e-124	360	rcu:RCOM_1673220	solute carrier family 35, member E1
comp100147_c1_seq2	564	2.9436	7.2804	5.112	2.8715	6.7483	4.8099	3.1259	3.2951	3.2105	3.2873	4.0201	3.6537	2.1393	1.7105	1.9249	7.4697	9.7093	8.5895	6.0638	4.9439	5.50385	gene29759	description = Triose phosphate/phosphate translocator, chloroplastic (cTPT), Precursor (putative) -- fatm_description = Triose phosphate/phosphate translocator, chloroplastic	FANhyb_rscf00006086.1.g00002.1	PREDICTED: triose phosphate/phosphate translocator TPT, chloroplastic-like [Fragaria vesca subsp. vesca]	sp|P11869|TPT_SPIOL	154	2e-45	Triose phosphate/phosphate translocator, chloroplastic OS=Spinacia oleracea PE=1 SV=1	--	--	--	--	--	K15283	7e-53	174	rcu:RCOM_1673220	solute carrier family 35, member E1
comp100148_c0_seq1	469	0.472	0	0.236	4.4398	1.1593	2.79955	0.5012	0	0.2506	0.9883	0	0.49415	0.5145	0.7713	0.6429	0.2428	0.973	0.6079	0.8102	1.4863	1.14825	gene09948	description = WUSCHEL-related homeobox 3B (similar to)	FANhyb_icon00001585_a.1.g00002.1	hypothetical protein PRUPE_ppa019413mg [Prunus persica]	--	--	--	--	--	--	--	--	--	--	--	--	--	--
comp100148_c0_seq2	591	46.4444	51.0869	48.7657	30.1435	33.5798	31.8617	35.2	59.1575	47.1788	35.8808	52.6444	44.2626	31.0325	30.1979	30.6152	31.9818	30.3066	31.1442	38.1497	33.0265	35.5881	gene09948	description = WUSCHEL-related homeobox 3B (similar to)	FANhyb_icon00001585_a.1.g00002.1	hypothetical protein PRUPE_ppa019413mg [Prunus persica]	--	--	--	--	--	--	--	--	--	--	--	--	--	--
comp100148_c1_seq1	620	200.652	172.973	186.813	184.342	190.959	187.651	221.415	244.296	232.856	205.776	210.683	208.23	166.393	183.215	174.804	145.818	149.781	147.8	167.934	202.57	185.252	gene09948	description = WUSCHEL-related homeobox 3B (similar to)	FANhyb_icon00001585_a.1.g00002.1	hypothetical protein PRUPE_ppa019413mg [Prunus persica]	--	--	--	--	--	--	--	--	--	--	--	--	--	--
comp100149_c0_seq1	1081	5.7337	7.1501	6.4419	8.775	9.9338	9.3544	7.7195	9.8854	8.80245	11.577	13.2838	12.4304	10.9386	9.1472	10.0429	8.5318	4.7491	6.64045	6.9133	7.8458	7.37955	gene30800	description = Tetratricopeptide repeat protein 1 (TPR repeat protein 1) (probable) -- fatm_description = Sperm-associated antigen 1	FANhyb_rscf00001129.1.g00005.1	PREDICTED: uncharacterized protein LOC101299611 [Fragaria vesca subsp. vesca]	--	--	--	--	--	--	--	--	--	--	--	--	--	--
comp100150_c0_seq1	1093	35.9482	22.4302	29.1892	30.7987	35.8167	33.3077	24.6248	31.7747	28.1998	26.7165	32.1534	29.435	22.7409	27.2508	24.9959	24.2727	26.303	25.2878	24.9159	27.212	26.0639	gene18786	description = Ataxin-3 homolog (putative) -- fatm_description = Putative ataxin-3 homolog	FANhyb_rscf00000266.1.g00004.1	PREDICTED: ataxin-3 homolog [Fragaria vesca subsp. vesca]	sp|Q9M391|ATX3H_ARATH	311	1e-105	Ataxin-3 homolog OS=Arabidopsis thaliana GN=At3g54130 PE=2 SV=1	--	--	--	--	--	K11863	1e-121	355	gmx:100776098	Ataxin-3 [EC:3.4.22.-]
comp100150_c1_seq1	576	0.5765	0	0.28825	1.205	0.944	1.0745	0	0.4033	0.20165	0	0	0	0.8379	0.6281	0.733	0	0	0	0.6597	0.6051	0.6324	NA	NA	NA	NA	--	--	--	--	--	--	--	--	--	--	--	--	--	--
comp100150_c1_seq2	1032	29.815	25.5114	27.6632	32.1708	31.348	31.7594	25.0553	32.3023	28.6788	27.1728	31.2466	29.2097	24.7866	20.9158	22.8512	27.2521	30.6214	28.9367	30.0708	29.0457	29.5583	gene18786	description = Ataxin-3 homolog (putative) -- fatm_description = Putative ataxin-3 homolog	FANhyb_rscf00000266.1.g00004.1	PREDICTED: ataxin-3 homolog [Fragaria vesca subsp. vesca]	sp|Q9M391|ATX3H_ARATH	310	2e-105	Ataxin-3 homolog OS=Arabidopsis thaliana GN=At3g54130 PE=2 SV=1	--	--	--	--	--	K11863	2e-121	354	gmx:100776098	Ataxin-3 [EC:3.4.22.-]
comp100150_c1_seq3	416	0.2661	0	0.13305	0	0	0	0	0	0	0	0	0	1.1602	0.8696	1.0149	0.5474	0	0.2737	0	0	0	gene18786	description = Ataxin-3 homolog (putative) -- fatm_description = Putative ataxin-3 homolog	FANhyb_rscf00000266.1.g00004.1	PREDICTED: ataxin-3 homolog [Fragaria vesca subsp. vesca]	--	--	--	--	--	--	--	--	--	--	--	--	--	--
comp100150_c2_seq1	467	0	0.2586	0.1293	0.2477	2.3286	1.28815	0.5033	0.9949	0.7491	1.7369	1.0789	1.4079	1.0335	0.5164	0.77495	0.2438	0.2443	0.24405	1.3562	0.4976	0.9269	NA	NA	NA	NA	--	--	--	--	--	--	--	--	--	--	--	--	--	--
comp100151_c0_seq2	1216	0	0	0	0	0	0	0	0	0	0	0.4144	0.2072	0.5954	0.1983	0.39685	0	0	0	0	0	0	gene24558	description = F-box/kelch-repeat protein At3g23880 (probable) -- fatm_description = kelch-repeat protein At3g23880	FANhyb_rscf00000001.1.g00037.1	No_hits	--	--	--	--	--	--	--	--	--	--	--	--	--	--
comp100151_c0_seq4	996	0	0	0	0	0	0	0	0	0	0.2327	0.2529	0.2428	0.4846	0	0.2423	0	0	0	0	0	0	NA	NA	FANhyb_rscf00000001.1.g00037.1	No_hits	--	--	--	--	--	--	--	--	--	--	--	--	--	--
comp100151_c0_seq5	1007	0.6595	0	0.32975	0.2298	0	0.1149	0.2334	0	0.1167	0.9206	1.0007	0.96065	0.7189	0.958	0.83845	0	1.1329	0.56645	0.2516	0.2308	0.2412	NA	NA	FANhyb_rscf00000001.1.g00037.1	No_hits	--	--	--	--	--	--	--	--	--	--	--	--	--	--
comp100151_c0_seq6	215	0.5148	1.1234	0.8191	0.538	0.6322	0.5851	1.0933	0	0.54665	0.539	0	0.2695	0	0	0	0	0	0	0	0	0	NA	NA	FANhyb_rscf00000727.1.g00002.1	No_hits	--	--	--	--	--	--	--	--	--	--	--	--	--	--
comp100151_c0_seq7	1202	0.1842	0	0.0921	0	0.2262	0.1131	0	0	0	0	0	0	0	0	0	0	0	0	0	0	0	gene24558	description = F-box/kelch-repeat protein At3g23880 (probable) -- fatm_description = kelch-repeat protein At3g23880	FANhyb_rscf00000001.1.g00037.1	No_hits	--	--	--	--	--	--	--	--	--	--	--	--	--	--
comp100151_c1_seq1	1164	0	0.415	0.2075	1.1926	0	0.5963	0	0.2994	0.1497	0.5973	0.4329	0.5151	0.4146	0.8288	0.6217	0	1.3721	0.68605	1.5235	0.4991	1.0113	gene32344	description = Cleavage and polyadenylation specificity factor CPSF30 (AtC3H11) (probable) -- fatm_description = Probable ATP-dependent RNA helicase YTHDC2	FANhyb_icon00001078_a.1.g00001.1	PREDICTED: uncharacterized protein LOC101307987 [Fragaria vesca subsp. vesca]	--	--	--	--	--	--	--	--	--	--	--	--	--	--
comp100151_c1_seq2	377	1.7615	3.5238	2.64265	5.5232	4.6872	5.1052	4.0528	1.8486	2.9507	8.2989	6.0142	7.15655	3.5206	5.1178	4.3192	3.6243	9.6835	6.6539	4.7038	8.9371	6.82045	gene31677	description = Cell division control protein 2 homolog (similar to)	FANhyb_rscf00000727.1.g00002.1	No_hits	--	--	--	--	--	--	--	--	--	--	--	--	--	--
comp100151_c1_seq3	711	2.0237	0.8493	1.4365	1.4643	1.9118	1.68805	0	0.9802	0.4901	5.7042	2.8346	4.2694	5.4305	4.4097	4.9201	1.9217	1.6046	1.76315	2.4941	4.412	3.45305	NA	NA	FANhyb_rscf00000727.1.g00002.1	No_hits	--	--	--	--	--	--	--	--	--	--	--	--	--	--
comp100151_c1_seq4	388	0.2853	0	0.14265	0.5963	0	0.29815	0	3.5924	1.7962	0	0	0	0	1.554	0.777	0	2.3522	1.1761	0	0.5989	0.29945	gene31677	description = Cell division control protein 2 homolog (similar to)	FANhyb_rscf00000727.1.g00002.1	No_hits	--	--	--	--	--	--	--	--	--	--	--	--	--	--
comp100151_c1_seq5	212	0.5221	0	0.26105	0	0	0	0	0	0	0	0	0	0	0.5688	0.2844	0	0.5381	0.26905	0	0	0	NA	NA	NA	NA	--	--	--	--	--	--	--	--	--	--	--	--	--	--
comp100151_c1_seq6	234	0	0	0	0	0.5809	0.29045	0	0	0	0	0	0	0	0	0	0	0.4875	0.24375	0	0	0	gene32344	description = Cleavage and polyadenylation specificity factor CPSF30 (AtC3H11) (probable) -- fatm_description = Probable ATP-dependent RNA helicase YTHDC2	FANhyb_icon00001078_a.1.g00001.1	PREDICTED: uncharacterized protein LOC101307987 [Fragaria vesca subsp. vesca]
comp100151_c1_seq7	266	0	2.2701	1.13505	1.3047	0	0.65235	0.4419	0.4367	0.4393	0.8713	0	0.43565	0	0.4533	0.22665	0.8561	0.8578	0.85695	0.9524	0	0.4762	gene13765	description = Syntaxin-22 (AtSYP22) (similar to) -- fatm_description = Syntaxin-22	FANhyb_rscf00000727.1.g00002.1	No_hits	--	--	--	--	--	--	--	--	--	--	--	--	--	--
comp100151_c1_seq8	1082	2.0458	0.8929	1.46935	2.8867	2.5126	2.69965	0.6517	0.8588	0.75525	2.9987	3.2597	3.1292	0.8921	0.8916	0.89185	0.9471	3.2686	2.10785	3.512	4.1877	3.84985	gene32344	description = Cleavage and polyadenylation specificity factor CPSF30 (AtC3H11) (probable) -- fatm_description = Probable ATP-dependent RNA helicase YTHDC2	FANhyb_icon00001078_a.1.g00001.1	PREDICTED: uncharacterized protein LOC101307987 [Fragaria vesca subsp. vesca]
comp100152_c0_seq1	569	1.9452	2.7592	2.3522	4.8793	1.6722	3.27575	3.7181	3.4703	3.5942	2.0365	2.2138	2.12515	2.9688	4.8744	3.9216	2.2012	3.0075	2.60435	3.1165	5.3089	4.2127	NA	NA	NA	NA	--	--	--	--	--	--	--	--	--	--	--	--	--	--
comp100152_c0_seq2	275	0	0	0	1.262	0	0.631	0.8548	0	0.4274	0.8427	0.458	0.65035	2.6326	0.877	1.7548	1.2421	0.8297	1.0359	1.3818	0.845	1.1134	NA	NA	NA	NA	--	--	--	--	--	--	--	--	--	--	--	--	--	--
comp100152_c0_seq4	319	0	0.3786	0.1893	1.0879	1.7044	1.39615	2.2106	0.7282	1.4694	1.453	0.3949	0.92395	1.8912	0.756	1.3236	0.7139	3.5763	2.1451	3.9707	1.4568	2.71375	NA	NA	NA	NA	--	--	--	--	--	--	--	--	--	--	--	--	--	--
comp100152_c0_seq5	549	2.4192	1.7598	2.0895	0.4214	1.9808	1.2011	2.1408	1.6926	1.9167	4.0103	2.5238	3.26705	1.0989	1.5375	1.3182	3.111	3.7405	3.42575	2.9994	1.2698	2.1346	NA	NA	NA	NA	--	--	--	--	--	--	--	--	--	--	--	--	--	--
comp100152_c0_seq6	424	0.7831	1.4242	1.10365	0.5457	0.9618	0.75375	1.386	3.8352	2.6106	1.3665	1.4854	1.42595	3.1303	2.2752	2.70275	2.1484	1.8835	2.01595	1.7924	1.6441	1.71825	NA	NA	NA	NA	--	--	--	--	--	--	--	--	--	--	--	--	--	--
comp100152_c0_seq7	327	0	1.108	0.554	1.0613	0.8314	0.94635	0.3594	1.0656	0.7125	1.4175	1.1556	1.28655	0.369	1.1063	0.73765	1.3928	1.7444	1.5686	0.7747	2.8424	1.80855	NA	NA	NA	NA	--	--	--	--	--	--	--	--	--	--	--	--	--	--
comp100153_c0_seq1	898	86.5227	83.2476	84.8851	126.115	131.388	128.752	136.903	135.943	136.423	124.91	139.99	132.45	174.539	156.038	165.289	109.171	99.093	104.132	121.729	118.77	120.249	gene04719	0	FANhyb_rscf00000399.1.g00007.1	PREDICTED: uncharacterized endoplasmic reticulum membrane protein C16E8.02-like [Fragaria vesca subsp. vesca]	--	--	--	--	SPAC16E8.02	114	8e-30	COG4539	Predicted membrane protein	--	--	--	--	--
comp100154_c0_seq1	1058	4.2891	3.5386	3.91385	3.2802	4.1113	3.69575	5.2212	3.2936	4.2574	1.8619	3.6908	2.77635	2.623	0.5699	1.59645	3.2286	4.5289	3.87875	5.8664	3.7337	4.80005	gene08102	description = SAP-like protein BP-73 (probable)	FANhyb_rscf00000443.1.g00005.1	PREDICTED: SAP-like protein BP-73-like [Fragaria vesca subsp. vesca]	sp|Q94K75|RHON1_ARATH	221	4e-69	Rho-N domain-containing protein 1, chloroplastic OS=Arabidopsis thaliana GN=RHON1 PE=1 SV=1	--	--	--	--	--	--	--	--	--	--
comp100154_c1_seq1	1547	0	0	0	0	0	0	0	0	0	0	0	0	0	0	0	0.1472	0	0.0736	0	0	0	gene08102	description = SAP-like protein BP-73 (probable)	FANhyb_rscf00000443.1.g00005.1	PREDICTED: SAP-like protein BP-73-like [Fragaria vesca subsp. vesca]
comp100154_c1_seq2	273	1.6217	2.6543	2.138	0.4237	1.9916	1.20765	1.7221	7.233	4.47755	0	0.9228	0.4614	0	0.4417	0.22085	1.6683	3.3431	2.5057	5.5677	3.4046	4.48615	gene08102	description = SAP-like protein BP-73 (probable)	FANhyb_rscf00000443.1.g00005.1	PREDICTED: SAP-like protein BP-73-like [Fragaria vesca subsp. vesca]	--	--	--	--	--	--	--	--	--	--	--	--	--	--
comp100154_c1_seq3	1469	0	0	0	0	0	0	0.16	0.1581	0.15905	0	0.1715	0.08575	0	0	0	0	0.1553	0.07765	0	0.1582	0.0791	gene08102	description = SAP-like protein BP-73 (probable)	FANhyb_rscf00000443.1.g00005.1	PREDICTED: SAP-like protein BP-73-like [Fragaria vesca subsp. vesca]
comp100154_c1_seq4	557	0	0	0	0	0	0	0.422	0	0.211	0	0	0	0	0.2165	0.10825	0	0	0	0	0.2086	0.1043	NA	NA	NA	NA	--	--	--	--	--	--	--	--	--	--	--	--	--	--
comp100155_c0_seq1	690	31.5999	24.504	28.052	32.1894	31.9138	32.0516	24.5285	23.5673	24.0479	27.7098	30.4867	29.0983	17.4868	18.0007	17.7437	24.0927	24.6355	24.3641	19.4588	20.0373	19.748	gene13015	description = Malignant fibrous histiocytoma-amplified sequence 1 homolog (probable) -- fatm_description = repeat protein soc-2 homolog	FANhyb_icon00001407_a.1.g00001.1	PREDICTED: leucine-rich repeat protein SHOC-2-like [Fragaria vesca subsp. vesca]	--	--	--	--	--	--	--	--	--	--	--	--	--	--
comp100155_c1_seq1	249	0	0	0	0	0	0	0	0	0	0	0.5059	0.25295	0	0	0	0.4573	0	0.22865	0	0	0	NA	NA	NA	NA	--	--	--	--	--	--	--	--	--	--	--	--	--	--
comp100155_c1_seq2	662	0.6688	0.5473	0.60805	0.3495	1.6427	0.9961	0.7102	0	0.3551	1.0502	0.3806	0.7154	0	0.3643	0.18215	0.688	0	0.344	2.6787	0.8775	1.7781	gene13015	description = Malignant fibrous histiocytoma-amplified sequence 1 homolog (probable) -- fatm_description = repeat protein soc-2 homolog	FANhyb_icon00001407_a.1.g00001.1	PREDICTED: leucine-rich repeat protein SHOC-2-like [Fragaria vesca subsp. vesca]	--	--	--	--	--	--	--	--	--	--	--	--	--	--
comp100155_c1_seq3	690	0	0.3501	0.17505	0.6706	0.394	0.5323	0.3407	1.515	0.92785	1.5114	1.643	1.5772	0.3497	0.3495	0.3496	0.8251	0.496	0.66055	0.5507	0.3368	0.44375	gene13015	description = Malignant fibrous histiocytoma-amplified sequence 1 homolog (probable) -- fatm_description = repeat protein soc-2 homolog	FANhyb_icon00001407_a.1.g00001.1	PREDICTED: leucine-rich repeat protein SHOC-2-like [Fragaria vesca subsp. vesca]	--	--	--	--	--	--	--	--	--	--	--	--	--	--
comp100156_c0_seq1	835	10.7366	11.4261	11.0814	11.4988	7.8139	9.65635	7.6009	10.0156	8.80825	9.0204	12.5209	10.7706	7.0806	4.6213	5.85095	12.6817	9.7006	11.1912	12.1356	11.2704	11.703	gene23885	description = NADH-ubiquinone oxidoreductase chain 4 (probable)	FANhyb_rscf00000548.1.g00005.1	PREDICTED: uncharacterized protein LOC101306853 [Fragaria vesca subsp. vesca]	--	--	--	--	--	--	--	--	--	--	--	--	--	--
comp100156_c0_seq2	630	0	0.7668	0.3834	0	0	0	0.3731	0	0.18655	0.3679	0	0.18395	0	0	0	0	0.3622	0.1811	0.4021	0.1844	0.29325	gene23885	description = NADH-ubiquinone oxidoreductase chain 4 (probable)	FANhyb_rscf00000548.1.g00005.1	PREDICTED: uncharacterized protein LOC101306853 [Fragaria vesca subsp. vesca]	--	--	--	--	--	--	--	--	--	--	--	--	--	--
comp100157_c0_seq1	999	0.4432	0.4836	0.4634	0.6948	0.1361	0.41545	0.2353	0.4651	0.3502	0.232	0.5044	0.3682	0.2416	0.2414	0.2415	0.228	0.2284	0.2282	0	0.2326	0.1163	gene02783	description = Chaperone protein dnaJ 72 (AtJ72) (probable) -- fatm_description = protein DnaJ	FANhyb_rscf00000195.1.g00011.1	PREDICTED: uncharacterized protein LOC101295867 [Fragaria vesca subsp. vesca]	sp|Q0WTI8|DNJ72_ARATH	177	9e-55	Chaperone protein dnaJ 72 OS=Arabidopsis thaliana GN=ATJ72 PE=2 SV=1	DR1424	76.6	6e-15	COG0484	DnaJ-class molecular chaperone with C-terminal Zn finger domain	K03686	2e-14	74.7	gmx:100792363	molecular chaperone DnaJ
comp100157_c0_seq2	979	1.4697	2.3438	1.90675	6.4989	5.415	5.95695	2.8813	3.9153	3.3983	9.3507	4.7606	7.05565	4.6834	4.1879	4.43565	5.1174	3.729	4.4232	6.2104	3.9163	5.06335	gene02783	description = Chaperone protein dnaJ 72 (AtJ72) (probable) -- fatm_description = protein DnaJ	FANhyb_rscf00000195.1.g00011.1	PREDICTED: uncharacterized protein LOC101295867 [Fragaria vesca subsp. vesca]	sp|Q0WTI8|DNJ72_ARATH	177	8e-55	Chaperone protein dnaJ 72 OS=Arabidopsis thaliana GN=ATJ72 PE=2 SV=1	DR1424	76.6	6e-15	COG0484	DnaJ-class molecular chaperone with C-terminal Zn finger domain	K03686	2e-14	74.7	gmx:100792363	molecular chaperone DnaJ
comp100158_c0_seq1	666	13.2949	14.6882	13.9916	7.9899	6.327	7.15845	21.177	16.5684	18.8727	6.9596	5.8631	6.41135	11.4137	11.769	11.5914	9.0612	5.8241	7.44265	10.8407	8.8969	9.8688	gene11416	description = Pleckstrin homology domain-containing family A member 4 (probable)	FANhyb_rscf00003354.1.g00001.1	PREDICTED: uncharacterized protein LOC101314891 [Fragaria vesca subsp. vesca]	--	--	--	--	--	--	--	--	--	--	--	--	--	--
comp100158_c0_seq2	515	1.0746	2.345	1.7098	5.8402	2.6394	4.2398	3.195	4.0597	3.62735	1.8	1.9567	1.87835	2.3429	2.3415	2.3422	3.5375	3.9874	3.76245	4.4271	2.7072	3.56715	gene11416	description = Pleckstrin homology domain-containing family A member 4 (probable)	FANhyb_rscf00003354.1.g00001.1	PREDICTED: uncharacterized protein LOC101314891 [Fragaria vesca subsp. vesca]	--	--	--	--	--	--	--	--	--	--	--	--	--	--
comp100158_c0_seq3	694	4.9439	6.0907	5.5173	14.6684	17.4319	16.0501	14.2258	14.561	14.3934	8.1815	10.7087	9.4451	7.3021	10.5992	8.95065	10.5003	15.6167	13.0585	16.0613	19.2522	17.6567	gene11416	description = Pleckstrin homology domain-containing family A member 4 (probable)	FANhyb_rscf00003354.1.g00001.1	PREDICTED: uncharacterized protein LOC101314891 [Fragaria vesca subsp. vesca]	--	--	--	--	--	--	--	--	--	--	--	--	--	--
comp100159_c0_seq1	683	19.9321	16.0908	18.0114	14.3965	18.9067	16.6516	21.5103	12.9248	17.2175	12.0458	11.6188	11.8323	16.9594	12.712	14.8357	19.5051	14.5319	17.0185	15.9491	17.8612	16.9051	gene02362	description = Ubiquitin carboxyl-terminal hydrolase 25 (AtUBP25) (probable) -- fatm_description = Inactive ubiquitin carboxyl-terminal hydrolase 17-like protein 7	FANhyb_icon00001628_a.1.g00001.1	putative snRNP core protein SMX5d [Oryza sativa Japonica Group]
comp100159_c0_seq2	251	0	0.4812	0.2406	0	0	0	0	0	0	0	0	0	0	0	0	0	0	0	0	0	0	gene02362	description = Ubiquitin carboxyl-terminal hydrolase 25 (AtUBP25) (probable) -- fatm_description = Inactive ubiquitin carboxyl-terminal hydrolase 17-like protein 7	NA	NA	--	--	--	--	--	--	--	--	--	--	--	--	--	--
comp100159_c0_seq3	261	0.4241	0	0.21205	0	0	0	0	0	0	0.8879	0	0.44395	0	0	0	0.4363	0	0.21815	0	0	0	gene02362	description = Ubiquitin carboxyl-terminal hydrolase 25 (AtUBP25) (probable) -- fatm_description = Inactive ubiquitin carboxyl-terminal hydrolase 17-like protein 7	NA	NA	--	--	--	--	--	--	--	--	--	--	--	--	--	--
comp100160_c0_seq1	702	0.473	0.3441	0.40855	2.1422	3.2917	2.71695	2.6788	2.4819	2.58035	1.3205	0.7177	1.0191	1.5469	2.0613	1.8041	3.0818	1.9502	2.516	2.7065	6.7856	4.74605	gene21080	description = Glycosyl transferase (probable)	FANhyb_rscf00001149.1.g00005.1	PREDICTED: receptor-like serine/threonine-protein kinase NCRK-like [Fragaria vesca subsp. vesca]	--	--	--	--	--	--	--	--	--	--	--	--	--	--
comp100160_c0_seq2	517	0	0	0	0.895	0	0.4475	0.4547	0.4493	0.452	0	0.4873	0.24365	0.7001	1.3995	1.0498	0.4405	0.4413	0.4409	0	0.8989	0.44945	gene21080	description = Glycosyl transferase (probable)	FANhyb_rscf00001149.1.g00005.1	PREDICTED: receptor-like serine/threonine-protein kinase NCRK-like [Fragaria vesca subsp. vesca]	--	--	--	--	--	--	--	--	--	--	--	--	--	--
comp100161_c0_seq1	857	2.0664	0.5637	1.31505	1.7548	0	0.8774	3.2914	3.5239	3.40765	0.5409	0.4409	0.4909	0.2816	0	0.1408	1.5943	0.9318	1.26305	2.8082	1.7624	2.2853	gene08591	description = Plastocyanin, chloroplastic, Precursor (putative) -- fatm_description = Plastocyanin A, chloroplastic	FANhyb_rscf00001046.1.g00002.1	Plastocyanin A, chloroplast precursor, putative [Ricinus communis] gi|223551304|gb|EEF52790.1| Plastocyanin A, chloroplast precursor, putative [Ricinus communis]	sp|P17340|PLAS_SOLLC	255	3e-86	Plastocyanin, chloroplastic OS=Solanum lycopersicum GN=PETE PE=2 SV=1	sll0199	87	8e-21	COG3794	Plastocyanin	K02638	2e-90	266	rcu:RCOM_1599580	plastocyanin
comp100161_c0_seq2	841	2.8953	0.5744	1.73485	0.5502	0	0.2751	3.7733	1.3811	2.5772	0.1378	0.2996	0.2187	0.2869	0	0.14345	1.6247	1.7635	1.6941	2.1086	3.0393	2.57395	gene08591	description = Plastocyanin, chloroplastic, Precursor (putative) -- fatm_description = Plastocyanin A, chloroplastic	FANhyb_rscf00001046.1.g00002.1	Plastocyanin A, chloroplast precursor, putative [Ricinus communis] gi|223551304|gb|EEF52790.1| Plastocyanin A, chloroplast precursor, putative [Ricinus communis]	sp|P17340|PLAS_SOLLC	255	2e-86	Plastocyanin, chloroplastic OS=Solanum lycopersicum GN=PETE PE=2 SV=1	sll0199	87	8e-21	COG3794	Plastocyanin	K02638	2e-90	266	rcu:RCOM_1599580	plastocyanin
comp100162_c0_seq1	1074	0.8244	1.7992	1.3118	0	0.5063	0.25315	0.8755	0.8652	0.87035	0	0.9383	0.46915	0	0	0	0.5301	1.3809	0.9555	0.2359	0.4327	0.3343	gene04824	description = Pyridoxal biosynthesis protein PDX2 (AtPDX2) (similar to) -- fatm_description = Glutamine amidotransferase subunit PdxT	FANhyb_rscf00006760.1.g00001.1	PREDICTED: pyridoxal biosynthesis protein PDX2-like isoform 1 [Fragaria vesca subsp. vesca]	sp|Q8LAD0|PDX2_ARATH	367	3e-128	Pyridoxal biosynthesis protein PDX2 OS=Arabidopsis thaliana GN=PDX2 PE=1 SV=1	BH0023	168	2e-50	COG0311	Predicted glutamine amidotransferase involved in pyridoxine biosynthesis	K08681	3e-137	391	vvi:100267348	glutamine amidotransferase [EC:2.6.-.-]
comp100162_c0_seq2	1178	3.2885	3.0756	3.18205	1.3748	2.1924	1.7836	0.898	0.5916	0.7448	1.7706	1.6039	1.68725	0.4097	0.8189	0.6143	2.0298	1.8401	1.93495	1.0753	1.0849	1.0801	gene04824	description = Pyridoxal biosynthesis protein PDX2 (AtPDX2) (similar to) -- fatm_description = Glutamine amidotransferase subunit PdxT	FANhyb_rscf00006760.1.g00001.1	PREDICTED: pyridoxal biosynthesis protein PDX2-like isoform 1 [Fragaria vesca subsp. vesca]	sp|Q8LAD0|PDX2_ARATH	367	1e-127	Pyridoxal biosynthesis protein PDX2 OS=Arabidopsis thaliana GN=PDX2 PE=1 SV=1	BH0023	168	4e-50	COG0311	Predicted glutamine amidotransferase involved in pyridoxine biosynthesis	K08681	1e-136	391	vvi:100267348	glutamine amidotransferase [EC:2.6.-.-]
comp100163_c0_seq1	1869	0	0	0	0	0	0	0	0	0	0	0	0	0	0	0	0	0	0	0.1355	0	0.06775	gene12447	description = Caffeic acid 3-O-methyltransferase (CAOMT) -- fatm_description = Flavone 3'-O-methyltransferase 1	FANhyb_rscf00000219.1.g00012.1	PREDICTED: caffeic acid 3-O-methyltransferase-like [Fragaria vesca subsp. vesca]	sp|Q8GU25|COMT1_ROSCH	514	2e-180	Caffeic acid 3-O-methyltransferase OS=Rosa chinensis GN=COMT1 PE=2 SV=1	--	--	--	--	--	K05279	3e-167	482	rcu:RCOM_0596300	flavonol 3-O-methyltransferase [EC:2.1.1.76]
comp100163_c0_seq2	1636	0.2706	0.1476	0.2091	1.2728	0.1662	0.7195	0	0.284	0.142	0.2125	0.154	0.18325	0	0.2948	0.1474	0.2784	0.4184	0.3484	0.1548	0.142	0.1484	gene24964	description = Protein FAR1-RELATED SEQUENCE 5 (probable) -- fatm_description = FAR1-RELATED SEQUENCE	NA	NA	--	--	--	--	--	--	--	--	--	--	--	--	--	--
comp100163_c0_seq4	2236	6.9299	6.4814	6.70565	8.2777	8.6324	8.45505	18.8178	18.597	18.7074	16.0653	17.0129	16.5391	21.369	19.6305	20.4997	8.2495	6.6328	7.44115	7.7042	7.6901	7.69715	gene12447	description = Caffeic acid 3-O-methyltransferase (CAOMT) -- fatm_description = Flavone 3'-O-methyltransferase 1	FANhyb_rscf00000219.1.g00012.1	PREDICTED: caffeic acid 3-O-methyltransferase-like [Fragaria vesca subsp. vesca]
comp100163_c0_seq5	1899	0	0	0	0	0	0	0.2476	0.1223	0.18495	0.2441	0	0.12205	0	0.254	0.127	0.2398	0	0.1199	0	0	0	gene12447	description = Caffeic acid 3-O-methyltransferase (CAOMT) -- fatm_description = Flavone 3'-O-methyltransferase 1	FANhyb_rscf00000219.1.g00012.1	PREDICTED: caffeic acid 3-O-methyltransferase-like [Fragaria vesca subsp. vesca]
comp100163_c0_seq7	710	12.471	6.4637	9.46735	20.3663	16.2732	18.3197	11.0911	7.5254	9.30825	20.7274	12.0641	16.3957	14.2752	9.5111	11.8932	14.5937	14.622	14.6078	14.9858	13.5819	14.2838	gene24964	description = Protein FAR1-RELATED SEQUENCE 5 (probable) -- fatm_description = FAR1-RELATED SEQUENCE	NA	NA	--	--	--	--	--	--	--	--	--	--	--	--	--	--
comp100163_c0_seq8	377	3.2294	3.5238	3.3766	0.9205	2.8844	1.90245	4.0528	1.8486	2.9507	0.6147	1.0024	0.80855	0.9602	0	0.4801	3.6243	2.1183	2.8713	2.3519	1.5409	1.9464	NA	NA	FANhyb_rscf00000738.1.g00002.1	PREDICTED: uncharacterized protein LOC101311136 [Fragaria vesca subsp. vesca]
comp100164_c0_seq13	1212	574.13	480.687	527.408	591.288	559.867	575.577	214.991	199.147	207.069	273.249	261.799	267.524	191.044	154.018	172.531	666.079	631.321	648.7	319.067	282.308	300.688	gene25767	description = Aquaporin TIP2-1 (AtTIP2) (putative) -- fatm_description = Probable aquaporin TIP-type RB7-18C	FANhyb_rscf00001104.1.g00003.1	PREDICTED: aquaporin TIP2-1-like [Fragaria vesca subsp. vesca]	sp|Q41951|TIP21_ARATH	416	8e-147	Aquaporin TIP2-1 OS=Arabidopsis thaliana GN=TIP2-1 PE=1 SV=2	mll6943	112	2e-28	COG0580	Glycerol uptake facilitator and related permeases (Major Intrinsic Protein Family)	K09873	2e-146	416	ath:AT3G16240	aquaporin TIP
comp100164_c1_seq1	701	30.4725	22.2243	26.3484	67.9891	69.225	68.6071	18.6107	17.8952	18.2529	43.8053	45.4617	44.6335	45.0966	30.6199	37.8582	60.911	64.6096	62.7603	29.8143	33.8106	31.8124	gene25767	description = Aquaporin TIP2-1 (AtTIP2) (putative) -- fatm_description = Probable aquaporin TIP-type RB7-18C	FANhyb_rscf00001104.1.g00003.1	PREDICTED: aquaporin TIP2-1-like [Fragaria vesca subsp. vesca]
comp100165_c0_seq1	276	0	0	0	0	0	0	0	0	0	0.4198	0	0.2099	0	0	0	0	0	0	0	0	0	NA	NA	NA	NA	--	--	--	--	--	--	--	--	--	--	--	--	--	--
comp100165_c0_seq2	1881	0.7061	1.0915	0.8988	3.3825	2.8906	3.13655	1.4996	2.4083	1.95395	3.573	2.5447	3.05885	3.8488	2.3079	3.07835	0.9685	2.0015	1.485	1.8855	1.4824	1.68395	gene09676	description = [Protein-PII] uridylyltransferase (PII uridylyl-transferase) (probable) -- fatm_description = uridylyltransferase/uridylyl-removing enzyme	FANhyb_rscf00002709.1.g00001.1	PREDICTED: uncharacterized protein LOC101301029 [Fragaria vesca subsp. vesca]	--	--	--	--	--	--	--	--	--	--	--	--	--	--
comp100166_c0_seq1	318	0	0	0	0	0	0	1.4784	0	0.7392	0	0	0	0	0	0	0	0	0	1.5933	0	0.79665	NA	NA	NA	NA	--	--	--	--	--	--	--	--	--	--	--	--	--	--
comp100166_c0_seq4	340	0	0	0	0	0	0	0.6914	2.0498	1.3706	0.6816	0	0.3408	0.7098	0	0.3549	0	0	0	0.7451	0.6834	0.71425	NA	NA	NA	NA	--	--	--	--	--	--	--	--	--	--	--	--	--	--
comp100166_c1_seq5	963	0	0.2508	0.1254	0.2403	0	0.12015	0.7323	0	0.36615	0	0	0	0	0.1252	0.0626	0.473	0	0.2365	0.5261	0.2413	0.3837	gene15041	description = Thiol:disulfide interchange protein txlA (probable) -- fatm_description = Thiol:disulfide interchange protein TxlA	FANhyb_rscf00000031.1.g00015.1	PREDICTED: uncharacterized protein LOC101292374 [Fragaria vesca subsp. vesca]
comp100166_c1_seq6	722	0	0	0	0	0	0	0	0	0	0	0	0	0	0	0	0	0.158	0.079	0	0.3218	0.1609	gene15041	description = Thiol:disulfide interchange protein txlA (probable) -- fatm_description = Thiol:disulfide interchange protein TxlA	FANhyb_rscf00000031.1.g00015.1	PREDICTED: uncharacterized protein LOC101292374 [Fragaria vesca subsp. vesca]
comp100166_c1_seq7	914	4.2383	5.2853	4.7618	8.3533	7.7334	8.04335	9.13	7.3708	8.2504	5.9587	6.0639	6.0113	7.3927	6.7286	7.06065	9.4678	5.8665	7.66715	8.1764	7.3726	7.7745	gene15041	description = Thiol:disulfide interchange protein txlA (probable) -- fatm_description = Thiol:disulfide interchange protein TxlA	FANhyb_rscf00000031.1.g00015.1	PREDICTED: uncharacterized protein LOC101292374 [Fragaria vesca subsp. vesca]
comp100166_c1_seq8	208	1.5963	0	0.79815	1.6685	0	0.83425	2.2602	2.7921	2.52615	0.5571	3.6335	2.0953	0	0	0	0.5474	0.5485	0.54795	1.2179	0.5586	0.88825	NA	NA	NA	NA	--	--	--	--	--	--	--	--	--	--	--	--	--	--
comp100167_c0_seq1	277	2.797	0.436	1.6165	2.0881	2.9443	2.5162	2.5458	2.516	2.5309	0.4183	0.4547	0.4365	1.3068	0	0.6534	0.4111	2.883	1.64705	3.2009	5.4526	4.32675	NA	NA	NA	NA	--	--	--	--	--	--	--	--	--	--	--	--	--	--
comp100167_c1_seq1	880	0	0	0	0	0	0	0	0	0	0	0.2863	0.14315	0	0	0	0	0	0	0	0	0	gene18270	description = Dihydroneopterin aldolase (DHNA) (similar to) -- fatm_description = Dihydroneopterin aldolase	FANhyb_rscf00001241.1.g00002.1	PREDICTED: dihydroneopterin aldolase-like isoform 1 [Fragaria vesca subsp. vesca] gi|470135236|ref|XP_004303429.1| PREDICTED: dihydroneopterin aldolase-like isoform 2 [Fragaria vesca subsp. vesca]	sp|Q9SF23|FOLB1_ARATH	159	5e-49	Dihydroneopterin aldolase OS=Arabidopsis thaliana GN=FOLB1 PE=1 SV=1	BH0094	102	7e-27	COG1539	Dihydroneopterin aldolase	K01633	7e-75	226	pop:POPTR_825166	dihydroneopterin aldolase [EC:4.1.2.25]
comp100167_c1_seq2	485	0	0	0	0	0	0	0	0	0	0	0	0	0	0	0	0	0	0	0.5223	0	0.26115	NA	NA	NA	NA	--	--	--	--	--	--	--	--	--	--	--	--	--	--
comp100167_c1_seq3	1187	5.3149	5.9011	5.608	5.1652	4.5806	4.8729	5.2479	3.0335	4.1407	3.9049	3.9264	3.91565	0.8132	0.7111	0.76215	4.2207	2.595	3.40785	3.8416	4.2088	4.0252	gene18270	description = Dihydroneopterin aldolase (DHNA) (similar to) -- fatm_description = Dihydroneopterin aldolase	FANhyb_rscf00001241.1.g00002.1	PREDICTED: dihydroneopterin aldolase-like isoform 1 [Fragaria vesca subsp. vesca] gi|470135236|ref|XP_004303429.1| PREDICTED: dihydroneopterin aldolase-like isoform 2 [Fragaria vesca subsp. vesca]	sp|Q9SF23|FOLB1_ARATH	157	6e-47	Dihydroneopterin aldolase OS=Arabidopsis thaliana GN=FOLB1 PE=1 SV=1	BH0094	100	3e-25	COG1539	Dihydroneopterin aldolase	K01633	8e-72	222	pop:POPTR_825166	dihydroneopterin aldolase [EC:4.1.2.25]
comp100167_c1_seq4	975	0	0.7432	0.3716	0.2373	0.1394	0.18835	0	0.2383	0.11915	0.1188	0.2584	0.1886	0.2475	0	0.12375	0.1168	0.234	0.1754	0.2598	0.3575	0.30865	gene18270	description = Dihydroneopterin aldolase (DHNA) (similar to) -- fatm_description = Dihydroneopterin aldolase	FANhyb_rscf00001241.1.g00002.1	PREDICTED: dihydroneopterin aldolase-like isoform 1 [Fragaria vesca subsp. vesca] gi|470135236|ref|XP_004303429.1| PREDICTED: dihydroneopterin aldolase-like isoform 2 [Fragaria vesca subsp. vesca]	sp|Q9SF23|FOLB1_ARATH	159	1e-48	Dihydroneopterin aldolase OS=Arabidopsis thaliana GN=FOLB1 PE=1 SV=1	BH0094	102	1e-26	COG1539	Dihydroneopterin aldolase	K01633	2e-74	226	pop:POPTR_825166	dihydroneopterin aldolase [EC:4.1.2.25]
comp100168_c0_seq1	875	8.0955	3.8646	5.98005	7.668	4.8158	6.2419	3.0894	1.593	2.3412	7.9459	6.766	7.35595	8.1359	5.926	7.03095	4.4244	8.3444	6.3844	10.4228	9.1618	9.7923	gene18654	description = CDPK-related protein kinase (similar to) -- fatm_description = CDPK-related kinase	FANhyb_rscf00000594.1.g00005.1	PREDICTED: auxin-induced protein X15-like [Fragaria vesca subsp. vesca]	sp|P33082|AXX15_SOYBN	64.7	2e-13	Auxin-induced protein X15 OS=Glycine max PE=2 SV=1	--	--	--	--	--	K14488	4e-61	190	pop:POPTR_799129	SAUR family protein
comp100168_c0_seq2	861	27.7664	12.2032	19.9848	13.1669	15.4716	14.3193	20.749	13.3556	17.0523	5.3834	8.0464	6.7149	7.7076	6.7226	7.2151	19.3078	13.1177	16.2127	10.298	14.1686	12.2333	gene18654	description = CDPK-related protein kinase (similar to) -- fatm_description = CDPK-related kinase	FANhyb_rscf00000594.1.g00005.1	PREDICTED: auxin-induced protein X15-like [Fragaria vesca subsp. vesca]	sp|P33082|AXX15_SOYBN	64.7	2e-13	Auxin-induced protein X15 OS=Glycine max PE=2 SV=1	--	--	--	--	--	K14488	1e-60	189	pop:POPTR_799129	SAUR family protein
comp100168_c1_seq1	752	1.3246	1.606	1.4653	1.5383	0.723	1.13065	2.0318	1.3901	1.71095	0	0.1675	0.08375	0	0	0	1.5141	1.062	1.28805	0.5053	2.163	1.33415	gene18654	description = CDPK-related protein kinase (similar to) -- fatm_description = CDPK-related kinase	FANhyb_rscf00000594.1.g00005.1	PREDICTED: auxin-induced protein X15-like [Fragaria vesca subsp. vesca]	sp|P33082|AXX15_SOYBN	64.7	1e-13	Auxin-induced protein X15 OS=Glycine max PE=2 SV=1	--	--	--	--	--	K14488	2e-52	166	pop:POPTR_799129	SAUR family protein
comp100168_c1_seq2	871	2.6685	1.6639	2.1662	2.2578	1.5606	1.9092	4.453	1.867	3.16	1.5965	0.8677	1.2321	2.355	0.9691	1.66205	4.1833	1.9647	3.074	2.7631	2.6678	2.71545	gene18654	description = CDPK-related protein kinase (similar to) -- fatm_description = CDPK-related kinase	FANhyb_rscf00000594.1.g00005.1	PREDICTED: auxin-induced protein X15-like [Fragaria vesca subsp. vesca]	sp|P33082|AXX15_SOYBN	64.7	2e-13	Auxin-induced protein X15 OS=Glycine max PE=2 SV=1	--	--	--	--	--	K14488	1e-60	189	pop:POPTR_799129	SAUR family protein
comp100168_c1_seq3	529	0	0	0	0	0	0	0	0.2196	0.1098	0	0	0	0	0	0	0	0	0	0	0	0	gene12763	description = Indole-3-acetic acid-induced protein ARG7 (similar to) -- fatm_description = Auxin-induced protein	FANhyb_rscf00000594.1.g00005.1	PREDICTED: auxin-induced protein X15-like [Fragaria vesca subsp. vesca]	sp|P32295|ARG7_VIGRR	56.6	4e-11	Indole-3-acetic acid-induced protein ARG7 OS=Vigna radiata var. radiata GN=ARG7 PE=2 SV=1	--	--	--	--	--	K14488	1e-43	142	vvi:100267831	SAUR family protein
comp100169_c0_seq1	1293	1.1984	1.7746	1.4865	0.4473	0.2103	0.3288	1.0908	0.539	0.8149	0.3585	0.4871	0.4228	0.4666	1.4922	0.9794	0.7925	0.5294	0.66095	0.3918	1.258	0.8249	gene28541	description = MLO-like protein 3 (AtMlo3) (probable) -- fatm_description = MLO protein homolog 1	FANhyb_rscf00001831.1.g00001.1	PREDICTED: MLO-like protein 3-like [Fragaria vesca subsp. vesca]	sp|Q94KB9|MLO3_ARATH	403	3e-137	MLO-like protein 3 OS=Arabidopsis thaliana GN=MLO3 PE=2 SV=1	--	--	--	--	--	K08472	6e-142	416	aly:ARALYDRAFT_665253	mlo protein
comp100169_c0_seq2	826	0	0	0	0	0	0	0	0	0	0	0	0	0	0.146	0.073	0	0	0	0	0	0	gene28541	description = MLO-like protein 3 (AtMlo3) (probable) -- fatm_description = MLO protein homolog 1	FANhyb_rscf00001831.1.g00001.1	PREDICTED: MLO-like protein 3-like [Fragaria vesca subsp. vesca]	sp|Q94KB9|MLO3_ARATH	375	6e-129	MLO-like protein 3 OS=Arabidopsis thaliana GN=MLO3 PE=2 SV=1	--	--	--	--	--	K08472	2e-132	385	aly:ARALYDRAFT_665253	mlo protein
comp10016_c0_seq1	379	0	0	0	0.3052	0.7173	0.51125	1.2404	1.2259	1.23315	0	0.3324	0.1662	0	0.3182	0.1591	0	0	0	1.671	2.1459	1.90845	gene14488	description = Aspartic proteinase-like protein 2, Precursor (probable) -- fatm_description = Aspartic proteinase-like protein 2	FANhyb_rscf00000079.1.g00022.1	PREDICTED: aspartic proteinase-like protein 2-like [Fragaria vesca subsp. vesca]	--	--	--	--	--	--	--	--	--	--	--	--	--	--
comp100170_c0_seq1	1054	0	0	0	0	0.2579	0.12895	0	0	0	0.2199	0.3585	0.2892	0	0	0	0	0	0	0.2404	0.2205	0.23045	gene24882	description = Ribosome maturation factor rimM (probable) -- fatm_description = Probable 16S rRNA-processing protein RimM	FANhyb_icon00001522_a.1.g00001.1	No_hits	--	--	--	--	--	--	--	--	--	--	--	--	--	--
comp100170_c2_seq1	367	6.3332	14.1501	10.2416	5.9889	9.2595	7.6242	1.6013	1.266	1.43365	4.1046	8.9238	6.5142	15.1235	13.143	14.1333	12.0999	15.2319	13.6659	10.6993	4.7486	7.72395	gene00482	fatm_description = Cell surface	FANhyb_icon00037506_a.1.g00001.1	No_hits	--	--	--	--	--	--	--	--	--	--	--	--	--	--
comp100170_c2_seq2	392	7.0587	3.697	5.37785	7.0825	6.9352	7.00885	2.0988	4.7409	3.41985	9.1638	15.1027	12.1333	72.3339	59.0632	65.6985	6.0998	7.5668	6.8333	12.925	9.7807	11.3529	gene00482	fatm_description = Cell surface	FANhyb_rscf00001172.1.g00003.1	PREDICTED: uncharacterized protein LOC101297884 [Fragaria vesca subsp. vesca]	--	--	--	--	--	--	--	--	--	--	--	--	--	--
comp100170_c2_seq3	344	19.3047	21.7666	20.5357	9.4159	9.0883	9.2521	4.7833	4.7272	4.75525	4.7159	8.7881	6.752	32.2693	33.3017	32.7855	10.5919	12.9339	11.7629	9.2053	8.4435	8.8244	gene00482	fatm_description = Cell surface	FANhyb_icon00037506_a.1.g00001.1	No_hits	--	--	--	--	--	--	--	--	--	--	--	--	--	--
comp100170_c2_seq4	544	11.3935	17.3162	14.3549	4.253	7.2462	5.7496	2.1605	0.6406	1.40055	2.9821	5.0941	4.0381	13.5298	14.8518	14.1908	8.163	6.2914	7.2272	6.7524	4.9121	5.83225	gene00482	fatm_description = Cell surface	FANhyb_icon00037506_a.1.g00001.1	No_hits	--	--	--	--	--	--	--	--	--	--	--	--	--	--
comp100170_c2_seq6	206	4.2983	10.5527	7.4255	3.9309	3.2993	3.6151	1.7116	3.3831	2.54735	5.6251	3.0574	4.34125	15.8146	19.9028	17.8587	6.6328	2.2152	4.424	3.6893	6.7679	5.2286	gene34095	description = Heat shock cognate 70 kDa protein 3 (Hsc70.3) (similar to) -- fatm_description = 70 kDa protein	FANhyb_rscf00001172.1.g00003.1	PREDICTED: uncharacterized protein LOC101297884 [Fragaria vesca subsp. vesca]	--	--	--	--	--	--	--	--	--	--	--	--	--	--
comp100171_c0_seq1	967	29.6444	25.9773	27.8108	19.2601	16.3059	17.783	26.9826	22.3418	24.6622	17.3756	17.8458	17.6107	9.2335	12.4703	10.8519	19.4285	23.2415	21.335	21.3511	22.3474	21.8493	gene11862	description = Methyltransferase-like protein 5 (probable) -- fatm_description = Methyltransferase-like protein 5	FANhyb_rscf00000006.1.g00026.1	PREDICTED: methyltransferase-like protein 5-like [Fragaria vesca subsp. vesca]	--	--	--	--	MA0719	132	6e-37	COG2263	Predicted RNA methylase	K07579	3e-79	239	ath:AT4G28830	putative methylase
comp100172_c0_seq1	1250	0	0	0	0	0.435	0.2175	0.1881	0	0.09405	0	0	0	0	0	0	0.1822	0	0.0911	0	0.1859	0.09295	gene00823	description = Proteoglycan 4 C-terminal part, Precursor (probable)	FANhyb_rscf00001705.1.g00002.1	PREDICTED: uncharacterized protein LOC101294257 [Fragaria vesca subsp. vesca]	--	--	--	--	--	--	--	--	--	--	--	--	--	--
comp100172_c0_seq2	1238	0	0	0	0	0.2196	0.1098	0	0	0	0	0	0	0	0	0	0.1839	0.1843	0.1841	0.2046	0	0.1023	gene00823	description = Proteoglycan 4 C-terminal part, Precursor (probable)	FANhyb_rscf00001705.1.g00002.1	PREDICTED: uncharacterized protein LOC101294257 [Fragaria vesca subsp. vesca]	--	--	--	--	--	--	--	--	--	--	--	--	--	--
comp100172_c0_seq5	524	0	0	0	0.4415	0	0.22075	0	0	0	0.4423	0	0.22115	0.2303	0	0.11515	0	0.4354	0.2177	0.4835	0.2217	0.3526	gene07124	description = Cytochrome P450 76C4 (similar to) -- fatm_description = epiaristolochene 1,3-dihydroxylase	FANhyb_rscf00001705.1.g00002.1	PREDICTED: uncharacterized protein LOC101294257 [Fragaria vesca subsp. vesca]	--	--	--	--	--	--	--	--	--	--	--	--	--	--
comp100172_c0_seq6	1452	0.1525	0.1663	0.1594	0.6374	0	0.3187	0.1619	0.08	0.12095	0.1596	0.2603	0.20995	0.1662	0	0.0831	0.4705	0.1571	0.3138	0.2617	0.24	0.25085	gene00823	description = Proteoglycan 4 C-terminal part, Precursor (probable)	FANhyb_rscf00001705.1.g00002.1	PREDICTED: uncharacterized protein LOC101294257 [Fragaria vesca subsp. vesca]	--	--	--	--	--	--	--	--	--	--	--	--	--	--
comp100172_c0_seq9	583	1.8985	2.0715	1.985	1.7858	1.3989	1.59235	2.8224	4.3831	3.60275	0.9938	3.2409	2.11735	2.2766	1.6547	1.96565	2.1484	1.1741	1.66125	1.7381	1.5943	1.6662	gene32481	description = Latent-transforming growth factor beta-binding protein 3 (LTBP-3), Precursor (probable)	FANhyb_rscf00005305.1.g00001.1	PREDICTED: uncharacterized protein LOC101294257 [Fragaria vesca subsp. vesca]	--	--	--	--	--	--	--	--	--	--	--	--	--	--
comp100173_c0_seq1	989	2.9097	3.1749	3.0423	4.5617	6.4597	5.5107	5.7043	5.6374	5.67085	3.3978	4.7125	4.05515	7.6861	10.242	8.96405	5.1808	4.6141	4.89745	5.3791	5.1689	5.274	gene13366	description = Probable LRR receptor-like serine/threonine-protein kinase RFK1, Precursor -- fatm_description = BRASSINOSTEROID INSENSITIVE 1-associated receptor kinase 1	FANhyb_rscf00000032.1.g00006.1	PREDICTED: receptor-like serine/threonine-protein kinase At4g25390-like [Fragaria vesca subsp. vesca]	sp|O64639|Y2559_ARATH	277	8e-88	Receptor-like serine/threonine-protein kinase At2g45590 OS=Arabidopsis thaliana GN=At2g45590 PE=2 SV=1	--	--	--	--	--	K13416	3e-16	80.9	aly:ARALYDRAFT_491347	brassinosteroid insensitive 1-associated receptor kinase 1 [EC:2.7.10.1 2.7.11.1]
comp100173_c1_seq1	854	0.648	0.5657	0.60685	0	0	0	0.4129	0	0.20645	0	0.4425	0.22125	0	0.706	0.353	0	0.2672	0.1336	0.1483	0.2721	0.2102	gene13366	description = Probable LRR receptor-like serine/threonine-protein kinase RFK1, Precursor -- fatm_description = BRASSINOSTEROID INSENSITIVE 1-associated receptor kinase 1	FANhyb_rscf00000032.1.g00006.1	PREDICTED: receptor-like serine/threonine-protein kinase At4g25390-like [Fragaria vesca subsp. vesca]	sp|O64639|Y2559_ARATH	276	2e-88	Receptor-like serine/threonine-protein kinase At2g45590 OS=Arabidopsis thaliana GN=At2g45590 PE=2 SV=1	--	--	--	--	--	K13416	1e-16	80.9	aly:ARALYDRAFT_491347	brassinosteroid insensitive 1-associated receptor kinase 1 [EC:2.7.10.1 2.7.11.1]
comp100173_c1_seq2	988	0.224	0.9779	0.60095	0.7025	0.1376	0.42005	1.4275	0.7054	1.06645	1.1728	1.5299	1.35135	0.977	2.441	1.709	0	0	0	0.5128	0.3528	0.4328	gene13366	description = Probable LRR receptor-like serine/threonine-protein kinase RFK1, Precursor -- fatm_description = BRASSINOSTEROID INSENSITIVE 1-associated receptor kinase 1	FANhyb_rscf00000032.1.g00006.1	PREDICTED: receptor-like serine/threonine-protein kinase At4g25390-like [Fragaria vesca subsp. vesca]	sp|O64639|Y2559_ARATH	276	1e-87	Receptor-like serine/threonine-protein kinase At2g45590 OS=Arabidopsis thaliana GN=At2g45590 PE=2 SV=1	--	--	--	--	--	K13416	3e-16	80.9	aly:ARALYDRAFT_491347	brassinosteroid insensitive 1-associated receptor kinase 1 [EC:2.7.10.1 2.7.11.1]
comp100174_c0_seq1	1042	13.596	14.3718	13.9839	19.4281	13.1755	16.3018	10.1515	8.4718	9.31165	17.4594	16.924	17.1917	10.5374	10.2997	10.4185	14.3148	16.0944	15.2046	14.101	15.387	14.744	gene12209	description = Proteasomal ubiquitin receptor ADRM1 (probable) -- fatm_description = ubiquitin receptor ADRM1	FANhyb_rscf00001318.1.g00003.1	PREDICTED: proteasomal ubiquitin receptor ADRM1-like [Fragaria vesca subsp. vesca]	--	--	--	--	--	--	--	--	--	--	--	--	--	--
comp100174_c0_seq2	489	4.0741	6.1743	5.1242	5.2044	4.1696	4.687	3.8456	9.7388	6.7922	3.7915	9.5309	6.6612	2.961	2.7126	2.8368	8.3825	3.7328	6.05765	3.6264	5.4646	4.5455	gene12209	description = Proteasomal ubiquitin receptor ADRM1 (probable) -- fatm_description = ubiquitin receptor ADRM1	FANhyb_rscf00001318.1.g00003.1	PREDICTED: proteasomal ubiquitin receptor ADRM1-like [Fragaria vesca subsp. vesca]	--	--	--	--	--	--	--	--	--	--	--	--	--	--
comp100175_c0_seq1	909	37.6239	47.6966	42.6602	35.2514	44.263	39.7572	39.436	37.8233	38.6296	36.3312	33.6733	35.0022	37.034	35.2874	36.1607	40.0837	35.8944	37.989	34.6971	32.9759	33.8365	gene10524	description = Vacuolar protein sorting-associated protein 55 homolog (similar to) -- fatm_description = sorting-associated protein 55 homolog	FANhyb_rscf00000509.1.g00010.1	PREDICTED: vacuolar protein sorting-associated protein 55 homolog [Fragaria vesca subsp. vesca]	sp|Q9AST6|VSP55_ARATH	200	6e-65	Vacuolar protein sorting-associated protein 55 homolog OS=Arabidopsis thaliana GN=At1g32410 PE=2 SV=1	--	--	--	--	--	--	--	--	--	--
comp100176_c0_seq1	919	78.4034	72.4091	75.4062	29.4551	32.836	31.1456	34.4028	42.2145	38.3087	25.8486	18.3668	22.1077	14.5736	9.9724	12.273	26.5143	34.3866	30.4505	60.6451	63.4643	62.0547	gene21836	description = Prolyl-tRNA synthetase (ProRS) (probable)	FANhyb_rscf00001206.1.g00003.1	hypothetical protein PRUPE_ppa025448mg [Prunus persica]	--	--	--	--	--	--	--	--	--	--	--	--	--	--
comp100177_c0_seq4	1765	0	0	0	0	0.3081	0.15405	0	0	0	0	0	0	0.1367	0.1366	0.13665	0	0	0	0.1435	0.1317	0.1376	gene15613	description = IAA-amino acid hydrolase ILR1, Precursor (similar to) -- fatm_description = IAA-amino acid hydrolase ILR1-like	FANhyb_rscf00002950.1.g00001.1	PREDICTED: IAA-amino acid hydrolase ILR1-like [Fragaria vesca subsp. vesca]	sp|P54968|ILR1_ARATH	549	0	IAA-amino acid hydrolase ILR1 OS=Arabidopsis thaliana GN=ILR1 PE=1 SV=2	PAB0873	319	2e-103	COG1473	Metal-dependent amidase/aminoacylase/carboxypeptidase	K14664	0	599	pop:POPTR_763045	IAA-amino acid hydrolase [EC:3.5.1.-]
comp100178_c0_seq1	2916	0	0	0	0	0	0	0.0806	0	0.0403	0.0795	0	0.03975	0	0	0	0	0.0782	0.0391	0.1738	0	0.0869	gene21462	description = Probable WRKY transcription factor 19 -- fatm_description = Protein SUPPRESSOR OF npr1-1, CONSTITUTIVE 1	FANhyb_icon00008878_a.1.g00001.1	hypothetical protein PRUPE_ppa023180mg, partial [Prunus persica]
comp100178_c0_seq12	2943	0	0	0	0.0786	0.0924	0.0855	0	0.0789	0.03945	0	0	0	0	0	0	0.0774	0	0.0387	0	0.079	0.0395	gene21462	description = Probable WRKY transcription factor 19 -- fatm_description = Protein SUPPRESSOR OF npr1-1, CONSTITUTIVE 1	FANhyb_icon00008878_a.1.g00001.1	hypothetical protein PRUPE_ppa023180mg, partial [Prunus persica]
comp100178_c0_seq14	749	0	0	0	0.1544	0	0.0772	0	0	0	0	0	0	0	0	0	0	0	0	0	0	0	NA	NA	FANhyb_rscf00000426.1.g00004.1	No_hits
comp100178_c0_seq16	2911	0.1521	0.083	0.11755	0	0	0	0.0808	0	0.0404	0	0	0	0	0.0828	0.0414	0	0	0	0.087	0	0.0435	gene21462	description = Probable WRKY transcription factor 19 -- fatm_description = Protein SUPPRESSOR OF npr1-1, CONSTITUTIVE 1	FANhyb_icon00008878_a.1.g00001.1	hypothetical protein PRUPE_ppa023180mg, partial [Prunus persica]
comp100178_c0_seq6	1112	0.0995	0	0.04975	0.4161	0	0.20805	0.1057	0	0.05285	0	0	0	0	0.3253	0.16265	0	0	0	0	0.3134	0.1567	gene19240	0	FANhyb_rscf00000426.1.g00004.1	No_hits
comp100178_c0_seq8	989	0	0	0	0	0	0	0	0.1174	0.0587	0	0.2547	0.12735	0	0	0	0	0	0	0.2561	0.2349	0.2455	gene19240	0	FANhyb_rscf00000426.1.g00004.1	No_hits
comp100179_c0_seq1	1841	3.1863	1.4432	2.31475	1.5081	2.1412	1.82465	2.2345	1.388	1.81125	2.5177	2.1895	2.3536	0.7865	0.1965	0.4915	1.7318	1.0535	1.39265	1.9265	1.5777	1.7521	gene14899	description = Aldehyde dehydrogenase family 3 member F1 (similar to) -- fatm_description = Aldehyde dehydrogenase family 3 member F1	FANhyb_icon00000233_a.1.g00001.1	PREDICTED: aldehyde dehydrogenase family 3 member F1-like [Fragaria vesca subsp. vesca]	sp|Q70E96|AL3F1_ARATH	669	0	Aldehyde dehydrogenase family 3 member F1 OS=Arabidopsis thaliana GN=ALDH3F1 PE=2 SV=2	alr3672	387	2e-128	COG1012	NAD-dependent aldehyde dehydrogenases	K00128	0	740	vvi:100247106	aldehyde dehydrogenase (NAD+) [EC:1.2.1.3]
comp100179_c0_seq2	386	2.2939	4.6931	3.4935	2.9969	3.8736	3.43525	3.3494	4.5137	3.93155	3.6024	4.5686	4.0855	4.3762	4.9984	4.6873	2.0649	5.0244	3.54465	1.6407	5.7188	3.67975	gene16962	description = Protein DSE1 (similar to)	FANhyb_rscf00004517.1.g00001.1	No hits	--	--	--	--	--	--	--	--	--	--	--	--	--	--
comp100179_c0_seq3	1436	3.6996	3.3641	3.53185	3.3834	2.8397	3.11155	3.5194	4.5296	4.0245	2.5822	2.4561	2.51915	1.6805	3.443	2.56175	4.2818	6.0379	5.15985	6.2627	5.5017	5.8822	gene14899	description = Aldehyde dehydrogenase family 3 member F1 (similar to) -- fatm_description = Aldehyde dehydrogenase family 3 member F1	FANhyb_icon00000233_a.1.g00001.1	PREDICTED: aldehyde dehydrogenase family 3 member F1-like [Fragaria vesca subsp. vesca]	sp|Q70E96|AL3F1_ARATH	505	4e-177	Aldehyde dehydrogenase family 3 member F1 OS=Arabidopsis thaliana GN=ALDH3F1 PE=2 SV=2	SA1736	303	8e-98	COG1012	NAD-dependent aldehyde dehydrogenases	K00128	0	556	vvi:100247106	aldehyde dehydrogenase (NAD+) [EC:1.2.1.3]
comp100179_c0_seq4	209	4.7661	0.5778	2.67195	1.6605	0.6504	1.15545	5.0612	2.7788	3.92	1.1089	0.6027	0.8558	1.1546	3.4618	2.3082	1.0896	0.5459	0.81775	4.2424	1.1118	2.6771	NA	NA	NA	NA	--	--	--	--	--	--	--	--	--	--	--	--	--	--
comp100179_c1_seq1	241	0	0	0	0.48	0	0.24	0	0.482	0.241	0	0	0	0.5007	4.0029	2.2518	1.4174	0.9468	1.1821	0.5256	0.4821	0.50385	gene16962	description = Protein DSE1 (similar to)	FANhyb_rscf00004517.1.g00001.1	No hits	--	--	--	--	--	--	--	--	--	--	--	--	--	--
comp100179_c2_seq1	340	1.6276	3.9072	2.7674	1.7012	0.7996	1.2504	3.1111	4.7828	3.94695	0	2.2229	1.11145	4.2586	4.256	4.2573	3.014	4.0265	3.52025	3.3529	2.392	2.87245	gene17382	description = Interleukin-12 receptor beta-2 chain (IL-12 receptor beta-2), Precursor (probable)	FANhyb_rscf00000177.1.g00001.1	No_hits	--	--	--	--	--	--	--	--	--	--	--	--	--	--
comp100179_c2_seq2	650	1.5325	2.2296	1.88105	2.4916	1.2547	1.87315	3.2547	3.3952	3.32495	2.1393	1.1627	1.651	0	1.1131	0.55655	0.8759	0.7021	0.789	2.5333	2.5024	2.51785	gene30012	0	FANhyb_rscf00005115.1.g00001.1	No_hits	--	--	--	--	--	--	--	--	--	--	--	--	--	--
comp100180_c0_seq1	931	2.9721	2.2052	2.58865	2.7336	2.1901	2.46185	2.5249	2.8695	2.6972	2.6138	2.9766	2.7952	0.2592	0.259	0.2591	3.7914	2.5733	3.18235	4.6258	3.2446	3.9352	gene27022	description = Abhydrolase domain-containing protein 11 (probable) -- fatm_description = Putative esterase/lipase HI_0193	FANhyb_rscf00002761.1.g00001.1	PREDICTED: uncharacterized protein LOC101311375 [Fragaria vesca subsp. vesca]	--	--	--	--	--	--	--	--	--	--	--	--	--	--
comp100180_c0_seq2	448	0	0.8087	0.40435	0	0	0	0	0	0	0	0.2812	0.1406	0	0	0	0	0	0	0	0	0	gene27022	description = Abhydrolase domain-containing protein 11 (probable) -- fatm_description = Putative esterase/lipase HI_0193	FANhyb_rscf00002761.1.g00002.1	PREDICTED: uncharacterized protein LOC101311375 [Fragaria vesca subsp. vesca]	--	--	--	--	--	--	--	--	--	--	--	--	--	--
comp100181_c0_seq1	2486	1.4247	1.6517	1.5382	7.6314	7.9283	7.77985	3.404	2.8501	3.12705	4.0086	2.5334	3.271	2.2326	1.7462	1.9894	6.4122	4.8644	5.6383	3.6685	4.7202	4.19435	gene31070	description = Putative ankyrin repeat protein RF_0381 (probable) -- fatm_description = repeat, PH and SEC7 domain containing protein secG	FANhyb_rscf00004466.1.g00001.1	PREDICTED: uncharacterized protein LOC101314594 [Fragaria vesca subsp. vesca]	sp|Q9C7A2|Y3236_ARATH	73.2	3e-13	Ankyrin repeat-containing protein At3g12360 OS=Arabidopsis thaliana GN=At3g12360 PE=2 SV=1	FN0178	68.2	1e-11	COG0666	FOG: Ankyrin repeat	K06694	1e-11	67	pop:POPTR_659236	26S proteasome non-ATPase regulatory subunit 10
comp100181_c0_seq2	236	0	0	0	0.4902	0	0.2451	0	0.9843	0.49215	0	0	0	0	1.5329	0.76645	0	0.4834	0.2417	0	0.4923	0.24615	gene31070	description = Putative ankyrin repeat protein RF_0381 (probable) -- fatm_description = repeat, PH and SEC7 domain containing protein secG	FANhyb_icon00034647_a.1.g00001.1	PREDICTED: uncharacterized protein LOC101314594 [Fragaria vesca subsp. vesca]	--	--	--	--	--	--	--	--	--	--	--	--	--	--
comp100181_c0_seq3	1161	0	0	0	0	0.2342	0.1171	0	0	0	0	0	0	0	0.2077	0.10385	0.0981	0	0.04905	0.3273	0	0.16365	gene31070	description = Putative ankyrin repeat protein RF_0381 (probable) -- fatm_description = repeat, PH and SEC7 domain containing protein secG	FANhyb_icon00011842_a.1.g00001.1	PREDICTED: uncharacterized protein LOC101314594 [Fragaria vesca subsp. vesca]
comp100181_c0_seq4	232	0	0	0	0	0	0	0.5066	0	0.2533	0	0	0	0.5201	0	0.26005	0	0	0	0	0	0	gene31070	description = Putative ankyrin repeat protein RF_0381 (probable) -- fatm_description = repeat, PH and SEC7 domain containing protein secG	FANhyb_icon00034647_a.1.g00001.1	PREDICTED: uncharacterized protein LOC101314594 [Fragaria vesca subsp. vesca]	--	--	--	--	--	--	--	--	--	--	--	--	--	--
comp100182_c0_seq1	363	0.3049	0	0.15245	0.3187	0	0.15935	0.3238	0	0.1619	0.6384	0.694	0.6662	2.3268	2.9898	2.6583	0	0	0	1.0468	0.3201	0.68345	NA	NA	NA	NA	--	--	--	--	--	--	--	--	--	--	--	--	--	--
comp100182_c0_seq2	794	5.1576	5.3236	5.2406	9.4701	10.1005	9.7853	9.9177	11.1179	10.5178	15.3238	13.3261	14.3249	29.329	26.5778	27.9534	5.8796	8.7646	7.3221	10.5289	17.8517	14.1903	NA	NA	NA	NA	--	--	--	--	--	--	--	--	--	--	--	--	--	--
comp100182_c1_seq1	513	4.7465	11.3001	8.0233	11.9514	12.9835	12.4674	20.1615	21.5098	20.8357	38.174	43.2154	40.6947	70.5609	67.228	68.8945	12.6514	17.3461	14.9987	26.9133	29.2155	28.0644	NA	NA	NA	NA	--	--	--	--	--	--	--	--	--	--	--	--	--	--
comp100182_c1_seq2	634	9.6016	13.9056	11.7536	10.2178	10.2912	10.2545	16.6844	12.0917	14.388	19.7394	23.8416	21.7905	32.9243	50.213	41.5686	7.7226	5.7582	6.7404	9.1902	13.1942	11.1922	NA	NA	NA	NA	--	--	--	--	--	--	--	--	--	--	--	--	--	--
comp100182_c1_seq3	211	4.1964	4.5789	4.38765	4.9342	1.2884	3.1113	5.5702	11.5603	8.56525	14.8279	11.9396	13.3837	16.0116	24.5747	20.2932	6.4756	4.8661	5.67085	7.804	6.6075	7.20575	NA	NA	NA	NA	--	--	--	--	--	--	--	--	--	--	--	--	--	--
comp100183_c0_seq1	1026	1.2945	0.7063	1.0004	0.2255	0.5299	0.3777	0.5728	1.5849	1.07885	0	0	0	0	0.7052	0.3526	1.8866	1.3343	1.61045	1.1111	0.2265	0.6688	gene09364	description = MAR-binding filament-like protein 1-1 (similar to)	FANhyb_icon00012995_a.1.g00001.1	PREDICTED: uncharacterized protein LOC101304870 [Fragaria vesca subsp. vesca]	--	--	--	--	--	--	--	--	--	--	--	--	--	--
comp100183_c0_seq2	696	0	0	0	0	0	0	0	0	0	0.333	0	0.1665	0	0	0	0	0	0	0	0	0	gene09364	description = MAR-binding filament-like protein 1-1 (similar to)	FANhyb_rscf00001587.1.g00004.1	PREDICTED: uncharacterized protein LOC101304870 [Fragaria vesca subsp. vesca]	--	--	--	--	--	--	--	--	--	--	--	--	--	--
comp100183_c0_seq3	1135	0.5851	1.064	0.82455	0	0	0	0	0	0	0	0	0	0	0	0	0	0.201	0.1005	0.2232	0	0.1116	gene09364	description = MAR-binding filament-like protein 1-1 (similar to)	FANhyb_icon00012995_a.1.g00001.1	PREDICTED: uncharacterized protein LOC101304870 [Fragaria vesca subsp. vesca]	--	--	--	--	--	--	--	--	--	--	--	--	--	--
comp100183_c1_seq1	1270	3.0502	2.0921	2.57115	0.9109	0.4281	0.6695	1.6658	0.9146	1.2902	0.4562	0.0992	0.2777	0.095	0.095	0.095	1.1655	1.2576	1.21155	0	1.0063	0.50315	gene09364	description = MAR-binding filament-like protein 1-1 (similar to)	FANhyb_icon00012995_a.1.g00001.1	PREDICTED: uncharacterized protein LOC101304870 [Fragaria vesca subsp. vesca]	--	--	--	--	--	--	--	--	--	--	--	--	--	--
comp100184_c0_seq1	1030	0	0.1173	0.05865	0	0	0	0	0	0	0	0.2446	0.1223	0	0.1171	0.05855	0	0	0	0	0	0	gene14254	description = Ral guanine nucleotide dissociation stimulator-like 3 (RalGDS-like 3) (probable)	NA	NA	--	--	--	--	--	--	--	--	--	--	--	--	--	--
comp100184_c0_seq3	387	11.7258	10.9223	11.324	12.5545	13.3471	12.9508	13.0591	14.7067	13.8829	11.6776	21.1566	16.4171	23.0718	23.6812	23.3765	23.8318	15.9187	19.8753	17.6743	13.2094	15.4419	gene21185	description = Quinone oxidoreductase (probable) -- fatm_description = Zinc-binding alcohol dehydrogenase domain-containing protein 2	FANhyb_rscf00003044.1.g00001.1	PREDICTED: quinone oxidoreductase-like [Fragaria vesca subsp. vesca]
comp100184_c0_seq4	762	0	0	0	0.4554	0.1784	0.3169	0	0	0	0.1521	0	0.07605	0.3167	0.3165	0.3166	0	0.2994	0.1497	0.1662	0	0.0831	gene21185	description = Quinone oxidoreductase (probable) -- fatm_description = Zinc-binding alcohol dehydrogenase domain-containing protein 2	NA	NA	--	--	--	--	--	--	--	--	--	--	--	--	--	--
comp100184_c1_seq1	597	2.2247	2.6298	2.42725	2.3252	2.0492	2.1872	0.7875	0.5837	0.6856	2.3292	1.8989	2.11405	1.2127	1.8179	1.5153	3.4331	2.2931	2.8631	1.6974	1.9461	1.82175	gene18629	description = RNA-binding protein 24 (probable) -- fatm_description = RNA-binding protein 24	FANhyb_rscf00004951.1.g00001.1	No hits	--	--	--	--	--	--	--	--	--	--	--	--	--	--
comp100184_c1_seq3	609	0	0	0	0	0	0	0	0.3815	0.19075	0	0	0	0	0	0	0	0	0	0	0	0	NA	NA	FANhyb_icon00011861_a.1.g00001.1	PREDICTED: uncharacterized protein LOC101298139 [Fragaria vesca subsp. vesca]	--	--	--	--	--	--	--	--	--	--	--	--	--	--
comp100184_c1_seq4	2191	0.2526	0.3858	0.3192	0.3168	0.1241	0.22045	0	0	0	0.0529	0.3449	0.1989	0	0.1101	0.05505	0.2598	0.1041	0.18195	0.1156	0	0.0578	gene14254	description = Ral guanine nucleotide dissociation stimulator-like 3 (RalGDS-like 3) (probable)	FANhyb_icon00012340_a.1.g00001.1	PREDICTED: uncharacterized protein LOC101298139 [Fragaria vesca subsp. vesca]	--	--	--	--	--	--	--	--	--	--	--	--	--	--
comp100184_c1_seq6	374	0.2959	0	0.14795	0.6186	0	0.3093	0.6285	0	0.31425	0	0	0	0	0	0	0.3044	2.4403	1.37235	0.6774	0	0.3387	gene18629	description = RNA-binding protein 24 (probable) -- fatm_description = RNA-binding protein 24	FANhyb_rscf00004951.1.g00001.1	No hits	--	--	--	--	--	--	--	--	--	--	--	--	--	--
comp100184_c1_seq7	380	0.8738	1.2713	1.07255	0	0	0	0.3093	0.3057	0.3075	0	0	0	0	0	0	0	0	0	0	0.3057	0.15285	gene18629	description = RNA-binding protein 24 (probable) -- fatm_description = RNA-binding protein 24	FANhyb_rscf00004951.1.g00001.1	No hits	--	--	--	--	--	--	--	--	--	--	--	--	--	--
comp100184_c2_seq1	912	1.699	0.927	1.313	0.1268	0.2981	0.21245	1.8042	0.5094	1.1568	0.7624	0	0.3812	0.9261	0.9256	0.92585	0.8739	0.1251	0.4995	0.5556	1.0191	0.78735	gene02131	description = 1-phosphatidylinositol-4,5-bisphosphate phosphodiesterase delta-4 (Phospholipase C-delta-4) (probable)	FANhyb_icon00003870_a.1.g00001.1	PREDICTED: uncharacterized protein LOC101298139 [Fragaria vesca subsp. vesca]	--	--	--	--	--	--	--	--	--	--	--	--	--	--
comp100185_c0_seq2	1391	0	0	0	0.1663	0.1954	0.18085	0	0	0	0	0	0	0	0	0	0	0	0	0	0	0	gene26277	description = Probable carbohydrate esterase At4g34215 (similar to)	FANhyb_icon00003416_a.1.g00001.1	PREDICTED: probable carbohydrate esterase At4g34215-like [Fragaria vesca subsp. vesca]	sp|Q8L9J9|CAES_ARATH	320	5e-108	Probable carbohydrate esterase At4g34215 OS=Arabidopsis thaliana GN=At4g34215 PE=1 SV=2	--	--	--	--	--	--	--	--	--	--
comp100185_c0_seq4	384	0	0	0	0	0.708	0.354	0	0.605	0.3025	0	0	0	0.6284	0	0.3142	0	0	0	3.2986	0.6051	1.95185	gene26277	description = Probable carbohydrate esterase At4g34215 (similar to)	FANhyb_icon00003416_a.1.g00001.1	PREDICTED: probable carbohydrate esterase At4g34215-like [Fragaria vesca subsp. vesca]	--	--	--	--	--	--	--	--	--	--	--	--	--	--
comp100186_c0_seq1	310	6.0695	2.7271	4.3983	2.6121	5.2618	3.93695	2.654	0.3747	1.51435	2.9904	4.876	3.9332	2.3353	4.2789	3.3071	3.3057	4.7842	4.04495	6.129	9.7444	7.9367	gene23790	description = Probable LRR receptor-like serine/threonine-protein kinase RFK1, Precursor -- fatm_description = BRASSINOSTEROID INSENSITIVE 1-associated receptor kinase 1	FANhyb_icon00016018_a.1.g00001.1	No hits	--	--	--	--	--	--	--	--	--	--	--	--	--	--
comp100186_c0_seq2	1036	0	0	0	0	0	0	0	0	0	0	0	0	0	0	0	0	0	0	0	0.1121	0.05605	gene20968	description = DNA replication complex GINS protein psf3 (probable) -- fatm_description = EARLY FLOWERING 4	FANhyb_rscf00000893.1.g00003.1	PREDICTED: probable DNA replication complex GINS protein PSF3-like [Fragaria vesca subsp. vesca]	--	--	--	--	SPAC227.16c	68.6	3e-13	COG5138	Uncharacterized conserved protein	K10734	4e-90	269	vvi:100253648	GINS complex subunit 3
comp100186_c0_seq3	1050	0	0	0	0	0	0	0	0.1106	0.0553	0.2207	0	0.11035	0	0	0	0.1084	0	0.0542	0	0.2213	0.11065	gene20968	description = DNA replication complex GINS protein psf3 (probable) -- fatm_description = EARLY FLOWERING 4	FANhyb_rscf00000893.1.g00003.1	PREDICTED: probable DNA replication complex GINS protein PSF3-like [Fragaria vesca subsp. vesca]	--	--	--	--	SPAC227.16c	68.6	3e-13	COG5138	Uncharacterized conserved protein	K10734	4e-90	269	vvi:100253648	GINS complex subunit 3
comp100187_c0_seq10	209	0	0	0	0	0	0	1.1247	1.1115	1.1181	2.7722	1.2054	1.9888	0.5773	3.4618	2.01955	0	1.0917	0.54585	2.4242	0	1.2121	gene20428	description = Laccase-11, Precursor (similar to) -- fatm_description = Laccase-12/13	FANhyb_rscf00000769.1.g00005.1	PREDICTED: laccase-11-like [Fragaria vesca subsp. vesca]	--	--	--	--	--	--	--	--	--	--	--	--	--	--
comp100187_c0_seq2	818	0	0	0	0	0	0	0	0	0	0	0	0	0	0.4423	0.22115	0	0	0	0	0	0	gene25232	0	FANhyb_rscf00000900.1.g00003.1	PREDICTED: uncharacterized protein LOC101295087 [Fragaria vesca subsp. vesca]	--	--	--	--	--	--	--	--	--	--	--	--	--	--
comp100187_c0_seq6	366	0	0.6599	0.32995	0	0	0	0	0.6347	0.31735	0	0	0	0	0	0	0	0	0	0	0	0	gene25232	0	FANhyb_rscf00006958.1.g00001.1	PREDICTED: serine/threonine-protein kinase-like protein ACR4-like [Fragaria vesca subsp. vesca]	--	--	--	--	--	--	--	--	--	--	--	--	--	--
comp100187_c0_seq7	311	0	0	0	0.7439	0.4371	0.5905	0.7558	1.1204	0.9381	1.863	0.8101	1.33655	3.4917	3.8774	3.68455	0.7322	1.4673	1.09975	2.4437	2.2415	2.3426	gene25266	description = Laccase-11, Precursor (similar to) -- fatm_description = Laccase-12/13	FANhyb_rscf00000769.1.g00005.1	PREDICTED: laccase-11-like [Fragaria vesca subsp. vesca]	sp|Q8VZA1|LAC11_ARATH	78.2	3e-18	Laccase-11 OS=Arabidopsis thaliana GN=LAC11 PE=2 SV=1	--	--	--	--	--	--	--	--	--	--
comp100188_c0_seq1	349	0.9514	0.346	0.6487	0	0.3895	0.19475	0.3368	0.3328	0.3348	1.3281	0	0.66405	0	0	0	1.9575	0	0.97875	0.3629	0	0.18145	NA	NA	NA	NA	--	--	--	--	--	--	--	--	--	--	--	--	--	--
comp100188_c1_seq1	383	0	0	0	0	0	0	0	0.6065	0.30325	0	0	0	0	0	0	0	0.2979	0.14895	0	1.2134	0.6067	gene33902	description = Probable receptor-like protein kinase At5g39030, Precursor -- fatm_description = inactive L-type lectin-domain containing receptor kinase III	FANhyb_rscf00001721.1.g00002.1	PREDICTED: probable receptor-like protein kinase At1g67000-like [Vitis vinifera]
comp100188_c1_seq2	2121	0	0.0569	0.02845	0	0	0	0	0.1643	0.08215	0	0	0	0	0	0	0	0	0	0	0	0	gene02192	description = Probable serine/threonine-protein kinase At1g18390, Precursor	FANhyb_rscf00001721.1.g00002.1	PREDICTED: probable receptor-like protein kinase At1g67000-like [Vitis vinifera]
comp100188_c1_seq3	2156	0.462	0.8402	0.6511	0	0.063	0.0315	0.109	0	0.0545	0.1612	0.3505	0.25585	0.056	0	0.028	0	0.3175	0.15875	0.1175	0	0.05875	gene02192	description = Probable serine/threonine-protein kinase At1g18390, Precursor	FANhyb_rscf00001721.1.g00002.1	PREDICTED: probable receptor-like protein kinase At1g67000-like [Vitis vinifera]
comp100188_c1_seq4	383	0	0	0	1.2082	0	0.6041	0	0	0	0.3026	0.6578	0.4802	0	0	0	0	1.1915	0.59575	0	0	0	gene33902	description = Probable receptor-like protein kinase At5g39030, Precursor -- fatm_description = inactive L-type lectin-domain containing receptor kinase III	FANhyb_rscf00001721.1.g00002.1	PREDICTED: probable receptor-like protein kinase At1g67000-like [Vitis vinifera]
comp100188_c1_seq6	585	3.0271	0.8258	1.92645	3.5594	1.1618	2.3606	2.21	1.5884	1.8992	1.9808	0.8613	1.42105	0.825	0.2061	0.51555	2.141	0.585	1.363	1.5157	1.1916	1.35365	gene02192	description = Probable serine/threonine-protein kinase At1g18390, Precursor	FANhyb_rscf00001721.1.g00002.1	PREDICTED: probable receptor-like protein kinase At1g67000-like [Vitis vinifera]	--	--	--	--	--	--	--	--	--	--	--	--	--	--
comp100188_c1_seq8	1571	0.2818	0.2306	0.2562	1.0309	1.0383	1.0346	1.197	1.3308	1.2639	0.8114	1.6838	1.2476	0.4608	0.4606	0.4607	1.0872	0.3631	0.72515	0.8869	1.1093	0.9981	gene16700	description = Olfactory receptor 2A7 (probable) -- fatm_description = Putative RING-H2 finger protein	FANhyb_icon00014167_a.1.g00001.1	PREDICTED: uncharacterized protein LOC101298049 [Fragaria vesca subsp. vesca]	sp|Q9FID6|Y5392_ARATH	235	1e-68	Probable receptor-like protein kinase At5g39020 OS=Arabidopsis thaliana GN=At5g39020 PE=2 SV=1	BS_yloP_1	84.3	3e-17	COG0515	Serine/threonine protein kinase	K04733	7e-44	159	smo:SELMODRAFT_230241	interleukin-1 receptor-associated kinase 4 [EC:2.7.11.1]
comp100188_c1_seq9	495	2.236	0.488	1.362	1.4022	0	0.7011	2.3744	1.4079	1.89115	1.4046	0.7634	1.084	0.7313	0.9744	0.85285	0.9201	1.8438	1.38195	1.0236	3.286	2.1548	gene02192	description = Probable serine/threonine-protein kinase At1g18390, Precursor	FANhyb_rscf00001721.1.g00002.1	PREDICTED: probable receptor-like protein kinase At1g67000-like [Vitis vinifera]
comp100188_c2_seq1	261	0	0	0	0	0	0	0.4503	0	0.22515	0	0	0	0	0	0	0	0	0	0	0	0	NA	NA	NA	NA	--	--	--	--	--	--	--	--	--	--	--	--	--	--
comp100188_c2_seq2	1313	2.9503	2.7594	2.85485	2.3788	1.8635	2.12115	2.3274	1.15	1.7387	3.0889	4.8927	3.9908	0.4595	1.8368	1.14815	3.0352	2.0853	2.56025	2.5082	2.4776	2.4929	gene02191	description = Probable LRR receptor-like serine/threonine-protein kinase At4g31250, Precursor -- fatm_description = inactive leucine-rich repeat receptor-like protein kinase At1g50610	FANhyb_rscf00001721.1.g00001.1	PREDICTED: probable receptor-like protein kinase At5g39030-like [Fragaria vesca subsp. vesca]
comp100188_c2_seq3	583	0.3797	0.4143	0.397	0	0	0	0.6048	0	0.3024	0.1988	0	0.0994	0.4139	0	0.20695	0	0.3914	0.1957	0.4345	0	0.21725	gene02188	description = Putative F-box/LRR-repeat protein At4g13960 (similar to) -- fatm_description = Putative F-box/LRR-repeat protein At4g13960	FANhyb_rscf00000209.1.g00001.1	PREDICTED: uncharacterized protein LOC101298049 [Fragaria vesca subsp. vesca]	--	--	--	--	--	--	--	--	--	--	--	--	--	--
comp100189_c0_seq1	1113	1.3922	4.5573	2.97475	0.4157	0.7328	0.57425	0.6336	0	0.3168	0.4165	0.4527	0.4346	0	0.4334	0.2167	1.6368	2.665	2.1509	0.4552	0.6263	0.54075	gene16964	description = B3 domain-containing protein Os04g0676600 (probable) -- fatm_description = GLUTAMINE DUMPER	FANhyb_icon00004079_a.1.g00001.1	PREDICTED: protein GLUTAMINE DUMPER 3-like [Fragaria vesca subsp. vesca]	sp|Q9FHH5|GDU3_ARATH	100	2e-25	Protein GLUTAMINE DUMPER 3 OS=Arabidopsis thaliana GN=GDU3 PE=2 SV=1	--	--	--	--	--	--	--	--	--	--
comp100189_c0_seq3	843	0	0	0	0	0	0	0	0	0	0	0	0	0	0	0	0	0.2707	0.13535	0	0	0	gene16964	description = B3 domain-containing protein Os04g0676600 (probable) -- fatm_description = GLUTAMINE DUMPER	FANhyb_icon00004079_a.1.g00001.1	PREDICTED: protein GLUTAMINE DUMPER 3-like [Fragaria vesca subsp. vesca]	sp|Q9FHH5|GDU3_ARATH	130	7e-38	Protein GLUTAMINE DUMPER 3 OS=Arabidopsis thaliana GN=GDU3 PE=2 SV=1	--	--	--	--	--	--	--	--	--	--
comp100189_c0_seq4	818	0	0.2953	0.14765	0	0	0	0	0	0	0	0	0	0	0	0	0	0	0	0	0	0	gene16964	description = B3 domain-containing protein Os04g0676600 (probable) -- fatm_description = GLUTAMINE DUMPER	FANhyb_icon00004079_a.1.g00001.1	PREDICTED: protein GLUTAMINE DUMPER 3-like [Fragaria vesca subsp. vesca]	sp|Q9FHH5|GDU3_ARATH	130	5e-38	Protein GLUTAMINE DUMPER 3 OS=Arabidopsis thaliana GN=GDU3 PE=2 SV=1	--	--	--	--	--	--	--	--	--	--
comp100189_c0_seq5	886	0.3748	0.2726	0.3237	0	0	0	0.1327	0	0.06635	0.5231	0	0.26155	0	0	0	1.0281	0.2575	0.6428	0	0	0	gene16964	description = B3 domain-containing protein Os04g0676600 (probable) -- fatm_description = GLUTAMINE DUMPER	FANhyb_icon00004079_a.1.g00001.1	PREDICTED: protein GLUTAMINE DUMPER 3-like [Fragaria vesca subsp. vesca]	sp|Q9FHH5|GDU3_ARATH	130	1e-37	Protein GLUTAMINE DUMPER 3 OS=Arabidopsis thaliana GN=GDU3 PE=2 SV=1	--	--	--	--	--	--	--	--	--	--
comp100190_c0_seq1	936	1.0642	0	0.5321	0.4944	0	0.2472	0	0.4964	0.2482	1.1142	0	0.5571	0.3867	1.1595	0.7731	0.4866	0.4875	0.48705	0	0.2483	0.12415	gene27785	description = U1 small nuclear ribonucleoprotein C (U1 snRNP protein C) (similar to) -- fatm_description = U1 small nuclear ribonucleoprotein C	FANhyb_rscf00000598.1.g00009.1	PREDICTED: U1 small nuclear ribonucleoprotein C-like [Fragaria vesca subsp. vesca]	sp|F6HQ26|RU1C_VITVI	276	1e-93	U1 small nuclear ribonucleoprotein C OS=Vitis vinifera GN=VIT_07s0104g01170 PE=3 SV=1	SPBP35G2.09	68.6	3e-13	COG5136	U1 snRNP-specific protein C	K11095	3e-93	276	vvi:100263028	U1 small nuclear ribonucleoprotein C
comp100190_c0_seq2	1027	2.4787	2.7047	2.5917	2.5907	1.5883	2.0895	0.8011	2.8275	1.8143	6.5442	3.6795	5.11185	2.5847	2.3483	2.4665	2.3283	1.6663	1.9973	3.0834	2.8282	2.9558	gene27785	description = U1 small nuclear ribonucleoprotein C (U1 snRNP protein C) (similar to) -- fatm_description = U1 small nuclear ribonucleoprotein C	FANhyb_rscf00000598.1.g00009.1	PREDICTED: U1 small nuclear ribonucleoprotein C-like [Fragaria vesca subsp. vesca]	sp|F6HQ26|RU1C_VITVI	276	3e-93	U1 small nuclear ribonucleoprotein C OS=Vitis vinifera GN=VIT_07s0104g01170 PE=3 SV=1	SPBP35G2.09	68.6	4e-13	COG5136	U1 snRNP-specific protein C	K11095	8e-93	276	vvi:100263028	U1 small nuclear ribonucleoprotein C
comp100190_c0_seq3	258	0	0	0	0	0	0	0	0	0	0	0	0	0	0	0	0	0	0	0	0.4503	0.22515	NA	NA	NA	NA	--	--	--	--	--	--	--	--	--	--	--	--	--	--
comp100190_c0_seq4	257	0	0	0	0.4501	1.0578	0.75395	0	0.452	0.226	2.2544	0	1.1272	0.4695	0.9384	0.70395	0.8861	0.8878	0.88695	0.4929	0	0.24645	gene27785	description = U1 small nuclear ribonucleoprotein C (U1 snRNP protein C) (similar to) -- fatm_description = U1 small nuclear ribonucleoprotein C	FANhyb_rscf00000598.1.g00009.1	PREDICTED: U1 small nuclear ribonucleoprotein C-like [Fragaria vesca subsp. vesca]	--	--	--	--	--	--	--	--	--	--	--	--	--	--
comp100190_c1_seq1	1073	1.0315	1.3506	1.19105	1.8328	1.0135	1.42315	0.9858	2.598	1.7919	2.6998	2.1131	2.40645	0.8996	2.2477	1.57365	1.0612	2.0201	1.54065	1.4166	1.949	1.6828	gene27785	description = U1 small nuclear ribonucleoprotein C (U1 snRNP protein C) (similar to) -- fatm_description = U1 small nuclear ribonucleoprotein C	FANhyb_rscf00000598.1.g00009.1	PREDICTED: U1 small nuclear ribonucleoprotein C-like [Fragaria vesca subsp. vesca]	sp|F6HQ26|RU1C_VITVI	276	5e-93	U1 small nuclear ribonucleoprotein C OS=Vitis vinifera GN=VIT_07s0104g01170 PE=3 SV=1	SPBP35G2.09	68.6	4e-13	COG5136	U1 snRNP-specific protein C	K11095	1e-92	276	vvi:100263028	U1 small nuclear ribonucleoprotein C
comp100190_c1_seq3	922	0	0	0	0	0.2949	0.14745	0	0	0	0	0.2732	0.1366	0	0	0	0	0	0	0	0	0	gene27785	description = U1 small nuclear ribonucleoprotein C (U1 snRNP protein C) (similar to) -- fatm_description = U1 small nuclear ribonucleoprotein C	FANhyb_rscf00000598.1.g00009.1	PREDICTED: U1 small nuclear ribonucleoprotein C-like [Fragaria vesca subsp. vesca]	sp|F6HQ26|RU1C_VITVI	276	8e-94	U1 small nuclear ribonucleoprotein C OS=Vitis vinifera GN=VIT_07s0104g01170 PE=3 SV=1	SPBP35G2.09	68.6	3e-13	COG5136	U1 snRNP-specific protein C	K11095	2e-93	276	vvi:100263028	U1 small nuclear ribonucleoprotein C
comp100191_c0_seq1	397	1.6727	0.3042	0.98845	0.2914	0	0.1457	2.3684	0	1.1842	0.2919	1.9037	1.0978	0.9118	0	0.4559	1.1472	1.1495	1.14835	1.2762	0.5853	0.93075	gene30545	description = Pentatricopeptide repeat-containing protein At3g14730 (probable) -- fatm_description = Pentatricopeptide repeat-containing protein	NA	NA	--	--	--	--	--	--	--	--	--	--	--	--	--	--
comp100191_c0_seq2	275	1.6099	0.8783	1.2441	0.8413	0.9886	0.91495	1.2822	2.5343	1.90825	2.1069	1.3741	1.7405	0.8775	0.877	0.87725	3.7264	0.4149	2.07065	2.303	3.3799	2.84145	gene30545	description = Pentatricopeptide repeat-containing protein At3g14730 (probable) -- fatm_description = Pentatricopeptide repeat-containing protein	NA	NA
comp100191_c1_seq1	270	6.5588	2.2365	4.39765	4.7129	3.5241	4.1185	3.0471	2.5812	2.81415	5.5793	3.7322	4.65575	5.3626	4.0196	4.6911	6.7474	5.4929	6.12015	6.5678	7.3152	6.9415	NA	NA	FANhyb_icon00013206_a.1.g00001.1	No_hits	--	--	--	--	--	--	--	--	--	--	--	--	--	--
comp100191_c1_seq2	640	2.4211	2.4531	2.4371	1.9883	1.9115	1.9499	4.9584	1.2704	3.1144	2.1727	0.7873	1.48	0.7541	2.261	1.50755	0.7116	2.6738	1.6927	2.7708	3.2676	3.0192	gene30545	description = Pentatricopeptide repeat-containing protein At3g14730 (probable) -- fatm_description = Pentatricopeptide repeat-containing protein	NA	NA	sp|Q9LUC2|PP231_ARATH	67	6e-13	Pentatricopeptide repeat-containing protein At3g14730 OS=Arabidopsis thaliana GN=PCMP-E31 PE=2 SV=1	--	--	--	--	--	--	--	--	--	--
comp100191_c1_seq3	697	0.4764	0.3465	0.41145	0.166	0	0.083	0.8431	0	0.42155	0	0.1807	0.09035	0.1731	0.173	0.17305	0.4901	0.6547	0.5724	0	0.3334	0.1667	gene06711	description = Pentatricopeptide repeat-containing protein At3g14730 (putative) -- fatm_description = Pentatricopeptide repeat-containing protein	FANhyb_icon00013206_a.1.g00001.1	No_hits	sp|Q9LUC2|PP231_ARATH	61.6	6e-11	Pentatricopeptide repeat-containing protein At3g14730 OS=Arabidopsis thaliana GN=PCMP-E31 PE=2 SV=1	--	--	--	--	--	--	--	--	--	--
comp100191_c1_seq4	704	0.1572	0	0.0786	0.3286	0	0.1643	0	0	0	0	0	0	0	0	0	0	0	0	0	0.3301	0.16505	gene06711	description = Pentatricopeptide repeat-containing protein At3g14730 (putative) -- fatm_description = Pentatricopeptide repeat-containing protein	FANhyb_icon00013206_a.1.g00001.1	No_hits
comp100191_c1_seq5	510	1.7362	0.9472	1.3417	2.0414	0.5331	1.28725	1.3827	0.911	1.14685	4.9986	2.2229	3.61075	3.5488	5.2018	4.3753	1.7861	3.5791	2.6826	2.9804	3.1893	3.08485	gene06712	description = Vesicle-associated membrane protein-associated protein A (VAMP-associated protein A) (probable) -- fatm_description = Vesicle-associated protein 1-2	FANhyb_icon00013206_a.1.g00001.1	No_hits	--	--	--	--	--	--	--	--	--	--	--	--	--	--
comp100191_c1_seq6	497	0.8908	0	0.4454	0.4655	2.735	1.60025	0.7094	1.4023	1.05585	0.9326	0	0.4663	1.6994	1.2132	1.4563	0.6873	1.1477	0.9175	1.2743	0.9351	1.1047	gene06712	description = Vesicle-associated membrane protein-associated protein A (VAMP-associated protein A) (probable) -- fatm_description = Vesicle-associated protein 1-2	FANhyb_icon00013206_a.1.g00001.1	No_hits	--	--	--	--	--	--	--	--	--	--	--	--	--	--
comp100191_c2_seq1	225	1.9676	1.0735	1.52055	3.0848	0.6041	1.84445	1.5671	1.5487	1.5579	3.0901	0.5598	1.82495	1.0725	3.2157	2.1441	1.5182	2.5352	2.0267	3.9407	3.6146	3.77765	NA	NA	FANhyb_icon00013206_a.1.g00001.1	No_hits	--	--	--	--	--	--	--	--	--	--	--	--	--	--
comp100191_c2_seq2	228	1.9418	0	0.9709	0	0	0	0	0.5094	0.2547	0	0	0	0.5292	0	0.2646	0.4994	1.5011	1.00025	0	0	0	NA	NA	NA	NA	--	--	--	--	--	--	--	--	--	--	--	--	--	--
comp100192_c0_seq1	609	9.9957	13.0883	11.542	7.0282	6.9192	6.9737	10.4216	5.5311	7.97635	6.2791	8.2734	7.27625	11.2932	7.7223	9.50775	5.796	9.9285	7.86225	9.1515	6.4864	7.81895	gene20682	0	NA	NA	--	--	--	--	--	--	--	--	--	--	--	--	--	--
comp100192_c0_seq2	777	1.4245	1.5543	1.4894	2.531	3.1489	2.83995	3.9329	5.2321	4.5825	3.281	3.7286	3.5048	5.7457	3.4143	4.58	2.7843	2.9365	2.8604	3.7494	5.383	4.5662	gene02778	description = 4F2 cell-surface antigen heavy chain (4F2hc) (probable)	FANhyb_rscf00001814.1.g00001.1	PREDICTED: uncharacterized protein LOC101300171 [Fragaria vesca subsp. vesca]	--	--	--	--	--	--	--	--	--	--	--	--	--	--
comp100193_c0_seq1	1465	2.1909	1.9785	2.0847	0.7896	1.5773	1.18345	0.8023	2.2993	1.5508	0.791	1.0318	0.9114	0.3294	0.2469	0.28815	1.5544	1.246	1.4002	0.5188	1.2689	0.89385	gene06244	description = Aspartate-semialdehyde dehydrogenase (ASA dehydrogenase) (probable) -- fatm_description = Aspartate-semialdehyde dehydrogenase	FANhyb_rscf00000041.1.g00017.1	PREDICTED: CRAL-TRIO domain-containing protein YKL091C-like [Fragaria vesca subsp. vesca]
comp100193_c0_seq2	1311	0.4221	0	0.21105	0	0.4147	0.20735	0.1793	0.6202	0.39975	0.1768	0.2882	0.2325	0.1841	0	0.09205	0	0.5221	0.26105	0	0.5317	0.26585	gene06244	description = Aspartate-semialdehyde dehydrogenase (ASA dehydrogenase) (probable) -- fatm_description = Aspartate-semialdehyde dehydrogenase	FANhyb_rscf00000041.1.g00017.1	PREDICTED: CRAL-TRIO domain-containing protein YKL091C-like [Fragaria vesca subsp. vesca]
comp100193_c0_seq3	512	0	0	0	0	0	0	0	0	0	0	0	0	0	0	0	0	0	0	0.4948	0	0.2474	NA	NA	NA	NA	--	--	--	--	--	--	--	--	--	--	--	--	--	--
comp100193_c0_seq4	567	0.3904	0.426	0.4082	0	0.4795	0.23975	0	0.8194	0.4097	0	0	0	0.8512	0	0.4256	0	0	0	0	0	0	NA	NA	NA	NA	--	--	--	--	--	--	--	--	--	--	--	--	--	--
comp100193_c0_seq5	261	1.2722	0.4627	0.86745	0.4432	2.604	1.5236	0	0	0	0.8879	0.4826	0.68525	1.8492	0	0.9246	0	0	0	0	0	0	NA	NA	NA	NA	--	--	--	--	--	--	--	--	--	--	--	--	--	--
comp100194_c0_seq5	1424	0.3109	0	0.15545	0	0	0	0	0	0	0	0	0	0	0	0	0.08	0	0.04	0.1779	0	0.08895	gene21533	description = Phosphoglycolate phosphatase (PGPase) (probable) -- fatm_description = Phosphoglycolate phosphatase 1A, chloroplastic	FANhyb_rscf00000117.1.g00002.1	PREDICTED: phosphoglycolate phosphatase-like [Fragaria vesca subsp. vesca]	--	--	--	--	YDL236w	196	2e-58	COG0647	Predicted sugar phosphatases of the HAD superfamily	K01091	0	586	gmx:100820476	phosphoglycolate phosphatase [EC:3.1.3.18]
comp100194_c0_seq8	2012	0.5501	0.2401	0.3951	0.345	0.1351	0.24005	0.3505	0.1155	0.233	0.1152	0.3756	0.2454	0.1199	0.1199	0.1199	0.6791	0.2268	0.45295	0	0.3465	0.17325	gene21533	description = Phosphoglycolate phosphatase (PGPase) (probable) -- fatm_description = Phosphoglycolate phosphatase 1A, chloroplastic	FANhyb_rscf00000117.1.g00002.1	PREDICTED: phosphoglycolate phosphatase-like [Fragaria vesca subsp. vesca]	--	--	--	--	YDL236w	163	1e-44	COG0647	Predicted sugar phosphatases of the HAD superfamily	K01091	5e-168	486	gmx:100820476	phosphoglycolate phosphatase [EC:3.1.3.18]
comp100194_c0_seq9	1555	1.8506	2.1746	2.0126	0.7439	0.6993	0.7216	0.7558	0.8964	0.8261	0.5962	1.6201	1.10815	0.1552	0.4653	0.31025	1.0251	0.7337	0.8794	0.6517	0.1494	0.40055	gene21533	description = Phosphoglycolate phosphatase (PGPase) (probable) -- fatm_description = Phosphoglycolate phosphatase 1A, chloroplastic	FANhyb_rscf00000117.1.g00002.1	PREDICTED: phosphoglycolate phosphatase-like [Fragaria vesca subsp. vesca]	--	--	--	--	YDL236w	197	2e-58	COG0647	Predicted sugar phosphatases of the HAD superfamily	K01091	0	587	gmx:100820476	phosphoglycolate phosphatase [EC:3.1.3.18]
comp100195_c0_seq1	1713	2.1968	2.8906	2.5437	0	0	0	0	0	0	0	0	0	0	0	0	0	0	0	0	0	0	gene05540	description = Vacuolar-processing enzyme (VPE), Precursor (similar to) -- fatm_description = Vacuolar-processing enzyme	FANhyb_rscf00002401.1.g00001.1	PREDICTED: vacuolar-processing enzyme-like [Fragaria vesca subsp. vesca]	sp|P49044|VPE_VICSA	505	1e-175	Vacuolar-processing enzyme OS=Vicia sativa PE=1 SV=1	YDR331w	105	8e-24	COG5206	Glycosylphosphatidylinositol transamidase (GPIT), subunit GPI8	K01369	0	521	vvi:100251259	legumain [EC:3.4.22.34]
comp100195_c0_seq2	1738	0.0637	0	0.03185	0	0	0	0	0	0	0	0	0	0	0	0	0	0	0	0	0	0	gene05540	description = Vacuolar-processing enzyme (VPE), Precursor (similar to) -- fatm_description = Vacuolar-processing enzyme	FANhyb_rscf00002401.1.g00001.1	PREDICTED: vacuolar-processing enzyme-like [Fragaria vesca subsp. vesca]	sp|P49044|VPE_VICSA	505	2e-175	Vacuolar-processing enzyme OS=Vicia sativa PE=1 SV=1	YDR331w	105	9e-24	COG5206	Glycosylphosphatidylinositol transamidase (GPIT), subunit GPI8	K01369	0	521	vvi:100251259	legumain [EC:3.4.22.34]
comp100196_c0_seq1	726	0	0.3327	0.16635	0	0.7489	0.37445	0	0	0	0.6384	0	0.3192	0.3324	0.3322	0.3323	0.3137	0	0.15685	0	0	0	gene17511	description = DNA ligase (probable)	NA	NA	--	--	--	--	--	--	--	--	--	--	--	--	--	--
comp100196_c0_seq10	3826	0.2314	0	0.1157	0.1209	0.0355	0.0782	0.1843	0.0911	0.1377	0.3332	0.1317	0.23245	0.1577	0.3152	0.23645	0.0595	0.0298	0.04465	0.298	0.1822	0.2401	gene17511	description = DNA ligase (probable)	FANhyb_rscf00000650.1.g00009.1	PREDICTED: K(+) efflux antiporter 6-like [Fragaria vesca subsp. vesca]	--	--	--	--	--	--	--	--	--	--	--	--	--	--
comp100196_c0_seq11	229	0	0	0	0	1.1872	0.5936	0	0.5072	0.2536	1.012	0	0.506	0	0	0	0	0	0	0.5531	0	0.27655	NA	NA	NA	NA	--	--	--	--	--	--	--	--	--	--	--	--	--	--
comp100196_c0_seq14	933	0	0	0	0	0	0	0	0.249	0.1245	0	0.27	0.135	0	0	0	0.2441	0	0.12205	0	0	0	gene17511	description = DNA ligase (probable)	NA	NA	--	--	--	--	--	--	--	--	--	--	--	--	--	--
comp100196_c0_seq15	424	0	1.1393	0.56965	0	0	0	0	0	0	0	0	0	0	0	0	0	0	0	0.5975	0	0.29875	gene16495	description = Tektin-3 (probable)	FANhyb_rscf00003154.1.g00002.1	PREDICTED: cytochrome P450 716B1-like [Fragaria vesca subsp. vesca]	--	--	--	--	--	--	--	--	--	--	--	--	--	--
comp100196_c0_seq16	507	0	0.2382	0.1191	0	0	0	0.2318	0.6873	0.45955	0	0	0	0	0	0	0.4492	0.6751	0.56215	0	0	0	gene15680	description = Sugar carrier protein C (probable)	NA	NA	--	--	--	--	--	--	--	--	--	--	--	--	--	--
comp100196_c0_seq18	3526	0	0	0	0	0	0	0	0	0	0	0	0	0	0	0	0	0.1294	0.0647	0	0	0	gene15680	description = Sugar carrier protein C (probable)	NA	NA	--	--	--	--	--	--	--	--	--	--	--	--	--	--
comp100196_c0_seq19	3482	0.5086	0.6937	0.60115	0.7309	0.3904	0.56065	0.4388	0.5671	0.50295	0.9651	1.4108	1.18795	1.2128	2.4935	1.85315	0.6213	0.7208	0.67105	0.3274	0.5672	0.4473	gene17511	description = DNA ligase (probable)	NA	NA	--	--	--	--	--	--	--	--	--	--	--	--	--	--
comp100196_c0_seq2	4410	0	0.3834	0.1917	0.5246	0.6165	0.57055	0.4264	0.2107	0.31855	0.8934	1.1425	1.01795	1.0944	1.5313	1.31285	0.2066	0.3622	0.2844	0.4021	0.685	0.54355	gene07521	description = 3-demethylubiquinone-9 3-methyltransferase (DHHB methyltransferase) (probable)	FANhyb_rscf00000235.1.g00004.1	PREDICTED: uncharacterized protein LOC101295759 [Fragaria vesca subsp. vesca]	--	--	--	--	--	--	--	--	--	--	--	--	--	--
comp100196_c0_seq20	699	0.3167	0.5183	0.4175	0	0.5834	0.2917	0.1681	0.1662	0.16715	0.1658	1.0812	0.6235	0.1726	0.5175	0.34505	0.3258	0	0.1629	0.1812	0.3324	0.2568	gene17511	description = DNA ligase (probable)	NA	NA	--	--	--	--	--	--	--	--	--	--	--	--	--	--
comp100196_c0_seq21	4032	0	0	0	0	0	0	0	0	0	0	0	0	0.0599	0	0.02995	0	0	0	0	0	0	gene17511	description = DNA ligase (probable)	NA	NA	--	--	--	--	--	--	--	--	--	--	--	--	--	--
comp100196_c0_seq22	264	0	0	0	0.4382	1.0298	0.734	0.4452	0.44	0.4426	2.6336	3.8171	3.22535	0.9141	1.8271	1.3706	0	0	0	0	0.8802	0.4401	NA	NA	NA	NA	--	--	--	--	--	--	--	--	--	--	--	--	--	--
comp100196_c0_seq23	425	0	0	0	0.5444	0	0.2722	0	0.8199	0.40995	1.0906	0.5928	0.8417	1.1356	0.8512	0.9934	0.2679	0	0.13395	0	0.5467	0.27335	NA	NA	NA	NA	--	--	--	--	--	--	--	--	--	--	--	--	--	--
comp100196_c0_seq24	1013	0	0	0	0	0.2684	0.1342	0	0	0	0.2288	0	0.1144	0	0	0	0	0.2252	0.1126	0	0	0	NA	NA	NA	NA	--	--	--	--	--	--	--	--	--	--	--	--	--	--
comp100196_c0_seq25	478	0	0	0	0	0	0	0	0.243	0.1215	0.7273	0.7906	0.75895	1.0097	1.5136	1.26165	0	0.4773	0.23865	0	0.2431	0.12155	gene16495	description = Tektin-3 (probable)	FANhyb_rscf00003154.1.g00002.1	PREDICTED: cytochrome P450 716B1-like [Fragaria vesca subsp. vesca]	--	--	--	--	--	--	--	--	--	--	--	--	--	--
comp100196_c0_seq27	972	0.4555	0.2485	0.352	0.4761	0.5594	0.51775	0.2418	0.239	0.2404	0.4769	1.2959	0.8864	0.9931	0.7444	0.86875	0	0	0	1.0425	0.2391	0.6408	gene17511	description = DNA ligase (probable)	NA	NA	--	--	--	--	--	--	--	--	--	--	--	--	--	--
comp100196_c0_seq4	823	0	0	0	0	0	0	0	0	0	0	0	0	0.8797	0.293	0.58635	0	0	0	0	0	0	gene17511	description = DNA ligase (probable)	NA	NA	--	--	--	--	--	--	--	--	--	--	--	--	--	--
comp100196_c0_seq5	589	0.1879	0.205	0.19645	0	0.6923	0.34615	0.5986	0.1972	0.3979	0.5902	1.0693	0.82975	0	0.2047	0.10235	0.3866	0.1937	0.29015	0	0.1973	0.09865	gene17511	description = DNA ligase (probable)	NA	NA	--	--	--	--	--	--	--	--	--	--	--	--	--	--
comp100196_c0_seq6	604	0	0	0	0	0	0	0	0	0	0	0	0	0	0	0	0	0.1889	0.09445	0	0	0	NA	NA	NA	NA	--	--	--	--	--	--	--	--	--	--	--	--	--	--
comp100196_c0_seq8	3647	0	0	0	0	0	0	0	0	0	0.0635	0	0.03175	0.1323	0	0.06615	0	0	0	0.0695	0	0.03475	gene17511	description = DNA ligase (probable)	FANhyb_rscf00000650.1.g00009.1	PREDICTED: K(+) efflux antiporter 6-like [Fragaria vesca subsp. vesca]	--	--	--	--	--	--	--	--	--	--	--	--	--	--
comp100196_c0_seq9	373	0.8902	0	0.4451	2.7912	1.0933	1.94225	1.5755	1.8684	1.72195	2.796	1.3508	2.0734	4.8522	2.9096	3.8809	2.1368	1.2234	1.6801	5.4334	0.623	3.0282	gene17511	description = DNA ligase (probable)	NA	NA	--	--	--	--	--	--	--	--	--	--	--	--	--	--
comp100197_c0_seq4	782	0	0.6177	0.30885	0	0	0	0	0.2971	0.14855	0	0.3222	0.1611	0	0	0	1.1648	0.8753	1.02005	0.9719	0.2971	0.6345	gene31875	description = Chorion protein S36, Precursor (probable)	FANhyb_rscf00001976.1.g00001.1	PREDICTED: uncharacterized protein LOC101296778 [Fragaria vesca subsp. vesca]	--	--	--	--	--	--	--	--	--	--	--	--	--	--
comp100197_c0_seq5	329	0.6728	2.5696	1.6212	0.7032	0.4132	0.5582	0	1.0591	0.52955	1.7611	0.7657	1.2634	0	0	0	2.0765	1.7338	1.90515	0	0.7063	0.35315	gene31875	description = Chorion protein S36, Precursor (probable)	FANhyb_rscf00001976.1.g00001.1	PREDICTED: uncharacterized protein LOC101296778 [Fragaria vesca subsp. vesca]	--	--	--	--	--	--	--	--	--	--	--	--	--	--
comp100197_c0_seq7	810	0	0	0	0	0	0	0	0	0	0	0	0	0	0	0	0	0	0	0	0.2869	0.14345	gene31875	description = Chorion protein S36, Precursor (probable)	FANhyb_rscf00001976.1.g00001.1	PREDICTED: uncharacterized protein LOC101296778 [Fragaria vesca subsp. vesca]	--	--	--	--	--	--	--	--	--	--	--	--	--	--
comp100197_c0_seq8	889	0.498	0.1358	0.3169	0.3904	0	0.1952	0.9255	0	0.46275	0	0	0	0	0	0	0	0.6416	0.3208	0	0.2614	0.1307	gene31875	description = Chorion protein S36, Precursor (probable)	FANhyb_rscf00001976.1.g00001.1	PREDICTED: uncharacterized protein LOC101296778 [Fragaria vesca subsp. vesca]	--	--	--	--	--	--	--	--	--	--	--	--	--	--
comp100198_c0_seq1	832	1.3303	0.2903	0.8103	2.0856	1.9605	2.02305	1.4126	1.3961	1.40435	1.6713	2.7252	2.19825	1.0152	1.4494	1.2323	1.0948	3.1538	2.1243	2.8926	2.3739	2.63325	gene21946	description = U4/U6 small nuclear ribonucleoprotein PRP4-like protein (similar to) -- fatm_description = TAF5-like RNA polymerase II p300/CBP-associated factor-associated	FANhyb_rscf00000318.1.g00008.1	PREDICTED: uncharacterized protein LOC101292442 [Fragaria vesca subsp. vesca]	--	--	--	--	--	--	--	--	--	--	--	--	--	--
comp100198_c0_seq2	783	0.5654	0.617	0.5912	0.591	0.6944	0.6427	0.9006	0.2967	0.59865	1.1839	0	0.59195	1.541	0	0.7705	0.4363	1.457	0.94665	0.9706	0.8903	0.93045	gene21946	description = U4/U6 small nuclear ribonucleoprotein PRP4-like protein (similar to) -- fatm_description = TAF5-like RNA polymerase II p300/CBP-associated factor-associated	FANhyb_rscf00000318.1.g00008.1	PREDICTED: uncharacterized protein LOC101292442 [Fragaria vesca subsp. vesca]	--	--	--	--	--	--	--	--	--	--	--	--	--	--
comp100199_c0_seq1	1401	15.0891	10.6891	12.8891	31.4591	29.301	30.3801	52.3484	56.6257	54.4871	72.8679	58.531	65.6994	37.8083	30.4696	34.139	23.9754	17.9147	20.945	19.6191	16.5027	18.0609	gene03589	description = Zinc finger CCHC domain-containing protein 2 (probable)	FANhyb_rscf00000273.1.g00012.1	PREDICTED: uncharacterized protein LOC101303040 [Fragaria vesca subsp. vesca]	--	--	--	--	--	--	--	--	--	--	--	--	--	--
comp100199_c1_seq1	212	0.5221	0	0.26105	0.5457	0	0.27285	0	0.5479	0.27395	0	1.1883	0.59415	0	0	0	0.5371	0	0.26855	0	0	0	NA	NA	NA	NA	--	--	--	--	--	--	--	--	--	--	--	--	--	--
comp100200_c0_seq1	456	0	0	0	0.2537	0	0.12685	0	0	0	0	0	0	0	0	0	0	0	0	0	0	0	gene34736	description = UvrABC system protein A (UvrA protein) (probable)	NA	NA	--	--	--	--	--	--	--	--	--	--	--	--	--	--
comp100200_c0_seq2	517	0	0.4672	0.2336	0	0	0	0.2273	0	0.11365	0.2241	0.2436	0.23385	0	1.1662	0.5831	0.2202	0	0.1101	0	0	0	gene34736	description = UvrABC system protein A (UvrA protein) (probable)	NA	NA	--	--	--	--	--	--	--	--	--	--	--	--	--	--
comp100200_c1_seq1	883	0	1.2309	0.61545	0.262	0.4618	0.3619	0	0.1315	0.06575	0.9186	0.2853	0.60195	0.2733	0	0.13665	0	0	0	0.7172	0	0.3586	gene34736	description = UvrABC system protein A (UvrA protein) (probable)	NA	NA	--	--	--	--	--	--	--	--	--	--	--	--	--	--
comp100200_c1_seq2	625	0	0	0	0	0	0	0.1881	0	0.09405	0	0	0	0	0	0	0	0	0	0	0	0	NA	NA	NA	NA	--	--	--	--	--	--	--	--	--	--	--	--	--	--
comp100200_c1_seq3	696	0	0	0	0	0.5859	0.29295	0	0	0	0	0	0	0.1734	0.1733	0.17335	0.3272	0.4917	0.40945	0.182	0	0.091	NA	NA	NA	NA	--	--	--	--	--	--	--	--	--	--	--	--	--	--
comp100200_c1_seq4	410	1.0798	0	0.5399	0	0	0	0	0	0	0	0.6145	0.30725	0	0	0	0	0.2783	0.13915	0.3089	0	0.15445	NA	NA	NA	NA	--	--	--	--	--	--	--	--	--	--	--	--	--	--
comp100200_c1_seq5	806	0	0	0	0	0	0	0	0	0	0	0	0	0	0	0	0	0	0	0.3143	0	0.15715	gene34736	description = UvrABC system protein A (UvrA protein) (probable)	NA	NA	--	--	--	--	--	--	--	--	--	--	--	--	--	--
comp100201_c0_seq1	732	24.9484	17.8185	21.3834	35.7156	35.4679	35.5917	30.1859	27.6102	28.8981	35.3014	33.8999	34.6007	39.0659	36.2421	37.654	30.3323	20.4167	25.3745	24.9178	28.8869	26.9023	gene26324	description = Pattern formation protein EMB30 (similar to) -- fatm_description = Golgi-specific brefeldin A-resistance guanine nucleotide exchange factor 1	FANhyb_rscf00000003.1.g00032.1	PREDICTED: ARF guanine-nucleotide exchange factor GNOM-like [Fragaria vesca subsp. vesca]	sp|Q42510|GNOM_ARATH	351	3e-112	ARF guanine-nucleotide exchange factor GNOM OS=Arabidopsis thaliana GN=GN PE=1 SV=1	--	--	--	--	--	--	--	--	--	--
comp100201_c1_seq1	666	9.6388	6.7094	8.1741	17.5431	13.4705	15.5068	16.9416	13.4291	15.1853	15.1371	15.8872	15.5122	13.9501	15.5713	14.7607	11.9676	9.9352	10.9514	10.8407	13.0836	11.9621	gene26324	description = Pattern formation protein EMB30 (similar to) -- fatm_description = Golgi-specific brefeldin A-resistance guanine nucleotide exchange factor 1	FANhyb_rscf00000003.1.g00032.1	PREDICTED: ARF guanine-nucleotide exchange factor GNOM-like [Fragaria vesca subsp. vesca]	sp|Q42510|GNOM_ARATH	311	3e-98	ARF guanine-nucleotide exchange factor GNOM OS=Arabidopsis thaliana GN=GN PE=1 SV=1	--	--	--	--	--	--	--	--	--	--
comp100202_c0_seq1	726	15.3976	13.3079	14.3528	7.3296	5.9914	6.6605	6.9613	4.3197	5.6405	5.9056	4.1641	5.03485	7.9775	5.149	6.56325	6.9008	7.3856	7.1432	6.2809	6.2412	6.26105	gene13726	description = Cellulose synthase-like protein D3 (AtCslD3) (putative) -- fatm_description = Cellulose synthase A catalytic subunit	FANhyb_rscf00000114.1.g00004.1	PREDICTED: cellulose synthase-like protein D3-like [Fragaria vesca subsp. vesca]	sp|Q9LHZ7|CSLD2_ORYSJ	271	5e-84	Cellulose synthase-like protein D2 OS=Oryza sativa subsp. japonica GN=CSLD2 PE=2 SV=1	--	--	--	--	--	K00770	3e-70	234	pop:POPTR_1099076	1,4-beta-D-xylan synthase [EC:2.4.2.24]
comp100202_c0_seq2	662	2.0063	1.4595	1.7329	0.5242	1.4373	0.98075	1.4203	0.3509	0.8856	1.9255	1.5222	1.72385	0.3645	2.1859	1.2752	1.204	0.8617	1.03285	0.3827	1.404	0.89335	gene13724	description = Double-stranded RNA-binding protein Staufen homolog 2 (probable)	FANhyb_icon00010336_a.1.g00001.1	No hits	--	--	--	--	--	--	--	--	--	--	--	--	--	--
comp100202_c0_seq3	667	0	0	0	0	0.2038	0.1019	0	0	0	0	0	0	0	0	0	0	0	0	0	0	0	gene13724	description = Double-stranded RNA-binding protein Staufen homolog 2 (probable)	FANhyb_icon00010336_a.1.g00001.1	No hits	--	--	--	--	--	--	--	--	--	--	--	--	--	--
comp100202_c0_seq4	530	0.4177	0.4557	0.4367	0	0	0	0	0.4383	0.21915	0	0	0	0	0	0	0	0.4305	0.21525	0	0	0	gene13724	description = Double-stranded RNA-binding protein Staufen homolog 2 (probable)	FANhyb_icon00010336_a.1.g00001.1	No hits	--	--	--	--	--	--	--	--	--	--	--	--	--	--
comp100203_c0_seq1	845	53.5717	46.164	49.8678	47.2305	39.894	43.5622	37.9719	40.4131	39.1925	48.8193	48.5964	48.7079	32.9849	42.6694	37.8272	37.7297	43.4734	40.6016	42.7215	49.3604	46.041	gene16658	description = Serine/threonine-protein phosphatase 2A regulatory subunit B'' subunit alpha (PP2A, subunit B, R3 isoform) (probable) -- fatm_description = Probable serine/threonine protein phosphatase 2A regulatory subunit B''epsilon	FANhyb_rscf00000093.1.g00006.1	PREDICTED: serine/threonine-protein phosphatase 2A regulatory subunit B'' subunit alpha-like [Fragaria vesca subsp. vesca]	sp|Q9FEE2|TON2_ARATH	87.4	2e-19	Probable serine/threonine-protein phosphatase 2A regulatory subunit B'' subunit TON2 OS=Arabidopsis thaliana GN=TON2 PE=1 SV=1	--	--	--	--	--	K11583	2e-146	422	rcu:RCOM_0609450	protein phosphatase 2 (formerly 2A), regulatory subunit B''
comp100203_c1_seq1	815	5.4321	7.5574	6.49475	8.8002	6.8382	7.8192	6.0569	3.848	4.95245	8.8152	7.1096	7.9624	3.8492	5.6225	4.73585	5.4487	9.9386	7.69365	8.7034	4.4192	6.5613	gene16658	description = Serine/threonine-protein phosphatase 2A regulatory subunit B'' subunit alpha (PP2A, subunit B, R3 isoform) (probable) -- fatm_description = Probable serine/threonine protein phosphatase 2A regulatory subunit B''epsilon	FANhyb_rscf00000093.1.g00006.1	PREDICTED: serine/threonine-protein phosphatase 2A regulatory subunit B'' subunit alpha-like [Fragaria vesca subsp. vesca]	sp|Q9FEE2|TON2_ARATH	87.4	2e-19	Probable serine/threonine-protein phosphatase 2A regulatory subunit B'' subunit TON2 OS=Arabidopsis thaliana GN=TON2 PE=1 SV=1	--	--	--	--	--	K11583	4e-146	421	rcu:RCOM_0609450	protein phosphatase 2 (formerly 2A), regulatory subunit B''
comp100203_c1_seq2	671	0	0	0	0.1724	0	0.0862	0	0.6924	0.3462	0	0	0	0	0	0	0.3394	0.34	0.3397	0.1888	0	0.0944	gene16658	description = Serine/threonine-protein phosphatase 2A regulatory subunit B'' subunit alpha (PP2A, subunit B, R3 isoform) (probable) -- fatm_description = Probable serine/threonine protein phosphatase 2A regulatory subunit B''epsilon	FANhyb_rscf00000093.1.g00006.1	PREDICTED: serine/threonine-protein phosphatase 2A regulatory subunit B'' subunit alpha-like [Fragaria vesca subsp. vesca]	sp|Q9FEE2|TON2_ARATH	87.4	6e-20	Probable serine/threonine-protein phosphatase 2A regulatory subunit B'' subunit TON2 OS=Arabidopsis thaliana GN=TON2 PE=1 SV=1	--	--	--	--	--	K11583	6e-147	421	rcu:RCOM_0609450	protein phosphatase 2 (formerly 2A), regulatory subunit B''
comp100204_c0_seq1	1361	0.8132	0.1775	0.49535	1.5299	0.3995	0.9647	0	0.3414	0.1707	0.5108	0.1851	0.34795	0	0.3544	0.1772	0.502	0.5868	0.5444	0.1861	0.5122	0.34915	gene23667	description = Ubiquinone biosynthesis protein COQ9, mitochondrial, Precursor (probable) -- fatm_description = biosynthesis protein COQ9	FANhyb_rscf00000713.1.g00003.1	PREDICTED: ubiquinone biosynthesis protein COQ9, mitochondrial-like [Fragaria vesca subsp. vesca]	--	--	--	--	SPAC19G12.11	66.2	1e-11	COG5590	Uncharacterized conserved protein	--	--	--	--	--
comp100204_c0_seq3	1054	0	0.3437	0.17185	0	1.4186	0.7093	0.6691	0.4408	0.55495	0.1099	0.478	0.29395	0	0.4576	0.2288	0.4321	0.2165	0.3243	0.2404	0	0.1202	gene23667	description = Ubiquinone biosynthesis protein COQ9, mitochondrial, Precursor (probable) -- fatm_description = biosynthesis protein COQ9	FANhyb_rscf00000713.1.g00003.1	PREDICTED: ubiquinone biosynthesis protein COQ9, mitochondrial-like [Fragaria vesca subsp. vesca]	--	--	--	--	SPAC19G12.11	66.2	7e-12	COG5590	Uncharacterized conserved protein	--	--	--	--	--
comp100205_c0_seq1	1073	34.7616	43.5581	39.1598	57.1395	44.8453	50.9924	40.9665	49.3624	45.1645	47.7333	43.6703	45.7018	24.6266	30.0064	27.3165	48.1768	43.5922	45.8845	38.3656	47.3176	42.8416	gene18490	description = DCN1-like protein 2 (probable) -- fatm_description = DCN1-like protein	FANhyb_rscf00000023.1.g00015.1	PREDICTED: DCN1-like protein 1-like [Fragaria vesca subsp. vesca]	--	--	--	--	--	--	--	--	--	--	--	--	--	--
comp100205_c0_seq2	736	0.3008	0	0.1504	0.4715	0	0.23575	0.9581	0	0.47905	0.3149	0.6846	0.49975	0.3279	0	0.16395	0.3094	0.31	0.3097	0.5163	0.1579	0.3371	gene18490	description = DCN1-like protein 2 (probable) -- fatm_description = DCN1-like protein	FANhyb_rscf00000023.1.g00015.1	PREDICTED: DCN1-like protein 1-like [Fragaria vesca subsp. vesca]	--	--	--	--	--	--	--	--	--	--	--	--	--	--
comp100205_c1_seq1	1138	125.463	130.639	128.051	142.212	148.113	145.162	131.785	132.586	132.185	136.446	148.211	142.329	107.512	126.097	116.805	131.273	143.958	137.615	141.914	155.183	148.548	gene18490	description = DCN1-like protein 2 (probable) -- fatm_description = DCN1-like protein	FANhyb_rscf00000023.1.g00015.1	PREDICTED: DCN1-like protein 1-like [Fragaria vesca subsp. vesca]	--	--	--	--	--	--	--	--	--	--	--	--	--	--
comp100206_c0_seq1	953	0.2323	0	0.11615	0.7283	0	0.36415	0.1233	0	0.06165	0.4864	0	0.2432	0	0	0	0.5974	0.4788	0.5381	0	0	0	gene00137	description = Myosin-1 (probable) -- fatm_description = mobility group B protein	FANhyb_rscf00000723.1.g00005.1	PREDICTED: uncharacterized protein LOC101300637 [Fragaria vesca subsp. vesca]
comp100206_c0_seq2	920	0	0	0	0	0	0	0.1278	0.1263	0.12705	0	0	0	0	0	0	0.1238	0.372	0.2479	0	0	0	gene00137	description = Myosin-1 (probable) -- fatm_description = mobility group B protein	FANhyb_rscf00000723.1.g00005.1	PREDICTED: uncharacterized protein LOC101300637 [Fragaria vesca subsp. vesca]
comp100206_c0_seq3	1572	0.2816	0.6146	0.4481	0.1472	0.6053	0.37625	0.3738	0.4433	0.40855	0	0.4808	0.2404	0	0	0	0.4346	0.9434	0.689	0	0	0	gene00137	description = Myosin-1 (probable) -- fatm_description = mobility group B protein	FANhyb_rscf00000723.1.g00005.1	PREDICTED: uncharacterized protein LOC101300637 [Fragaria vesca subsp. vesca]
comp100206_c0_seq4	554	0.7991	0	0.39955	0	0	0	0	0	0	0	0	0	0	0	0	0	0.4119	0.20595	0	0	0	gene00137	description = Myosin-1 (probable) -- fatm_description = mobility group B protein	FANhyb_rscf00000723.1.g00005.1	PREDICTED: uncharacterized protein LOC101300637 [Fragaria vesca subsp. vesca]	--	--	--	--	--	--	--	--	--	--	--	--	--	--
comp100206_c1_seq2	1573	0	0	0	0	0	0	0	0	0	0.1473	0	0.07365	0	0	0	0	0	0	0	0	0	gene00137	description = Myosin-1 (probable) -- fatm_description = mobility group B protein	FANhyb_rscf00000723.1.g00005.1	PREDICTED: uncharacterized protein LOC101300637 [Fragaria vesca subsp. vesca]
comp100207_c0_seq1	439	20.1695	21.733	20.9513	17.9186	19.5069	18.7127	21.1504	26.4586	23.8045	14.5177	22.3807	18.4492	7.1461	13.7343	10.4402	25.6775	13.5134	19.5954	18.466	23.0248	20.7454	NA	NA	NA	NA	sp|P69834|ISPD_ARATH	105	2e-28	2-C-methyl-D-erythritol 4-phosphate cytidylyltransferase, chloroplastic OS=Arabidopsis thaliana GN=ISPD PE=1 SV=1	CPn0579	68.9	2e-14	COG1211	4-diphosphocytidyl-2-methyl-D-erithritol synthase	K00991	2e-33	120	pop:POPTR_1113320	2-C-methyl-D-erythritol 4-phosphate cytidylyltransferase [EC:2.7.7.60]
comp100207_c1_seq1	302	0	0	0	1.1491	2.2505	1.6998	2.7243	0.7692	1.74675	2.6859	2.0855	2.3857	3.9953	2.3958	3.19555	1.1311	0.3778	0.75445	0	3.4624	1.7312	NA	NA	NA	NA	--	--	--	--	--	--	--	--	--	--	--	--	--	--
comp100208_c0_seq17	982	0.2254	0	0.1127	0.2356	0	0.1178	0	0	0	0	0	0	0	0	0	0	0	0	0	0	0	gene09997	description = Lysine histidine transporter 1 (probable) -- fatm_description = Probable proline transporter 2	FANhyb_rscf00000791.1.g00002.1	PREDICTED: heparan-alpha-glucosaminide N-acetyltransferase-like [Fragaria vesca subsp. vesca]	sp|P92962|PROT2_ARATH	102	2e-24	Proline transporter 2 OS=Arabidopsis thaliana GN=PROT2 PE=1 SV=1	--	--	--	--	--	--	--	--	--	--
comp100208_c0_seq20	763	0	0	0	0	0	0	0	0	0	0	0	0	0	0.3161	0.15805	0	0	0	0	0	0	gene09997	description = Lysine histidine transporter 1 (probable) -- fatm_description = Probable proline transporter 2	FANhyb_rscf00000791.1.g00002.1	PREDICTED: heparan-alpha-glucosaminide N-acetyltransferase-like [Fragaria vesca subsp. vesca]	--	--	--	--	--	--	--	--	--	--	--	--	--	--
comp100208_c0_seq24	1657	42.3483	27.8419	35.0951	19.3383	17.145	18.2416	11.6326	7.6407	9.63665	16.9935	12.239	14.6163	4.2234	5.0214	4.6224	30.3726	28.0218	29.1972	14.9063	12.06	13.4832	gene30120	description = Probable C-terminal domain small phosphatase -- fatm_description = Ubiquitin-like domain-containing CTD phosphatase 1	FANhyb_icon00009138_a.1.g00001.1	PREDICTED: uncharacterized protein C2F7.02c-like [Fragaria vesca subsp. vesca]
comp100208_c0_seq36	326	0.3395	0.3705	0.355	0.3548	0	0.1774	1.4421	0.7126	1.07735	0.7109	0.3864	0.54865	1.4805	0.3699	0.9252	0.6985	0.35	0.52425	0	0	0	gene09997	description = Lysine histidine transporter 1 (probable) -- fatm_description = Probable proline transporter 2	FANhyb_rscf00000995.1.g00006.1	PREDICTED: proline transporter 2-like [Fragaria vesca subsp. vesca]
comp100209_c0_seq1	1348	28.5732	29.7444	29.1588	18.6222	19.3608	18.9915	38.8868	29.2968	34.0918	21.7485	19.8102	20.7794	11.2782	15.2076	13.2429	22.1306	22.9353	22.5329	20.6724	19.1339	19.9032	gene28400	description = Formate dehydrogenase, mitochondrial (FDH), Precursor (putative) -- fatm_description = Formate dehydrogenase, mitochondrial	FANhyb_rscf00000104.1.g00001.1	PREDICTED: formate dehydrogenase, mitochondrial-like [Fragaria vesca subsp. vesca]	sp|Q07511|FDH_SOLTU	657	0	Formate dehydrogenase, mitochondrial OS=Solanum tuberosum GN=FDH1 PE=1 SV=2	SMa0478	344	6e-115	COG1052	Lactate dehydrogenase and related dehydrogenases	K00122	0	657	pop:POPTR_824336	formate dehydrogenase [EC:1.2.1.2]
comp100209_c1_seq1	966	0	0	0	0	0	0	0	0.1202	0.0601	0	0	0	0	0	0	0	0	0	0	0	0	gene28400	description = Formate dehydrogenase, mitochondrial (FDH), Precursor (putative) -- fatm_description = Formate dehydrogenase, mitochondrial	FANhyb_rscf00000104.1.g00001.1	PREDICTED: formate dehydrogenase, mitochondrial-like [Fragaria vesca subsp. vesca]	sp|Q07511|FDH_SOLTU	500	3e-179	Formate dehydrogenase, mitochondrial OS=Solanum tuberosum GN=FDH1 PE=1 SV=2	SMa0478	289	3e-95	COG1052	Lactate dehydrogenase and related dehydrogenases	K00122	1e-179	503	pop:POPTR_824336	formate dehydrogenase [EC:1.2.1.2]
comp100209_c1_seq2	1379	61.1589	58.5018	59.8304	74.8274	67.5211	71.1743	78.7525	68.3948	73.5737	71.0053	65.9502	68.4778	39.5489	48.882	44.2154	70.1012	67.2591	68.6801	66.2261	57.7122	61.9691	gene28400	description = Formate dehydrogenase, mitochondrial (FDH), Precursor (putative) -- fatm_description = Formate dehydrogenase, mitochondrial	FANhyb_rscf00000104.1.g00001.1	PREDICTED: formate dehydrogenase, mitochondrial-like [Fragaria vesca subsp. vesca]	sp|Q07511|FDH_SOLTU	659	0	Formate dehydrogenase, mitochondrial OS=Solanum tuberosum GN=FDH1 PE=1 SV=2	SMa0478	343	1e-114	COG1052	Lactate dehydrogenase and related dehydrogenases	K00122	0	654	pop:POPTR_824336	formate dehydrogenase [EC:1.2.1.2]
comp100210_c0_seq1	890	3.4821	3.3924	3.43725	3.6394	2.9019	3.27065	2.5091	2.7407	2.6249	6.2496	4.1044	5.177	3.796	4.2002	3.9981	2.3028	2.1791	2.24095	3.4157	4.0468	3.73125	gene29262	description = Tuftelin-interacting protein 11 (STIP-1) (probable) -- fatm_description = Tuftelin-interacting protein 11	FANhyb_rscf00000132.1.g00001.1	PREDICTED: tuftelin-interacting protein 11-like [Fragaria vesca subsp. vesca]	--	--	--	--	--	--	--	--	--	K13103	5e-34	132	gmx:100781621	tuftelin-interacting protein 11
comp100210_c1_seq1	528	0.8385	0.9149	0.8767	1.3146	2.317	1.8158	2.0034	1.0999	1.55165	2.6336	3.5785	3.10605	0.9141	2.969	1.94155	0.4313	2.5928	1.51205	1.6793	2.6405	2.1599	gene25825	description = 2-oxoglutarate/malate translocator, chloroplastic, Precursor (similar to) -- fatm_description = Dicarboxylate transporter 1, chloroplastic	FANhyb_rscf00001647.1.g00003.1	No_hits
comp100210_c1_seq6	892	0	0	0	0	0	0	0	0	0	0.3897	0.2824	0.33605	0.2705	0	0.13525	0	0.5116	0.2558	0	0	0	gene21807	description = Probable polyketide synthase 7 (dipks7)	FANhyb_rscf00000896.1.g00006.1	mutator-like transposase [Rosa rugosa]	--	--	--	--	--	--	--	--	--	--	--	--	--	--
comp100211_c0_seq12	921	0	0	0	0	0.2952	0.1476	0	0	0	0.2516	0	0.1258	0	0	0	0	0.7432	0.3716	0.8252	0	0.4126	gene29432	description = F-box protein SKIP19 (probable) -- fatm_description = Putative F-box/LRR-repeat protein 23	FANhyb_icon00002307_a.1.g00002.1	PREDICTED: F-box protein SKIP19-like [Fragaria vesca subsp. vesca]
comp100211_c0_seq3	433	2.3005	0.8367	1.5686	0.8015	1.2557	1.0286	1.3572	0.8048	1.081	0.5352	1.7454	1.1403	0.5573	0	0.27865	0.5259	0	0.26295	0	0.805	0.4025	gene29432	description = F-box protein SKIP19 (probable) -- fatm_description = Putative F-box/LRR-repeat protein 23	FANhyb_icon00002307_a.1.g00002.1	PREDICTED: F-box protein SKIP19-like [Fragaria vesca subsp. vesca]
comp100212_c0_seq1	1603	0.4833	1.3561	0.9197	0.433	0.3392	0.3861	0.1466	0	0.0733	0.1446	0.1572	0.1509	0.1505	0	0.07525	0.4262	0.1423	0.28425	0.2371	0.3624	0.29975	gene28741	description = GDSL esterase/lipase At4g10955 (probable)	FANhyb_rscf00000235.1.g00007.1	PREDICTED: GDSL esterase/lipase At4g10955-like [Fragaria vesca subsp. vesca]	sp|Q680C0|GDL62_ARATH	150	9e-41	GDSL esterase/lipase At4g10955 OS=Arabidopsis thaliana GN=At4g10955 PE=2 SV=1	--	--	--	--	--	--	--	--	--	--
comp100212_c0_seq2	497	3.3404	0.729	2.0347	0	0.8205	0.41025	0	0.2337	0.11685	1.6321	0	0.81605	0.4855	0.4853	0.4854	0.2291	0	0.11455	0.2549	0	0.12745	gene28741	description = GDSL esterase/lipase At4g10955 (probable)	FANhyb_icon00004967_a.1.g00001.1	PREDICTED: GDSL esterase/lipase At4g10955-like [Fragaria vesca subsp. vesca]	--	--	--	--	--	--	--	--	--	--	--	--	--	--
comp100213_c0_seq1	1213	0.73	1.0952	0.9126	1.1444	0.7844	0.9644	0	0.8618	0.4309	0.1911	0.3115	0.2513	0.1989	0.1988	0.19885	0.6571	0.9405	0.7988	1.2531	0.7662	1.00965	gene14981	description = Zinc finger protein CONSTANS-LIKE 4 (putative) -- fatm_description = finger protein CONSTANS-LIKE 4	FANhyb_icon19335897_o.1.g00001.1	PREDICTED: zinc finger protein CONSTANS-LIKE 4-like [Fragaria vesca subsp. vesca]	sp|Q940T9|COL4_ARATH	372	8e-128	Zinc finger protein CONSTANS-LIKE 4 OS=Arabidopsis thaliana GN=COL4 PE=2 SV=2	--	--	--	--	--	K12135	1e-80	253	aly:ARALYDRAFT_488429	zinc finger protein CONSTANS
comp100213_c0_seq2	1225	7.7702	4.2393	6.00475	7.9324	4.4385	6.18545	5.7567	3.9824	4.86955	5.7702	4.4216	5.0959	3.4474	1.6735	2.56045	4.8334	7.3573	6.09535	5.3768	2.9401	4.15845	gene14981	description = Zinc finger protein CONSTANS-LIKE 4 (putative) -- fatm_description = finger protein CONSTANS-LIKE 4	FANhyb_icon19335897_o.1.g00001.1	PREDICTED: zinc finger protein CONSTANS-LIKE 4-like [Fragaria vesca subsp. vesca]	sp|Q940T9|COL4_ARATH	379	2e-130	Zinc finger protein CONSTANS-LIKE 4 OS=Arabidopsis thaliana GN=COL4 PE=2 SV=2	--	--	--	--	--	K12135	8e-81	254	aly:ARALYDRAFT_488429	zinc finger protein CONSTANS
comp100213_c1_seq1	1069	0	0	0	0	0	0	0	0	0	0	0	0	0	0	0	0.213	0	0.1065	0	0	0	gene14981	description = Zinc finger protein CONSTANS-LIKE 4 (putative) -- fatm_description = finger protein CONSTANS-LIKE 4	FANhyb_icon19335897_o.1.g00001.1	PREDICTED: zinc finger protein CONSTANS-LIKE 4-like [Fragaria vesca subsp. vesca]	sp|Q940T9|COL4_ARATH	381	6e-132	Zinc finger protein CONSTANS-LIKE 4 OS=Arabidopsis thaliana GN=COL4 PE=2 SV=2	--	--	--	--	--	K12135	9e-81	252	aly:ARALYDRAFT_488429	zinc finger protein CONSTANS
comp100213_c1_seq2	1274	0	0	0	0.5448	0.4268	0.4858	0.1845	0	0.09225	0.3638	0	0.1819	0	0	0	0	0	0	0.1988	0	0.0994	gene14981	description = Zinc finger protein CONSTANS-LIKE 4 (putative) -- fatm_description = finger protein CONSTANS-LIKE 4	FANhyb_icon19335897_o.1.g00001.1	PREDICTED: zinc finger protein CONSTANS-LIKE 4-like [Fragaria vesca subsp. vesca]	sp|Q940T9|COL4_ARATH	374	4e-128	Zinc finger protein CONSTANS-LIKE 4 OS=Arabidopsis thaliana GN=COL4 PE=2 SV=2	--	--	--	--	--	K12135	1e-79	251	aly:ARALYDRAFT_488429	zinc finger protein CONSTANS
comp100213_c1_seq3	1286	1.2049	0.3756	0.79025	1.6192	1.4798	1.5495	1.4623	0.9032	1.18275	0.7209	0.7836	0.75225	0.1877	0.1875	0.1876	1.2396	1.0645	1.15205	0.394	0.5421	0.46805	gene14981	description = Zinc finger protein CONSTANS-LIKE 4 (putative) -- fatm_description = finger protein CONSTANS-LIKE 4	FANhyb_icon19335897_o.1.g00001.1	PREDICTED: zinc finger protein CONSTANS-LIKE 4-like [Fragaria vesca subsp. vesca]	sp|Q940T9|COL4_ARATH	381	8e-131	Zinc finger protein CONSTANS-LIKE 4 OS=Arabidopsis thaliana GN=COL4 PE=2 SV=2	--	--	--	--	--	K12135	8e-80	252	aly:ARALYDRAFT_488429	zinc finger protein CONSTANS
comp100214_c0_seq1	987	41.7153	26.0627	33.889	49.2257	43.9326	46.5791	27.0312	32.5982	29.8147	42.1479	34.2027	38.1753	44.2539	33.4761	38.865	31.7247	25.0823	28.4035	32.0835	29.6637	30.8736	gene14386	description = Probable glycerophosphoryl diester phosphodiesterase 2, Precursor (similar to) -- fatm_description = Probable glycerophosphoryl diester phosphodiesterase	FANhyb_rscf00000079.1.g00017.1	PREDICTED: probable glycerophosphoryl diester phosphodiesterase 2-like [Fragaria vesca subsp. vesca]
comp100214_c0_seq2	603	1.1013	3.0042	2.05275	1.5347	0.9017	1.2182	0.3898	0.7705	0.58015	0.1922	0.4178	0.305	2.001	1.9998	2.0004	0	0	0	1.2604	1.156	1.2082	gene14386	description = Probable glycerophosphoryl diester phosphodiesterase 2, Precursor (similar to) -- fatm_description = Probable glycerophosphoryl diester phosphodiesterase	FANhyb_rscf00000079.1.g00017.1	PREDICTED: probable glycerophosphoryl diester phosphodiesterase 2-like [Fragaria vesca subsp. vesca]	sp|Q9SZ11|GLPQ2_ARATH	246	2e-77	Probable glycerophosphoryl diester phosphodiesterase 2 OS=Arabidopsis thaliana GN=GPDL2 PE=1 SV=3	--	--	--	--	--	K01126	2e-13	68.6	cre:CHLREDRAFT_100701	glycerophosphoryl diester phosphodiesterase [EC:3.1.4.46]
comp100214_c0_seq3	399	2.2191	0	1.10955	0.8698	0.3407	0.60525	2.3565	0.2911	1.3238	0.5808	0	0.2904	0	0	0	0.5707	0.8578	0.71425	1.2698	2.3295	1.79965	gene14386	description = Probable glycerophosphoryl diester phosphodiesterase 2, Precursor (similar to) -- fatm_description = Probable glycerophosphoryl diester phosphodiesterase	FANhyb_rscf00000079.1.g00017.1	PREDICTED: probable glycerophosphoryl diester phosphodiesterase 2-like [Fragaria vesca subsp. vesca]	sp|Q9SZ11|GLPQ2_ARATH	99.4	3e-25	Probable glycerophosphoryl diester phosphodiesterase 2 OS=Arabidopsis thaliana GN=GPDL2 PE=1 SV=3	--	--	--	--	--	--	--	--	--	--
comp100214_c0_seq4	229	22.2327	23.732	22.9824	32.3299	34.4275	33.3787	20.5296	16.231	18.3803	36.433	18.7019	27.5675	26.8717	15.2709	21.0713	21.3804	18.4328	19.9066	16.5937	21.3086	18.9511	gene14386	description = Probable glycerophosphoryl diester phosphodiesterase 2, Precursor (similar to) -- fatm_description = Probable glycerophosphoryl diester phosphodiesterase	FANhyb_rscf00000079.1.g00017.1	PREDICTED: probable glycerophosphoryl diester phosphodiesterase 2-like [Fragaria vesca subsp. vesca]	--	--	--	--	--	--	--	--	--	--	--	--	--	--
comp100215_c0_seq1	311	0	0	0	0.372	4.3707	2.37135	0	0	0	0.7452	0	0.3726	0.7759	0	0.38795	0	0	0	0	0	0	NA	NA	NA	NA	--	--	--	--	--	--	--	--	--	--	--	--	--	--
comp100215_c0_seq2	719	1.3854	2.5195	1.95245	9.3317	9.4527	9.3922	7.6829	6.785	7.23395	8.8641	8.5844	8.72425	10.2367	11.5724	10.9046	6.3345	6.8228	6.57865	6.5183	7.2715	6.8949	gene22218	description = WD repeat-containing protein 33 (probable) -- fatm_description = Vegetative incompatibility protein HET-E-1	FANhyb_rscf00003779.1.g00001.1	hypothetical protein PRUPE_ppa008972mg [Prunus persica]	--	--	--	--	--	--	--	--	--	--	--	--	--	--
comp100215_c0_seq3	295	1.5007	4.9127	3.2067	9.8034	4.147	6.9752	5.9762	5.5124	5.7443	10.6057	9.8208	10.2133	21.6777	9.8105	15.7441	6.9476	6.1876	6.5676	6.4406	10.2398	8.3402	NA	NA	NA	NA	--	--	--	--	--	--	--	--	--	--	--	--	--	--
comp100215_c0_seq4	728	11.0984	7.631	9.3647	25.901	17.9247	21.9128	21.6337	20.7416	21.1877	43.2948	27.3381	35.3165	63.1472	52.1772	57.6622	21.8967	19.4319	20.6643	30.2744	29.2053	29.7399	gene23220	description = Protein IQ-DOMAIN 1 (probable) -- fatm_description = Protein IQ-DOMAIN 1	FANhyb_rscf00002250.1.g00001.1	PREDICTED: protein IQ-DOMAIN 1-like [Fragaria vesca subsp. vesca]	sp|Q8RV04|TI141_ARATH	190	4e-62	Mitochondrial import inner membrane translocase subunit TIM14-1 OS=Arabidopsis thaliana GN=TIM14-1 PE=3 SV=1	SPAC824.06	91.7	9e-23	COG2214	DnaJ-class molecular chaperone	K09539	2e-62	192	vvi:100251345	DnaJ homolog subfamily C member 19
comp100215_c0_seq5	276	0	0	0	1.2574	3.4475	2.35245	0.4258	0.4208	0.4233	0	0.4564	0.2282	0.4372	3.4953	1.96625	0.4125	1.24	0.82625	0	0.421	0.2105	gene18683	description = Probable serine/threonine-protein kinase WNK4 (OsWNK4) (similar to) -- fatm_description = Probable serine/threonine-protein kinase WNK6	NA	NA	--	--	--	--	--	--	--	--	--	--	--	--	--	--
comp100215_c0_seq6	978	0.3395	0.3705	0.355	0	0.417	0.2085	0.2404	0.4751	0.35775	0.237	0	0.1185	0.3701	0.8631	0.6166	0	0.4666	0.2333	0.3885	0.4752	0.43185	gene20066	description = Putative GDP-fucose protein O-fucosyltransferase 1 (O-FucT-1), Precursor (probable)	FANhyb_rscf00004263.1.g00001.1	No_hits	--	--	--	--	--	--	--	--	--	--	--	--	--	--
comp100215_c0_seq7	407	1.0878	1.1869	1.13735	1.7054	1.6699	1.68765	0.5776	1.1416	0.8596	2.5624	2.4759	2.51915	1.4823	1.7777	1.63	2.2381	1.1212	1.67965	1.5561	0.2855	0.9208	NA	NA	FANhyb_rscf00002250.1.g00001.1	PREDICTED: protein IQ-DOMAIN 1-like [Fragaria vesca subsp. vesca]	--	--	--	--	--	--	--	--	--	--	--	--	--	--
comp100215_c1_seq1	289	1.5319	0.8358	1.18385	0	0	0	1.6267	1.6077	1.6172	0	0.8717	0.43585	2.9225	0.8345	1.8785	0.788	1.1843	0.98615	3.9446	0.804	2.3743	gene10232	description = Serpentine receptor class epsilon-27 (Protein sre-27) (probable)	FANhyb_rscf00000597.1.g00006.1	PREDICTED: methyltransferase-like protein 25-like [Fragaria vesca subsp. vesca]	--	--	--	--	--	--	--	--	--	--	--	--	--	--
comp100215_c1_seq2	816	6.9175	4.5881	5.7528	22.8242	19.3233	21.0738	23.1896	17.2237	20.2066	31.9515	29.6384	30.795	68.3144	52.6092	60.4618	17.5818	19.014	18.2979	22.6632	24.0623	23.3627	gene23220	description = Protein IQ-DOMAIN 1 (probable) -- fatm_description = Protein IQ-DOMAIN 1	FANhyb_rscf00002250.1.g00001.1	PREDICTED: protein IQ-DOMAIN 1-like [Fragaria vesca subsp. vesca]	sp|Q8RV04|TI141_ARATH	190	1e-61	Mitochondrial import inner membrane translocase subunit TIM14-1 OS=Arabidopsis thaliana GN=TIM14-1 PE=3 SV=1	SPAC824.06	91.7	2e-22	COG2214	DnaJ-class molecular chaperone	K09539	5e-62	192	vvi:100251345	DnaJ homolog subfamily C member 19
comp100215_c1_seq3	563	0	0.429	0.2145	0.2055	0.2414	0.22345	0.4175	0	0.20875	1.2349	0.2237	0.7293	0	0	0	0.4045	0.8105	0.6075	0.225	0	0.1125	gene23220	description = Protein IQ-DOMAIN 1 (probable) -- fatm_description = Protein IQ-DOMAIN 1	FANhyb_rscf00002250.1.g00001.1	PREDICTED: protein IQ-DOMAIN 1-like [Fragaria vesca subsp. vesca]
comp100216_c0_seq1	1274	8.1663	4.4554	6.31085	2.6332	2.9875	2.81035	3.8747	1.9146	2.89465	2.092	1.8786	1.9853	0.663	1.0412	0.8521	1.8769	5.1042	3.49055	5.2694	4.7421	5.00575	gene13523	description = Protein BREVIS RADIX (AtBRX) (similar to) -- fatm_description = Protein BREVIS RADIX	FANhyb_rscf00000305.1.g00002.1	PREDICTED: protein BREVIS RADIX-like [Fragaria vesca subsp. vesca]	sp|Q17TI5|BRX_ARATH	346	2e-117	Protein BREVIS RADIX OS=Arabidopsis thaliana GN=BRX PE=1 SV=2	--	--	--	--	--	--	--	--	--	--
comp100217_c0_seq1	465	4.0464	2.3375	3.19195	1.7414	0.2923	1.01685	3.0331	0	1.51655	2.2428	2.1671	2.20495	0.519	1.0373	0.77815	1.7141	1.7174	1.71575	0.8172	0.9994	0.9083	gene13556	description = D-beta-D-heptose 1-phosphate adenosyltransferase (probable)	FANhyb_rscf00001607.1.g00002.1	PREDICTED: phospholipid-transporting ATPase 1-like [Fragaria vesca subsp. vesca]	--	--	--	--	--	--	--	--	--	--	--	--	--	--
comp100217_c0_seq2	469	0.236	0	0.118	0	0	0	0	0	0	0	0	0	0	0	0	0	0	0	0	0.4954	0.2477	gene13556	description = D-beta-D-heptose 1-phosphate adenosyltransferase (probable)	FANhyb_rscf00001607.1.g00002.1	PREDICTED: phospholipid-transporting ATPase 1-like [Fragaria vesca subsp. vesca]	--	--	--	--	--	--	--	--	--	--	--	--	--	--
comp100217_c0_seq3	520	3.6184	1.858	2.7382	4.8942	7.5807	6.23745	6.5547	5.1375	5.8461	9.3593	9.9317	9.6455	9.2815	4.8699	7.0757	3.2845	3.0715	3.178	7.064	5.5857	6.32485	gene13556	description = D-beta-D-heptose 1-phosphate adenosyltransferase (probable)	FANhyb_rscf00001607.1.g00002.1	PREDICTED: phospholipid-transporting ATPase 1-like [Fragaria vesca subsp. vesca]	--	--	--	--	--	--	--	--	--	--	--	--	--	--
comp100217_c0_seq4	424	1.0442	0	0.5221	0	0.3206	0.1603	0.2772	0.8218	0.5495	0	0.2971	0.14855	0.5691	0	0.28455	0	0	0	0.2987	0	0.14935	gene13556	description = D-beta-D-heptose 1-phosphate adenosyltransferase (probable)	FANhyb_rscf00001607.1.g00002.1	PREDICTED: phospholipid-transporting ATPase 1-like [Fragaria vesca subsp. vesca]	--	--	--	--	--	--	--	--	--	--	--	--	--	--
comp100218_c0_seq10	568	0	0.4252	0.2126	0	0.4786	0.2393	0	0.409	0.2045	0	0.2218	0.1109	0.4249	0	0.21245	0.4009	0.6026	0.50175	1.338	0.4091	0.87355	NA	NA	NA	NA	--	--	--	--	--	--	--	--	--	--	--	--	--	--
comp100218_c0_seq11	1514	0	0	0	0	0	0	0.1553	0	0.07765	0	0	0	0	0	0	0	0	0	0	0	0	gene04969	description = F-box protein At5g07610 (probable) -- fatm_description = F-box protein At5g07610	FANhyb_rscf00000030.1.g00008.1	PREDICTED: ankyrin-3-like [Fragaria vesca subsp. vesca]	sp|Q9FLS0|FB253_ARATH	77	5e-15	F-box protein At5g07610 OS=Arabidopsis thaliana GN=At5g07610 PE=2 SV=1	--	--	--	--	--	--	--	--	--	--
comp100218_c0_seq15	1239	0.3573	0	0.17865	0	0.768	0.384	0	0.1875	0.09375	0.7482	0	0.3741	0	0	0	0.1838	0	0.0919	0	0	0	gene09781	description = F-box protein At5g07610 (probable) -- fatm_description = F-box protein At5g07610	FANhyb_icon18095125_s.1.g00001.1	No hits	sp|Q9FLS0|FB253_ARATH	73.9	3e-14	F-box protein At5g07610 OS=Arabidopsis thaliana GN=At5g07610 PE=2 SV=1	--	--	--	--	--	--	--	--	--	--
comp100218_c0_seq17	528	0	0	0	0	0	0	0	0	0	0.2195	0	0.10975	0	0	0	0	0	0	0	0	0	gene09781	description = F-box protein At5g07610 (probable) -- fatm_description = F-box protein At5g07610	FANhyb_rscf00006368.1.g00002.1	No hits
comp100218_c0_seq18	1408	0.9433	0.8577	0.9005	1.3967	1.6412	1.51895	0.7513	1.6499	1.2006	0.6584	0.8946	0.7765	0.6856	0.5995	0.64255	2.1834	1.7826	1.983	2.339	0.6601	1.49955	gene04969	description = F-box protein At5g07610 (probable) -- fatm_description = F-box protein At5g07610	FANhyb_rscf00006368.1.g00002.1	No hits
comp100218_c0_seq19	1348	1.8064	1.4335	1.61995	0.8582	0.8067	0.83245	0.5231	0.6893	0.6062	0.3438	1.1213	0.73255	1.7902	0.3578	1.074	0.5068	0.2539	0.38035	1.4095	0.6895	1.0495	gene09781	description = F-box protein At5g07610 (probable) -- fatm_description = F-box protein At5g07610	FANhyb_icon18095125_s.1.g00001.1	No hits	sp|Q9FLS0|FB253_ARATH	72	2e-13	F-box protein At5g07610 OS=Arabidopsis thaliana GN=At5g07610 PE=2 SV=1	--	--	--	--	--	--	--	--	--	--
comp100218_c0_seq4	1439	1.2306	2.3499	1.79025	3.0548	1.7003	2.37755	1.7969	2.2601	2.0285	1.4495	0.8754	1.16245	1.3416	0.3352	0.8384	1.3451	3.6469	2.496	1.0563	1.2918	1.17405	gene09781	description = F-box protein At5g07610 (probable) -- fatm_description = F-box protein At5g07610	FANhyb_icon18095125_s.1.g00001.1	No hits	sp|Q9FLS0|FB253_ARATH	85.9	6e-31	F-box protein At5g07610 OS=Arabidopsis thaliana GN=At5g07610 PE=2 SV=1	--	--	--	--	--	--	--	--	--	--
comp100218_c0_seq6	429	1.032	0.563	0.7975	0	0	0	0	0	0	3.2413	0.5872	1.91425	1.125	0	0.5625	0	0	0	0	1.0833	0.54165	gene04969	description = F-box protein At5g07610 (probable) -- fatm_description = F-box protein At5g07610	NA	NA	--	--	--	--	--	--	--	--	--	--	--	--	--	--
comp100219_c0_seq1	1669	3.6473	4.7034	4.17535	1.1783	1.1402	1.15925	2.5351	1.8095	2.1723	1.8052	1.5094	1.6573	0.5061	0.9393	0.7227	3.5476	2.4608	3.0042	2.808	1.0442	1.9261	NA	NA	NA	NA	--	--	--	--	--	--	--	--	--	--	--	--	--	--
comp100219_c1_seq1	1323	3.0117	1.4606	2.23615	1.1367	1.5411	1.3389	1.5102	1.6681	1.58915	1.2262	1.0473	1.13675	0.912	0.5469	0.72945	2.0655	2.5869	2.3262	1.7233	1.5807	1.652	NA	NA	NA	NA	--	--	--	--	--	--	--	--	--	--	--	--	--	--
comp100220_c0_seq1	687	59.7704	48.343	54.0567	52.3677	49.6627	51.0152	44.4809	59.1756	51.8282	33.903	32.8201	33.3616	33.0188	34.5789	33.7989	58.8374	59.1178	58.9776	52.9156	45.9995	49.4575	gene29255	description = Auxin response factor 1 (similar to) -- fatm_description = Auxin response factor	FANhyb_rscf00000692.1.g00003.1	PREDICTED: auxin response factor 1-like [Fragaria vesca subsp. vesca]	sp|Q8L7G0|ARFA_ARATH	67.4	6e-13	Auxin response factor 1 OS=Arabidopsis thaliana GN=ARF1 PE=1 SV=2	--	--	--	--	--	K14486	4e-20	89.7	gmx:100793224	auxin response factor
comp100221_c1_seq1	2797	9.0222	8.3766	8.6994	4.1359	4.714	4.42495	5.9249	5.6893	5.8071	5.3858	4.9989	5.19235	4.4864	4.2682	4.3773	7.0019	6.5669	6.7844	5.0721	5.2754	5.17375	gene31505	description = Root phototropism protein 3 (putative) -- fatm_description = Root phototropism protein 3	FANhyb_rscf00001327.1.g00003.1	PREDICTED: root phototropism protein 3-like [Fragaria vesca subsp. vesca]	sp|Q9FMF5|RPT3_ARATH	949	0	Root phototropism protein 3 OS=Arabidopsis thaliana GN=RPT3 PE=1 SV=2	--	--	--	--	--	--	--	--	--	--
comp100222_c0_seq12	644	0	0.3751	0.18755	0	0	0	0	0.1804	0.0902	0	0	0	0	0.1872	0.0936	0	0	0	0.3934	0	0.1967	NA	NA	FANhyb_rscf00003406.1.g00001.1	PREDICTED: long chain acyl-CoA synthetase 2-like [Fragaria vesca subsp. vesca]	sp|Q9XIA9|LACS2_ARATH	62.4	2e-11	Long chain acyl-CoA synthetase 2 OS=Arabidopsis thaliana GN=LACS2 PE=2 SV=1	--	--	--	--	--	K01897	1e-18	84.7	pop:POPTR_833082	long-chain acyl-CoA synthetase [EC:6.2.1.3]
comp100222_c0_seq15	930	0	0	0	0.2488	0	0.1244	2.2748	1.7485	2.01165	0	0	0	0	0.778	0.389	0	0	0	0	0.2499	0.12495	gene02400	description = GDSL esterase/lipase At1g29660, Precursor (probable) -- fatm_description = chain acyl-CoA synthetase	FANhyb_rscf00003406.1.g00001.1	PREDICTED: long chain acyl-CoA synthetase 2-like [Fragaria vesca subsp. vesca]	sp|Q9XIA9|LACS2_ARATH	164	5e-46	Long chain acyl-CoA synthetase 2 OS=Arabidopsis thaliana GN=LACS2 PE=2 SV=1	--	--	--	--	--	K01897	8e-58	197	pop:POPTR_833082	long-chain acyl-CoA synthetase [EC:6.2.1.3]
comp100222_c0_seq4	473	0	0	0	0	0	0	0.497	0	0.2485	0	0	0	0	0	0	0	0	0	0	0	0	gene02400	description = GDSL esterase/lipase At1g29660, Precursor (probable) -- fatm_description = chain acyl-CoA synthetase	FANhyb_rscf00003406.1.g00001.1	PREDICTED: long chain acyl-CoA synthetase 2-like [Fragaria vesca subsp. vesca]	sp|Q9XIA9|LACS2_ARATH	107	2e-27	Long chain acyl-CoA synthetase 2 OS=Arabidopsis thaliana GN=LACS2 PE=2 SV=1	--	--	--	--	--	K01897	1e-33	125	vvi:100257137	long-chain acyl-CoA synthetase [EC:6.2.1.3]
comp100223_c0_seq1	345	2.5665	1.0502	1.80835	0	0.788	0.394	0.3407	1.01	0.67535	0.3359	0.3651	0.3505	0.3497	0	0.17485	0.33	0.6614	0.4957	0.7343	2.0206	1.37745	gene02362	description = Ubiquitin carboxyl-terminal hydrolase 25 (AtUBP25) (probable) -- fatm_description = Inactive ubiquitin carboxyl-terminal hydrolase 17-like protein 7	FANhyb_rscf00000398.1.g00004.1	hypothetical protein PRUPE_ppa014561mg, partial [Prunus persica]	--	--	--	--	--	--	--	--	--	--	--	--	--	--
comp100223_c0_seq4	1250	7.3492	6.6665	7.00785	2.6838	2.2836	2.4837	4.0431	3.3452	3.69415	0.5562	1.0077	0.78195	0	1.3506	0.6753	2.6416	3.6507	3.14615	2.0266	3.2531	2.63985	gene02362	description = Ubiquitin carboxyl-terminal hydrolase 25 (AtUBP25) (probable) -- fatm_description = Inactive ubiquitin carboxyl-terminal hydrolase 17-like protein 7	FANhyb_rscf00000398.1.g00004.1	hypothetical protein PRUPE_ppa014561mg, partial [Prunus persica]	sp|Q9XGP7|OMT15_ORYSJ	184	1e-55	Tricin synthase 1 OS=Oryza sativa subsp. japonica GN=ROMT-15 PE=1 SV=1	all5179	235	2e-75	COG4122	Predicted O-methyltransferase	K00588	8e-48	165	zma:100285118	caffeoyl-CoA O-methyltransferase [EC:2.1.1.104]
comp100224_c0_seq1	331	0.6688	3.6486	2.1587	3.4949	0.8213	2.1581	2.8407	4.211	3.52585	0.7002	1.5222	1.1112	0.3645	2.1859	1.2752	3.096	4.136	3.616	1.5307	2.457	1.99385	NA	NA	NA	NA	--	--	--	--	--	--	--	--	--	--	--	--	--	--
comp100224_c0_seq2	597	0.5562	0.2023	0.37925	0.1938	0.2277	0.21075	0.1969	0.1946	0.19575	0	0	0	0.2021	0.202	0.20205	0	0.1911	0.09555	0	0	0	NA	NA	NA	NA	--	--	--	--	--	--	--	--	--	--	--	--	--	--
comp100224_c0_seq3	201	0	0	0	0	0	0	0	0	0	0	0	0	0	1.1999	0.59995	0	1.1352	0.5676	0	0	0	NA	NA	NA	NA	--	--	--	--	--	--	--	--	--	--	--	--	--	--
comp100224_c0_seq5	238	0.9301	0	0.46505	0.4861	0	0.24305	0.4938	0	0.2469	0	0.5293	0.26465	0.507	0	0.2535	0	0.4793	0.23965	1.0644	0.9763	1.02035	NA	NA	NA	NA	--	--	--	--	--	--	--	--	--	--	--	--	--	--
comp100225_c0_seq1	975	13.3951	9.6616	11.5283	39.1534	35.6902	37.4218	23.8681	22.1584	23.0132	20.5608	18.733	19.6469	5.8164	2.9683	4.39235	33.0494	37.326	35.1877	14.94	12.1545	13.5473	gene15817	description = Chaperone protein dnaJ 8, chloroplastic (AtJ8), Precursor (similar to) -- fatm_description = protein DnaJ	FANhyb_icon00001125_a.1.g00001.1	PREDICTED: chaperone protein dnaJ 8, chloroplastic-like [Fragaria vesca subsp. vesca]
comp100225_c0_seq2	1435	1.0798	1.9357	1.50775	4.8368	1.6103	3.22355	2.1295	2.2664	2.19795	2.261	2.1067	2.18385	0.3363	0.7563	0.5463	3.8087	3.339	3.57385	0.7061	2.1051	1.4056	gene15817	description = Chaperone protein dnaJ 8, chloroplastic (AtJ8), Precursor (similar to) -- fatm_description = protein DnaJ	FANhyb_icon00001125_a.1.g00001.1	PREDICTED: chaperone protein dnaJ 8, chloroplastic-like [Fragaria vesca subsp. vesca]
comp100225_c0_seq3	706	0	0	0	0	0.1925	0.09625	0	0	0	0	0	0	0	0	0	0	0	0	0	0	0	gene15817	description = Chaperone protein dnaJ 8, chloroplastic (AtJ8), Precursor (similar to) -- fatm_description = protein DnaJ	FANhyb_icon00001125_a.1.g00001.1	PREDICTED: chaperone protein dnaJ 8, chloroplastic-like [Fragaria vesca subsp. vesca]
comp100226_c0_seq1	1765	1.6304	1.0948	1.3626	0.2622	0.154	0.2081	0.9323	1.0529	0.9926	0.3939	0.2855	0.3397	0.2734	0.2733	0.27335	0.3871	0.7756	0.58135	0.7894	1.7115	1.25045	gene19440	description = Glyoxylate reductase (probable) -- fatm_description = Glyoxylate/hydroxypyruvate reductase B	FANhyb_icon00021873_a.1.g00001.1	PREDICTED: glyoxylate/hydroxypyruvate reductase HPR3-like [Fragaria vesca subsp. vesca]	sp|Q9LE33|HPR3_ARATH	354	2e-118	Glyoxylate/hydroxypyruvate reductase HPR3 OS=Arabidopsis thaliana GN=HPR3 PE=2 SV=1	AGl379	224	7e-68	COG1052	Lactate dehydrogenase and related dehydrogenases	K15919	2e-95	301	sbi:SORBI_03g000950	hydroxypyruvate reductase 2
comp100226_c0_seq2	1909	1.5654	1.5183	1.54185	0.8484	1.1393	0.99385	3.0784	3.4682	3.2733	1.1533	0.2639	0.7086	0.316	0.8212	0.5686	1.4911	1.4343	1.4627	3.583	2.3736	2.9783	gene19440	description = Glyoxylate reductase (probable) -- fatm_description = Glyoxylate/hydroxypyruvate reductase B	FANhyb_icon00021873_a.1.g00001.1	PREDICTED: glyoxylate/hydroxypyruvate reductase HPR3-like [Fragaria vesca subsp. vesca]	sp|Q9LE33|HPR3_ARATH	354	6e-118	Glyoxylate/hydroxypyruvate reductase HPR3 OS=Arabidopsis thaliana GN=HPR3 PE=2 SV=1	AGl379	224	2e-67	COG1052	Lactate dehydrogenase and related dehydrogenases	K15919	7e-95	301	sbi:SORBI_03g000950	hydroxypyruvate reductase 2
comp100226_c0_seq3	235	0.471	0	0.2355	0	0	0	0	0	0	0	0.536	0.268	0.5134	0	0.2567	0.4845	0.4855	0.485	0.539	0	0.2695	gene19439	description = Glyoxylate reductase (probable) -- fatm_description = Glyoxylate/hydroxypyruvate reductase B	FANhyb_rscf00000536.1.g00003.1	PREDICTED: glyoxylate/hydroxypyruvate reductase HPR3-like [Fragaria vesca subsp. vesca]	sp|Q9LE33|HPR3_ARATH	107	6e-30	Glyoxylate/hydroxypyruvate reductase HPR3 OS=Arabidopsis thaliana GN=HPR3 PE=2 SV=1	BMEII0313	83.6	2e-20	COG1052	Lactate dehydrogenase and related dehydrogenases	K15919	6e-27	100	vvi:100251492	hydroxypyruvate reductase 2
comp100227_c0_seq1	1464	0.5292	0.7424	0.6358	1.8174	1.0213	1.41935	2.2479	1.2694	1.75865	3.0869	4.0439	3.5654	2.1429	1.565	1.85395	0.7778	1.1689	0.97335	0.173	1.4285	0.80075	gene18108	description = Zinc finger CCCH domain-containing protein 21 (AtC3H21) (similar to) -- fatm_description = CCCH domain-containing protein 15	FANhyb_rscf00002436.1.g00001.1	PREDICTED: zinc finger CCCH domain-containing protein 11-like [Fragaria vesca subsp. vesca]	sp|Q9SK74|C3H21_ARATH	518	0	Zinc finger CCCH domain-containing protein 21 OS=Arabidopsis thaliana GN=At2g20280 PE=4 SV=1	YOR091w	222	5e-67	COG5252	Uncharacterized conserved protein, contains CCCH-type Zn-finger protein	K06185	1e-48	181	ota:Ot05g02490	ATP-binding cassette, subfamily F, member 2
comp100227_c0_seq2	277	0.3996	1.308	0.8538	0	0.9814	0.4907	0.4243	0.4193	0.4218	0.4183	0.9095	0.6639	1.3068	0.4353	0.87105	0	0.4119	0.20595	3.2009	0	1.60045	NA	NA	FANhyb_icon00014962_a.1.g00001.1	No_hits	--	--	--	--	--	--	--	--	--	--	--	--	--	--
comp100227_c0_seq3	1171	0	0.3094	0.1547	0.0988	0.6965	0.39765	0.2007	0.0992	0.14995	0.099	0.8606	0.4798	0	0.103	0.0515	0	0.0974	0.0487	0	0.1984	0.0992	gene18108	description = Zinc finger CCCH domain-containing protein 21 (AtC3H21) (similar to) -- fatm_description = CCCH domain-containing protein 15	FANhyb_rscf00002436.1.g00001.1	PREDICTED: zinc finger CCCH domain-containing protein 11-like [Fragaria vesca subsp. vesca]	sp|Q0JHZ2|C3H11_ORYSJ	274	2e-89	Zinc finger CCCH domain-containing protein 11 OS=Oryza sativa subsp. japonica GN=Os01g0834700 PE=2 SV=2	YOR091w	107	4e-25	COG5252	Uncharacterized conserved protein, contains CCCH-type Zn-finger protein	K06185	4e-24	106	ota:Ot05g02490	ATP-binding cassette, subfamily F, member 2
comp100227_c0_seq4	862	0.1284	0	0.0642	1.8788	0.6308	1.2548	0.2727	0.2695	0.2711	1.3443	2.6303	1.9873	0	0.2798	0.1399	0	0.5294	0.2647	0.2939	0.2696	0.28175	gene18108	description = Zinc finger CCCH domain-containing protein 21 (AtC3H21) (similar to) -- fatm_description = CCCH domain-containing protein 15	FANhyb_icon00014962_a.1.g00001.1	No_hits	sp|Q9SK74|C3H21_ARATH	65.5	5e-12	Zinc finger CCCH domain-containing protein 21 OS=Arabidopsis thaliana GN=At2g20280 PE=4 SV=1	--	--	--	--	--	--	--	--	--	--
comp100227_c0_seq5	245	0	0	0	0	0	0	0	0	0	1.4189	0	0.70945	0	0	0	0	0	0	0	0.4742	0.2371	gene20022	description = Probable polygalacturonase (PG) (similar to) -- fatm_description = Probable mitochondrial chaperone BCS1-B	FANhyb_rscf00000328.1.g00005.1	PREDICTED: mitochondrial chaperone BCS1-like [Fragaria vesca subsp. vesca]	--	--	--	--	--	--	--	--	--	--	--	--	--	--
comp100228_c0_seq1	944	124.984	119.618	122.301	174.379	178.407	176.393	197.962	203.514	200.738	187.932	195.35	191.641	300.37	279.369	289.869	162.351	153.119	157.735	230.252	246.888	238.57	gene22028	description = Histone-lysine N-methyltransferase ATX3 (TRX-homolog protein 3) (similar to) -- fatm_description = lysine N-methyltransferase ATX3	FANhyb_rscf00000502.1.g00001.1	PREDICTED: DNA polymerase delta subunit 4-like [Fragaria vesca subsp. vesca]	--	--	--	--	--	--	--	--	--	K03505	6e-45	150	pop:POPTR_665537	DNA polymerase delta subunit 4
comp100228_c0_seq2	762	79.5966	76.3923	77.9945	64.9754	69.5701	67.2728	115.527	153.194	134.361	81.5095	77.3631	79.4363	113.692	123.752	118.722	85.4719	95.5192	90.4955	104.058	106.272	105.165	gene22028	description = Histone-lysine N-methyltransferase ATX3 (TRX-homolog protein 3) (similar to) -- fatm_description = lysine N-methyltransferase ATX3	FANhyb_rscf00000502.1.g00001.1	PREDICTED: DNA polymerase delta subunit 4-like [Fragaria vesca subsp. vesca]	--	--	--	--	--	--	--	--	--	K03505	2e-44	147	pop:POPTR_665537	DNA polymerase delta subunit 4
comp100228_c0_seq3	971	0.114	0.995	0.5545	0.2383	0.6999	0.4691	2.1788	0.7177	1.44825	0.8354	0.9081	0.87175	0.3728	1.987	1.1799	0.3518	0.8224	0.5871	0.5218	0.4786	0.5002	gene22028	description = Histone-lysine N-methyltransferase ATX3 (TRX-homolog protein 3) (similar to) -- fatm_description = lysine N-methyltransferase ATX3	FANhyb_rscf00000502.1.g00001.1	PREDICTED: DNA polymerase delta subunit 4-like [Fragaria vesca subsp. vesca]	--	--	--	--	--	--	--	--	--	K03505	3e-16	75.1	rcu:RCOM_1517510	DNA polymerase delta subunit 4
comp100229_c0_seq1	721	123.882	127.47	125.676	118.729	144.225	131.477	126.498	138.224	132.361	125.199	146.753	135.976	125.178	158.386	141.782	103.756	126.901	115.328	115.949	138.259	127.104	gene17527	description = Vesicle-associated membrane protein 722 (AtVAMP722) (putative) -- fatm_description = Putative vesicle-associated membrane protein 726	FANhyb_rscf00000658.1.g00001.1	PREDICTED: putative vesicle-associated membrane protein 726-like [Fragaria vesca subsp. vesca]	sp|P47192|VA722_ARATH	323	4e-113	Vesicle-associated membrane protein 722 OS=Arabidopsis thaliana GN=VAMP722 PE=2 SV=2	SPAC6G9.11	81.3	5e-19	COG5143	Synaptobrevin/VAMP-like protein	K08515	6e-116	331	rcu:RCOM_1721240	vesicle-associated membrane protein 7
comp100229_c0_seq2	786	27.8812	32.113	29.9971	33.409	34.7605	34.0847	36.0372	35.4666	35.7519	24.9151	33.9748	29.4449	30.7021	24.0868	27.3944	27.8138	29.1742	28.494	33.6808	25.7198	29.7003	gene17527	description = Vesicle-associated membrane protein 722 (AtVAMP722) (putative) -- fatm_description = Putative vesicle-associated membrane protein 726	FANhyb_rscf00000658.1.g00001.1	PREDICTED: putative vesicle-associated membrane protein 726-like [Fragaria vesca subsp. vesca]	sp|P47192|VA722_ARATH	323	8e-113	Vesicle-associated membrane protein 722 OS=Arabidopsis thaliana GN=VAMP722 PE=2 SV=2	SPAC6G9.11	81.3	7e-19	COG5143	Synaptobrevin/VAMP-like protein	K08515	1e-115	331	rcu:RCOM_1721240	vesicle-associated membrane protein 7
comp100229_c0_seq3	880	2.767	1.9213	2.34415	1.8404	1.2357	1.53805	2.8047	2.9038	2.85425	4.8721	3.1491	4.0106	1.7825	0.6852	1.23385	1.4233	1.2964	1.35985	2.303	2.9046	2.6038	gene17527	description = Vesicle-associated membrane protein 722 (AtVAMP722) (putative) -- fatm_description = Putative vesicle-associated membrane protein 726	FANhyb_icon00013939_a.1.g00001.1	No hits
comp100229_c0_seq4	406	8.7235	12.1959	10.4597	13.6765	15.4009	14.5387	14.4744	17.7377	16.106	11.9873	15.5127	13.75	17.5342	9.2074	13.3708	8.1331	7.0249	7.579	11.5434	15.739	13.6412	gene17527	description = Vesicle-associated membrane protein 722 (AtVAMP722) (putative) -- fatm_description = Putative vesicle-associated membrane protein 726	FANhyb_icon00052825_a.1.g00001.1	PREDICTED: putative vesicle-associated membrane protein 726-like [Fragaria vesca subsp. vesca]	sp|P47192|VA722_ARATH	253	4e-87	Vesicle-associated membrane protein 722 OS=Arabidopsis thaliana GN=VAMP722 PE=2 SV=2	SPBC2A9.08c	60.1	2e-11	COG5143	Synaptobrevin/VAMP-like protein	K08515	5e-89	258	pop:POPTR_830952	vesicle-associated membrane protein 7
comp100229_c0_seq5	460	14.4365	18.1154	16.276	13.5799	16.2524	14.9162	20.6959	14.6454	17.6706	13.8549	12.8701	13.3625	12.8528	15.9909	14.4218	24.5053	19.0967	21.801	19.8259	17.68	18.7529	gene17527	description = Vesicle-associated membrane protein 722 (AtVAMP722) (putative) -- fatm_description = Putative vesicle-associated membrane protein 726	FANhyb_rscf00003198.1.g00001.1	PREDICTED: putative vesicle-associated membrane protein 726-like [Fragaria vesca subsp. vesca]	sp|P47192|VA722_ARATH	290	2e-101	Vesicle-associated membrane protein 722 OS=Arabidopsis thaliana GN=VAMP722 PE=2 SV=2	SPAC6G9.11	68.9	3e-15	COG5143	Synaptobrevin/VAMP-like protein	K08515	6e-102	292	rcu:RCOM_1721240	vesicle-associated membrane protein 7
comp100229_c0_seq6	566	62.9664	70.1999	66.5832	64.1761	57.878	61.0271	63.9574	56.6401	60.2987	58.1434	64.7619	61.4526	54.3606	58.1632	56.2619	52.5057	62.2826	57.3942	54.3811	55.6281	55.0046	gene17527	description = Vesicle-associated membrane protein 722 (AtVAMP722) (putative) -- fatm_description = Putative vesicle-associated membrane protein 726	FANhyb_rscf00000658.1.g00001.1	PREDICTED: putative vesicle-associated membrane protein 726-like [Fragaria vesca subsp. vesca]	sp|P47192|VA722_ARATH	323	5e-114	Vesicle-associated membrane protein 722 OS=Arabidopsis thaliana GN=VAMP722 PE=2 SV=2	SPAC6G9.11	81.3	1e-19	COG5143	Synaptobrevin/VAMP-like protein	K08515	8e-117	331	rcu:RCOM_1721240	vesicle-associated membrane protein 7
comp100229_c0_seq7	346	38.3861	48.1682	43.2771	44.8011	30.643	37.7221	52.9914	64.4549	58.7231	46.8868	38.9539	42.9203	55.4474	61.6878	58.5676	28.9593	37.2587	33.109	37.3407	42.9809	40.1608	gene17527	description = Vesicle-associated membrane protein 722 (AtVAMP722) (putative) -- fatm_description = Putative vesicle-associated membrane protein 726	FANhyb_icon00052825_a.1.g00001.1	PREDICTED: putative vesicle-associated membrane protein 726-like [Fragaria vesca subsp. vesca]
comp100230_c0_seq1	1327	0.1668	0	0.0834	0	0.2049	0.10245	0.1771	0	0.08855	0.0873	0.0949	0.0911	0	0	0	0.1716	0	0.0858	0	0.0876	0.0438	gene08953	description = Sec14 cytosolic factor (PI/PC TP) (probable) -- fatm_description = Phosphatidylinositol/phosphatidylcholine transfer protein	FANhyb_rscf00001254.1.g00002.1	PREDICTED: sec14 cytosolic factor-like [Fragaria vesca subsp. vesca]
comp100230_c1_seq1	308	5.3903	2.7448	4.06755	3.0047	2.2066	2.60565	1.5264	0.3771	0.95175	0.7525	0.8179	0.7852	0.7835	1.1746	0.97905	0.3697	4.0744	2.22205	2.0563	1.5089	1.7826	gene08953	description = Sec14 cytosolic factor (PI/PC TP) (probable) -- fatm_description = Phosphatidylinositol/phosphatidylcholine transfer protein	NA	NA	--	--	--	--	--	--	--	--	--	--	--	--	--	--
comp100232_c0_seq3	692	1.4395	0	0.71975	0.1672	0	0.0836	0.1698	0	0.0849	0	0.5461	0.27305	0	0.3485	0.17425	0	0	0	0	0.5037	0.25185	gene19408	description = F-box/kelch-repeat protein At3g23880 (probable) -- fatm_description = F-box/kelch-repeat protein	FANhyb_rscf00001644.1.g00002.1	PREDICTED: phosphatidylinositide phosphatase SAC1-like [Fragaria vesca subsp. vesca]	--	--	--	--	--	--	--	--	--	--	--	--	--	--
comp100232_c0_seq5	298	0	0.4053	0.20265	0	0	0	0	0	0	0	1.2681	0.63405	0.4049	1.214	0.80945	0	1.9142	0.9571	0.4251	0.7797	0.6024	gene19408	description = F-box/kelch-repeat protein At3g23880 (probable) -- fatm_description = F-box/kelch-repeat protein	NA	NA	--	--	--	--	--	--	--	--	--	--	--	--	--	--
comp100232_c2_seq1	562	0	0	0	0.6175	0.9675	0.7925	0.4183	0.4134	0.41585	1.2371	0.6724	0.95475	2.3617	2.1457	2.2537	0.6078	1.218	0.9129	1.5777	0.8269	1.2023	gene19408	description = F-box/kelch-repeat protein At3g23880 (probable) -- fatm_description = F-box/kelch-repeat protein	NA	NA	--	--	--	--	--	--	--	--	--	--	--	--	--	--
comp100232_c2_seq10	479	0	1.5128	0.7564	0	1.1351	0.56755	0.4907	1.2125	0.8516	2.903	1.0519	1.97745	1.5114	3.021	2.2662	0.7131	0	0.35655	1.3222	1.6979	1.51005	gene19408	description = F-box/kelch-repeat protein At3g23880 (probable) -- fatm_description = F-box/kelch-repeat protein	NA	NA	--	--	--	--	--	--	--	--	--	--	--	--	--	--
comp100232_c2_seq12	680	0	0.3552	0.1776	1.0207	1.1994	1.11005	0.3457	0	0.17285	4.4306	1.2967	2.86365	4.7909	4.0787	4.4348	1.0047	0	0.50235	0.3725	0.3417	0.3571	gene19154	description = Protein TRANSPARENT TESTA 12 (probable) -- fatm_description = TRANSPARENT TESTA 12	FANhyb_rscf00000740.1.g00004.1	No_hits	--	--	--	--	--	--	--	--	--	--	--	--	--	--
comp100232_c2_seq3	979	0.4522	0	0.2261	0.2363	0	0.11815	0	0	0	0	0.5147	0.25735	0.2465	0	0.12325	0	0	0	0	0.2373	0.11865	gene19408	description = F-box/kelch-repeat protein At3g23880 (probable) -- fatm_description = F-box/kelch-repeat protein	FANhyb_rscf00003954.1.g00001.1	No_hits	--	--	--	--	--	--	--	--	--	--	--	--	--	--
comp100234_c0_seq3	1048	2.3234	2.5352	2.4293	4.0841	3.502	3.79305	2.3551	1.33	1.84255	3.7594	5.5289	4.64415	5.2961	2.1862	3.74115	3.5854	2.8303	3.20785	3.2633	2.6607	2.962	gene20154	description = Collagen alpha-1(III) chain (probable)	FANhyb_rscf00005120.1.g00001.1	PREDICTED: uncharacterized protein LOC101312708 [Fragaria vesca subsp. vesca]	--	--	--	--	--	--	--	--	--	--	--	--	--	--
comp100235_c0_seq2	852	3.3776	1.5592	2.4684	5.9741	3.829	4.90155	4.1385	2.3176	3.22805	3.6722	1.7741	2.72315	2.5491	2.5476	2.54835	6.5485	2.8119	4.6802	3.8654	5.5909	4.72815	gene34481	description = Putative pentatricopeptide repeat-containing protein At1g12700, mitochondrial, Precursor (probable) -- fatm_description = Putative pentatricopeptide repeat-containing protein At1g12700, mitochondrial	FANhyb_rscf00005872.1.g00001.1	PREDICTED: putative pentatricopeptide repeat-containing protein At1g12700, mitochondrial-like [Fragaria vesca subsp. vesca]	sp|Q9CAN5|PPR98_ARATH	165	7e-47	Pentatricopeptide repeat-containing protein At1g63080, mitochondrial OS=Arabidopsis thaliana GN=At1g63080 PE=2 SV=1	--	--	--	--	--	K15336	3e-23	100	vvi:100259391	tRNA (cytosine38-C5)-methyltransferase [EC:2.1.1.204]
comp100235_c0_seq3	489	0.4527	0	0.22635	0.4731	0.5559	0.5145	0.4807	0.4751	0.4779	0	0	0	0.4935	0	0.24675	1.8628	0.4666	1.1647	1.5542	1.9007	1.72745	gene34481	description = Putative pentatricopeptide repeat-containing protein At1g12700, mitochondrial, Precursor (probable) -- fatm_description = Putative pentatricopeptide repeat-containing protein At1g12700, mitochondrial	FANhyb_rscf00005872.1.g00001.1	PREDICTED: putative pentatricopeptide repeat-containing protein At1g12700, mitochondrial-like [Fragaria vesca subsp. vesca]	--	--	--	--	--	--	--	--	--	--	--	--	--	--
comp100235_c0_seq4	391	0	0	0	0	0	0	0	0	0	0	0	0	0.6172	0	0.3086	0	0	0	0	0	0	gene34481	description = Putative pentatricopeptide repeat-containing protein At1g12700, mitochondrial, Precursor (probable) -- fatm_description = Putative pentatricopeptide repeat-containing protein At1g12700, mitochondrial	FANhyb_rscf00005872.1.g00001.1	PREDICTED: putative pentatricopeptide repeat-containing protein At1g12700, mitochondrial-like [Fragaria vesca subsp. vesca]	--	--	--	--	--	--	--	--	--	--	--	--	--	--
comp100235_c0_seq5	369	0	0	0	0.3135	0	0.15675	0	0.6296	0.3148	0	0	0	0	0	0	0	0	0	0.6865	0	0.34325	gene34481	description = Putative pentatricopeptide repeat-containing protein At1g12700, mitochondrial, Precursor (probable) -- fatm_description = Putative pentatricopeptide repeat-containing protein At1g12700, mitochondrial	FANhyb_rscf00005872.1.g00001.1	PREDICTED: putative pentatricopeptide repeat-containing protein At1g12700, mitochondrial-like [Fragaria vesca subsp. vesca]	--	--	--	--	--	--	--	--	--	--	--	--	--	--
comp100236_c0_seq1	971	3.0776	7.3382	5.2079	0.9531	1.1199	1.0365	2.784	2.6317	2.70785	1.074	1.0378	1.0559	2.9823	1.6145	2.2984	1.2899	1.5274	1.40865	0.2609	2.0341	1.1475	gene12491	description = Mps one binder kinase activator-like 1 (putative) -- fatm_description = MOB kinase activator-like 1	FANhyb_rscf00000579.1.g00009.1	PREDICTED: MOB kinase activator-like 1-like [Fragaria vesca subsp. vesca]	sp|Q8GYX0|MOB1_ARATH	392	3e-139	MOB kinase activator-like 1 OS=Arabidopsis thaliana GN=At4g19045 PE=2 SV=1	--	--	--	--	--	K06685	8e-148	415	pop:POPTR_589279	maintenance of ploidy protein MOB1 (MPS1 binder 1)
comp100237_c0_seq1	269	0.4114	0	0.2057	0.8601	0.5053	0.6827	1.3108	2.159	1.7349	2.5846	0	1.2923	0	1.7931	0.89655	1.2698	1.2723	1.27105	0	0	0	NA	NA	NA	NA	--	--	--	--	--	--	--	--	--	--	--	--	--	--
comp100237_c0_seq2	441	0.502	0	0.251	1.8362	0.6165	1.22635	4.7972	2.1071	3.45215	2.6276	3.7132	3.1704	0.5472	3.5547	2.05095	0.5164	1.8109	1.16365	0	0	0	NA	NA	NA	NA	--	--	--	--	--	--	--	--	--	--	--	--	--	--
comp100238_c0_seq1	959	11.0795	8.5634	9.82145	8.4438	5.6696	7.0567	10.0497	8.7206	9.38515	13.1706	13.1348	13.1527	5.2843	7.5446	6.41445	9.4985	6.8998	8.19915	7.7928	6.6632	7.228	gene20852	description = UPF0497 membrane protein At3g53850 (similar to) -- fatm_description = CASP-like protein OsI	FANhyb_rscf00000003.1.g00049.1	PREDICTED: CASP-like protein At3g53850-like [Fragaria vesca subsp. vesca]	sp|Q945M8|CSPLI_ARATH	210	3e-68	CASP-like protein At3g53850 OS=Arabidopsis thaliana GN=At3g53850 PE=2 SV=1	--	--	--	--	--	--	--	--	--	--
comp100238_c1_seq1	950	19.1069	16.2721	17.6895	18.996	21.3194	20.1577	19.1763	16.2614	17.7188	23.4194	22.6733	23.0464	19.1785	11.0433	15.1109	19.896	19.0941	19.495	17.5998	11.7406	14.6702	gene20852	description = UPF0497 membrane protein At3g53850 (similar to) -- fatm_description = CASP-like protein OsI	FANhyb_rscf00000003.1.g00049.1	PREDICTED: CASP-like protein At3g53850-like [Fragaria vesca subsp. vesca]	sp|Q945M8|CSPLI_ARATH	210	2e-68	CASP-like protein At3g53850 OS=Arabidopsis thaliana GN=At3g53850 PE=2 SV=1	--	--	--	--	--	--	--	--	--	--
comp100238_c1_seq2	401	7.4523	6.9269	7.1896	7.5005	7.1185	7.3095	11.7239	8.1104	9.91715	8.6691	6.9107	7.7899	4.2125	6.9165	5.5645	7.6666	12.8024	10.2345	6.9492	10.7201	8.83465	NA	NA	FANhyb_rscf00000003.1.g00049.1	PREDICTED: CASP-like protein At3g53850-like [Fragaria vesca subsp. vesca]
comp100239_c0_seq2	521	0	0.4636	0.2318	2.2204	0.5218	1.3711	0.4512	0.4459	0.44855	0.2224	0.9671	0.59475	0.4632	0.6944	0.5788	0	0.8759	0.43795	0.2431	0	0.12155	gene04171	description = F-box/FBD/LRR-repeat protein At1g13570 (probable) -- fatm_description = FBD/LRR-repeat protein At1g13570	FANhyb_rscf00000259.1.g00009.1	PREDICTED: peptidyl-prolyl cis-trans isomerase FKBP43-like [Fragaria vesca subsp. vesca]	sp|Q9FLB3|FK153_ARATH	84.7	2e-21	Peptidyl-prolyl cis-trans isomerase FKBP15-3 OS=Arabidopsis thaliana GN=FKBP15-3 PE=2 SV=1	RSc0784	70.5	1e-15	COG0545	FKBP-type peptidyl-prolyl cis-trans isomerases 1	K01802	2e-22	88.6	aly:ARALYDRAFT_660356	peptidylprolyl isomerase [EC:5.2.1.8]
comp100239_c0_seq3	263	0	0	0	2.6391	0	1.31955	0.8938	0	0.4469	1.7624	0.9579	1.36015	0	0	0	0	0	0	0.9632	0.4418	0.7025	gene13420	description = FK506-binding protein 4 (PPIase) (probable) -- fatm_description = trans isomerase FKBP53	FANhyb_rscf00000259.1.g00009.1	PREDICTED: peptidyl-prolyl cis-trans isomerase FKBP43-like [Fragaria vesca subsp. vesca]
comp100239_c0_seq4	348	1.2722	0.347	0.8096	0.9972	0.3906	0.6939	0.6755	0.3338	0.50465	2.9968	1.4479	2.22235	1.3869	2.0791	1.733	0.6544	1.967	1.3107	1.0919	4.3402	2.71605	gene19398	description = ATP-dependent DNA helicase 2 subunit ku80 (probable) -- fatm_description = helicase 2 subunit KU80	FANhyb_rscf00000259.1.g00009.1	PREDICTED: peptidyl-prolyl cis-trans isomerase FKBP43-like [Fragaria vesca subsp. vesca]
comp100240_c0_seq1	3168	2.8299	2.2492	2.53955	1.278	1.1585	1.21825	0.7791	1.4299	1.1045	1.0242	0.6759	0.85005	0.1143	0.1523	0.1333	1.7611	2.7369	2.249	1.2794	0.8068	1.0431	gene11696	description = Potassium channel AKT6 (putative) -- fatm_description = Potassium channel AKT1	FANhyb_rscf00000048.1.g00011.1	PREDICTED: potassium channel AKT6-like [Fragaria vesca subsp. vesca]	sp|Q8GXE6|AKT6_ARATH	1043	0	Potassium channel AKT6 OS=Arabidopsis thaliana GN=AKT6 PE=1 SV=2	all2748	85.1	1e-16	COG0666	FOG: Ankyrin repeat	K06694	1e-14	76.3	sbi:SORBI_01g007540	26S proteasome non-ATPase regulatory subunit 10
comp100240_c0_seq2	533	0	0	0	0.4341	0	0.21705	0	0	0	0	0	0	0	0	0	0.2136	0	0.1068	0	0	0	gene11696	description = Potassium channel AKT6 (putative) -- fatm_description = Potassium channel AKT1	FANhyb_icon00003089_a.1.g00001.1	PREDICTED: potassium channel AKT6-like [Fragaria vesca subsp. vesca]
[truncated: 166,594 more rows]

## Sheet: Mapping percentages
Sheet 2: Mapping percentages against two species genome.
Sample	F. ananassa	F. vesca
control-0_1	73.29	80.45
control-0_2	71.41	77.94
control-5_1	75.02	82.5
control-5_2	73.57	80.47
control-8_1	73.6	80.85
control-8_2	72.36	79.15
ABA-5_1	73.96	80.54
ABA-5_2	73.02	79.19
ABA-8_1	74.97	80.56
ABA-8_2	74.67	80.09
NDGA-5_1	72.98	80.01
NDGA-5_2	72.72	79.72
NDGA-8_1	73.92	81.31
NDGA-8_2	73.65	80.86

## Sheet: Table Legend
Table S1. All unigenes identified and annotations by blasting against two species genomes of Fragaria ananassa and Fragaria vesca.
