# Supplementary material for: Integrated analysis of high-throughput sequencing data shows abscisic acid-responsive genes and miRNAs in strawberry receptacle fruit ripening
Source: Hortic Res. 2019 Feb 1;6:26. doi: 10.1038/s41438-018-0100-8 (PMC6355886; doi:10.1038/s41438-018-0100-8)
Supplement: Supplementary file 2 — Table S2 [file 41438_2018_100_MOESM2_ESM.xlsx]

## Sheet: cluster 1
Sheet 1: 295 significantly differentially expressed genes in Cluster 1.
Gene name	Gene length	Cluster	RPKM							Log2 (Fold Change), compared with CK0							Public database annotation
			CK0	CK5	CK8	ABA5	ABA8	NDGA5	NDGA8	CK0	CK5	CK8	ABA5	ABA8	NDGA5	NDGA8	Swissprot-ID	Swissprot-Score	Swissprot-Evalue	Swissprot-annotation	COG-Protein-or-Domain	COG-Score	COG-Evalue	COG-ID	COG-Function-Description	KO_id	KEGG-Evalue	KEGG-Score	KEGG-Gene	ko_definition
comp101496_c0_seq1	319	1	14.2579	11.3189	8.81445	455.455	1920.16	1201.73	36.9905	0	-0.333021	-0.693819	4.99748	7.07332	6.3972	1.37539	--	--	--	--	--	--	--	--	--	--	--	--	--	--
comp102373_c2_seq2	814	1	58.758	10.4669	0.01	0.0712	0.29645	0.1399	0.01	0	-2.48895	-12.5206	-9.68869	-7.63085	-8.71425	-12.5206	sp|Q9SPL4|AMP22_MACIN	117	1e-29	Vicilin-like antimicrobial peptides 2-2 OS=Macadamia integrifolia GN=AMP2-2 PE=2 SV=1	YBR112c	51.6	8e-07	COG0457	FOG: TPR repeat	K15168	2e-10	62.4	ath:AT1G25540	mediator of RNA polymerase II transcription subunit 25
comp113743_c1_seq1	453	1	1348.54	330.25	1.1599	2.13545	1.06505	1.2585	4.5211	0	-2.02976	-10.1832	-9.30264	-10.3063	-10.0655	-8.22051	sp|P83004|13SB_FAGES	167	1e-53	13S globulin basic chain OS=Fagopyrum esculentum PE=1 SV=1	--	--	--	--	--	--	--	--	--	--
comp99839_c0_seq1	1141	1	10.1465	10.6064	7.6282	1.402	0.42285	13.1857	5.8159	0	0.063939	-0.411575	-2.85543	-4.5847	0.377979	-0.802915	--	--	--	--	--	--	--	--	--	--	--	--	--	--
comp102605_c1_seq4	1850	1	23.2619	23.8603	16.6487	28.8057	51.5744	12.9667	20.6633	0	0.0366401	-0.482563	0.308385	1.14868	-0.843161	-0.170901	sp|P93329|NO20_MEDTR	50.8	9e-07	Early nodulin-20 OS=Medicago truncatula GN=ENOD20 PE=3 SV=1	--	--	--	--	--	K14325	2e-06	52	ppp:PHYPADRAFT_105411	RNA-binding protein with serine-rich domain 1
comp102632_c0_seq2	863	1	36.7065	27.0708	18.3491	20.8772	5.03225	35.7901	18.5602	0	-0.439301	-1.00033	-0.814111	-2.86676	-0.036477	-0.983823	sp|P29450|TRXF_PEA	209	5e-68	Thioredoxin F-type, chloroplastic OS=Pisum sativum PE=2 SV=1	SPAC7D4.07c	77	3e-17	COG0526	Thiol-disulfide isomerase and thioredoxins	K03671	9e-65	202	gmx:100499776	thioredoxin 1
comp102681_c0_seq2	1388	1	3.7338	2.4941	0.96735	1.2124	4.99725	2.4642	1.22475	0	-0.582125	-1.94853	-1.62278	0.42049	-0.599525	-1.60816	sp|Q9SUL7|CIPK4_ARATH	493	3e-173	CBL-interacting serine/threonine-protein kinase 4 OS=Arabidopsis thaliana GN=CIPK4 PE=1 SV=1	ECU01g0630	149	3e-39	COG0515	Serine/threonine protein kinase	K00924	3e-112	340	ath:AT1G30270	[EC:2.7.1.-]
comp102684_c0_seq2	1059	1	17.3799	14.3497	10.9713	5.6211	3.53085	20.8242	23.4165	0	-0.276399	-0.663685	-1.6285	-2.29933	0.260841	0.430103	--	--	--	--	--	--	--	--	--	--	--	--	--	--
comp102693_c1_seq2	1557	1	26.8315	20.8862	13.5579	11.0457	4.26115	26.8273	17.415	0	-0.361378	-0.984789	-1.28044	-2.65461	-0.000225846	-0.623597	sp|Q9LZS7|GDL71_ARATH	419	3e-144	GDSL esterase/lipase At5g03610 OS=Arabidopsis thaliana GN=At5g03610 PE=2 SV=1	all3634	73.9	1e-13	COG3240	Phospholipase/lecithinase/hemolysin	K00514	9e-24	107	rcu:RCOM_1428040	zeta-carotene desaturase [EC:1.3.5.6]
comp102705_c0_seq1	823	1	5.91185	4.75975	3.05195	7.3004	13.777	1.66225	1.01365	0	-0.312724	-0.953878	0.304366	1.22059	-1.83047	-2.54405	--	--	--	--	--	--	--	--	--	--	--	--	--	--
comp102933_c0_seq1	1423	1	39.9937	51.5268	17.9763	72.5424	35.2623	14.0563	8.62195	0	0.36555	-1.15368	0.859052	-0.181648	-1.50856	-2.21369	sp|Q0JH50|GAOX2_ORYSJ	103	6e-24	Gibberellin 20 oxidase 2 OS=Oryza sativa subsp. japonica GN=20ox2 PE=1 SV=1	PA0147	82.4	1e-16	COG3491	Isopenicillin N synthase and related dioxygenases	K04124	9e-26	108	rcu:RCOM_0927560	gibberellin 3-beta-dioxygenase [EC:1.14.11.15]
comp102933_c0_seq2	731	1	4.06085	3.345	1.4414	7.399	6.1878	0.4676	0.1733	0	-0.279776	-1.49431	0.865549	0.607645	-3.11843	-4.55044	--	--	--	--	--	--	--	--	--	--	--	--	--	--
comp102985_c0_seq1	2031	1	17.5566	3.62465	0.8347	1.9039	8.25545	2.2444	1.27615	0	-2.2761	-4.39461	-3.20498	-1.08859	-2.96761	-3.78214	sp|P29162|ASOL_TOBAC	606	0	L-ascorbate oxidase homolog OS=Nicotiana tabacum PE=2 SV=1	SPAC1F7.08	107	1e-23	COG2132	Putative multicopper oxidases	K00423	0	611	ath:AT1G55570	L-ascorbate oxidase [EC:1.10.3.3]
comp103347_c1_seq5	1143	1	18.6772	11.0597	5.16025	6.0235	0.89705	25.9751	11.2794	0	-0.755962	-1.85576	-1.6326	-4.37994	0.475858	-0.727584	sp|B9RQG7|CSPLF_RICCO	259	5e-86	CASP-like protein RCOM_1491260 OS=Ricinus communis GN=RCOM_1491260 PE=2 SV=1	--	--	--	--	--	--	--	--	--	--
comp103353_c0_seq2	1381	1	12.5292	13.6247	9.70575	12.8765	20.7005	10.8123	13.7207	0	0.120924	-0.368388	0.039446	0.724369	-0.212633	0.131054	sp|Q84ZL0|FH5_ORYSJ	103	4e-23	Formin-like protein 5 OS=Oryza sativa subsp. japonica GN=FH5 PE=2 SV=2	SPBC21C3.05	216	2e-67	COG5246	Splicing factor 3a, subunit 2	K12826	0	611	vvi:100245136	splicing factor 3A subunit 2
comp103367_c0_seq1	991	1	61.1785	61.4701	58.7551	37.4492	20.3879	69.9792	66.1173	0	0.0068601	-0.0583107	-0.708092	-1.58531	0.1939	0.112003	sp|O04616|Y4115_ARATH	210	4e-68	Uncharacterized protein At4g01150, chloroplastic OS=Arabidopsis thaliana GN=At4g01150 PE=1 SV=1	--	--	--	--	--	--	--	--	--	--
comp103456_c1_seq3	411	1	18.8038	17.0147	15.1985	24.6582	30.9625	11.2305	17.3031	0	-0.144239	-0.307087	0.39105	0.719502	-0.743592	-0.119986	--	--	--	--	--	--	--	--	--	--	--	--	--	--
comp103477_c1_seq3	2087	1	5.8585	4.20715	2.8039	2.30915	0.3756	4.8331	2.3576	0	-0.477688	-1.0631	-1.34317	-3.96326	-0.277582	-1.31321	--	--	--	--	--	--	--	--	--	--	--	--	--	--
comp103649_c0_seq11	471	1	12.2957	12.5414	9.92	8.4614	1.4086	10.8866	12.9354	0	0.0285444	-0.309748	-0.539191	-3.12583	-0.175606	0.0731705	--	--	--	--	--	--	--	--	--	--	--	--	--	--
comp103755_c1_seq3	648	1	0.5591	0.7141	0.26995	3.2112	10.4233	1.143	0.27705	0	0.35302	-1.05041	2.52193	4.22057	1.03165	-1.01296	--	--	--	--	--	--	--	--	--	--	--	--	--	--
comp103836_c1_seq1	1777	1	3.7205	3.0255	1.843	3.279	5.73605	3.8161	2.5757	0	-0.298323	-1.01344	-0.182241	0.624561	0.0366025	-0.530532	sp|Q94CS9|TIP12_ORYSJ	373	6e-127	Probable aquaporin TIP1-2 OS=Oryza sativa subsp. japonica GN=TIP1-2 PE=2 SV=1	MTH103	108	4e-26	COG0580	Glycerol uptake facilitator and related permeases (Major Intrinsic Protein Family)	K09873	2e-126	373	osa:4324303	aquaporin TIP
comp103960_c0_seq2	1084	1	2.22805	1.68745	1.29345	2.7306	4.22845	1.0513	1.1105	0	-0.400937	-0.784557	0.293436	0.924347	-1.08361	-1.00457	sp|Q56YP2|PI5K1_ARATH	112	4e-27	Phosphatidylinositol 4-phosphate 5-kinase 1 OS=Arabidopsis thaliana GN=PIP5K1 PE=1 SV=1	slr1485	101	1e-23	COG4642	Uncharacterized protein conserved in bacteria	K03115	2e-134	404	vvi:100262569	casein kinase II subunit beta
comp104189_c0_seq3	961	1	4.34565	4.2674	2.6835	2.11285	11.3591	3.6776	3.9887	0	-0.0262146	-0.695456	-1.04038	1.3862	-0.240807	-0.123653	sp|O22932|CIPKB_ARATH	394	9e-137	CBL-interacting serine/threonine-protein kinase 11 OS=Arabidopsis thaliana GN=CIPK11 PE=1 SV=1	ECU03g0620	95.1	2e-21	COG0515	Serine/threonine protein kinase	K00924	5e-86	266	osa:4342410	[EC:2.7.1.-]
comp104201_c0_seq1	1844	1	37.1465	34.8279	16.4731	28.9295	36.8278	23.921	24.9165	0	-0.0929847	-1.17312	-0.360687	-0.012433	-0.634951	-0.57613	sp|Q9LK03|PERK2_ARATH	52	1e-06	Proline-rich receptor-like protein kinase PERK2 OS=Arabidopsis thaliana GN=PERK2 PE=2 SV=3	--	--	--	--	--	K01115	4e-06	50.8	vcn:VOLCADRAFT_99471	phospholipase D [EC:3.1.4.4]
comp104223_c0_seq3	540	1	4.668	6.35985	0.75925	21.5669	17.5342	0.10545	0.8606	0	0.446188	-2.62016	2.20794	1.90929	-5.46817	-2.43939	--	--	--	--	--	--	--	--	--	--	--	--	--	--
comp104226_c0_seq3	788	1	101.895	71.0538	33.1887	48.6347	7.65365	117.515	43.8822	0	-0.520094	-1.61831	-1.06702	-3.73479	0.205764	-1.21537	--	--	--	--	--	--	--	--	--	--	--	--	--	--
comp104246_c0_seq7	437	1	11.1681	13.2426	4.5296	20.1764	13.5251	10.5634	6.22285	0	0.245803	-1.30193	0.853285	0.276255	-0.0803095	-0.843736	sp|Q9SHF3|AGO2_ARATH	122	6e-33	Protein argonaute 2 OS=Arabidopsis thaliana GN=AGO2 PE=1 SV=1	--	--	--	--	--	--	--	--	--	--
comp104268_c1_seq4	1255	1	9.5658	10.1786	6.27805	13.2662	24.3656	11.35	10.5836	0	0.0895887	-0.607569	0.471798	1.34889	0.246735	0.145873	sp|Q9FLQ7|FH20_ARATH	50.4	7e-11	Formin-like protein 20 OS=Arabidopsis thaliana GN=FH20 PE=2 SV=3	Rv1078	57	1e-08	COG1714	Predicted membrane protein/domain	K03006	1e-08	51.6	vvi:100264310	DNA-directed RNA polymerase II subunit RPB1 [EC:2.7.7.6]
comp104286_c0_seq1	1252	1	22.6136	22.0555	17.9708	11.6179	7.27445	24.2129	25.2968	0	-0.0360523	-0.331533	-0.960838	-1.63628	0.0985914	0.161767	--	--	--	--	--	--	--	--	--	--	--	--	--	--
comp104310_c0_seq4	1373	1	13.3243	14.8574	9.75675	17.3681	76.5216	12.6587	5.1758	0	0.157122	-0.449587	0.38238	2.52181	-0.0739248	-1.36421	sp|Q38908|XTH30_ARATH	461	3e-162	Probable xyloglucan endotransglucosylase/hydrolase protein 30 OS=Arabidopsis thaliana GN=XTH30 PE=2 SV=2	CAC2807	63.2	1e-10	COG2273	Beta-glucanase/Beta-glucan synthetase	K08235	1e-177	500	pop:POPTR_423757	xyloglucan:xyloglucosyl transferase [EC:2.4.1.207]
comp104397_c0_seq6	328	1	17.0579	17.8726	12.9992	18.7326	29.972	15.4631	17.7374	0	0.0673095	-0.392023	0.135111	0.813175	-0.141615	0.0563586	sp|Q9LHJ8|SAP5_ARATH	54.7	2e-10	Zinc finger A20 and AN1 domain-containing stress-associated protein 5 OS=Arabidopsis thaliana GN=SAP5 PE=2 SV=1	--	--	--	--	--	--	--	--	--	--
comp104415_c0_seq1	1122	1	39.162	41.1977	19.2569	26.1302	7.9556	42.8653	30.8341	0	0.0731094	-1.02408	-0.583739	-2.29941	0.130357	-0.34493	sp|Q84WU2|UBP13_ARATH	88.2	1e-18	Ubiquitin carboxyl-terminal hydrolase 13 OS=Arabidopsis thaliana GN=UBP13 PE=1 SV=1	--	--	--	--	--	K11838	4e-21	96.7	pop:POPTR_822682	ubiquitin carboxyl-terminal hydrolase 7 [EC:3.1.2.15]
comp104534_c0_seq14	1309	1	4.55865	3.38695	0.4479	5.14995	2.9487	2.003	1.6457	0	-0.42862	-3.34736	0.175952	-0.628528	-1.18644	-1.46991	sp|Q0D5W6|SUI1_ORYSJ	178	6e-55	Protein translation factor SUI1 homolog OS=Oryza sativa subsp. japonica GN=GOS2 PE=3 SV=1	YNL244c	123	1e-33	COG0023	Translation initiation factor 1 (eIF-1/SUI1) and related proteins	K03113	4e-64	202	vvi:100243506	translation initiation factor 1
comp104534_c0_seq2	815	1	7.38365	6.6925	3.15575	11.4118	9.47295	4.19535	4.6904	0	-0.141789	-1.22635	0.628127	0.35948	-0.815543	-0.654623	sp|Q0D5W6|SUI1_ORYSJ	165	5e-52	Protein translation factor SUI1 homolog OS=Oryza sativa subsp. japonica GN=GOS2 PE=3 SV=1	YNL244c	111	1e-30	COG0023	Translation initiation factor 1 (eIF-1/SUI1) and related proteins	K03113	2e-60	188	vvi:100243506	translation initiation factor 1
comp104550_c0_seq3	2768	1	6.52755	5.874	3.90445	1.30595	0.7626	10.8498	3.4865	0	-0.152198	-0.741422	-2.32144	-3.09754	0.733062	-0.904762	sp|O04893|AGLU_SPIOL	1080	0	Alpha-glucosidase OS=Spinacia oleracea PE=1 SV=1	SPAPB24D3.10c	516	7e-168	COG1501	Alpha-glucosidases, family 31 of glycosyl hydrolases	K01187	0	1192	pop:POPTR_569296	alpha-glucosidase [EC:3.2.1.20]
comp104600_c0_seq10	528	1	5.5845	5.1652	4.2098	15.6875	11.8798	12.4114	5.92955	0	-0.112604	-0.407676	1.49011	1.08902	1.15217	0.0864945	--	--	--	--	--	--	--	--	--	--	--	--	--	--
comp104652_c0_seq4	753	1	1.0291	1.7744	0.1552	2.29505	2.7231	0.52955	1.43735	0	0.785948	-2.72918	1.15714	1.40387	-0.958544	0.482028	--	--	--	--	--	--	--	--	--	--	--	--	--	--
comp104654_c0_seq1	2187	1	2.99525	1.7647	0.1862	3.18615	1.40645	4.76695	2.00835	0	-0.763253	-4.00775	0.0891378	-1.09062	0.67039	-0.576666	sp|P92934|AAP6_ARATH	777	0	Amino acid permease 6 OS=Arabidopsis thaliana GN=AAP6 PE=1 SV=1	YKL146w	59.7	2e-08	COG0814	Amino acid permeases	K14209	7e-15	79	aly:ARALYDRAFT_497022	solute carrier family 36 (proton-coupled amino acid transporter)
comp104785_c0_seq1	645	1	11.3187	15.0947	3.1696	22.2191	85.8423	5.1258	8.2263	0	0.415327	-1.83634	0.973089	2.92297	-1.14287	-0.460399	sp|Q9SN46|LRX5_ARATH	46.6	5e-06	Leucine-rich repeat extensin-like protein 5 OS=Arabidopsis thaliana GN=LRX5 PE=2 SV=2	--	--	--	--	--	--	--	--	--	--
comp104814_c0_seq1	1741	1	59.3886	55.7913	51.2829	25.1425	18.9491	59.281	39.1228	0	-0.0901459	-0.211707	-1.24006	-1.64805	-0.00261624	-0.602176	sp|Q38946|DHE2_ARATH	746	0	Glutamate dehydrogenase 2 OS=Arabidopsis thaliana GN=GDH2 PE=1 SV=1	TM1015	386	2e-129	COG0334	Glutamate dehydrogenase/leucine dehydrogenase	K00261	0	759	rcu:RCOM_1502760	glutamate dehydrogenase (NAD(P)+) [EC:1.4.1.3]
comp104911_c1_seq7	1289	1	9.4932	9.22705	6.8955	10.4246	12.6332	6.89695	6.6435	0	-0.041025	-0.461239	0.135026	0.412254	-0.460936	-0.514951	sp|Q42540|UBC7_ARATH	275	3e-92	Ubiquitin-conjugating enzyme E2 7 OS=Arabidopsis thaliana GN=UBC7 PE=2 SV=1	SPBC1105.09	212	4e-67	COG5078	Ubiquitin-protein ligase	K10575	1e-97	290	gmx:100499900	ubiquitin-conjugating enzyme E2 G1 [EC:6.3.2.19]
comp105036_c0_seq7	2126	1	0.38815	0.36455	0.2205	0.391	1.5318	0.16085	0.5662	0	-0.0904976	-0.815836	0.0105543	1.98054	-1.2709	0.544697	sp|Q31708|RT04_ARATH	489	5e-169	Ribosomal protein S4, mitochondrial OS=Arabidopsis thaliana GN=RPS4 PE=2 SV=2	AGc2357	149	1e-40	COG0839	NADH:ubiquinone oxidoreductase subunit 6 (chain J)	K03884	2e-129	382	osa:6450132	NADH-ubiquinone oxidoreductase chain 6 [EC:1.6.5.3]
comp105131_c2_seq4	337	1	2.53805	2.52305	0.86165	4.76165	6.9793	4.9057	7.0027	0	-0.00855169	-1.55855	0.907741	1.45936	0.950739	1.46419	--	--	--	--	--	--	--	--	--	--	--	--	--	--
comp105250_c0_seq2	1516	1	4.26815	4.59565	3.42315	6.1533	8.91165	1.76695	4.32195	0	0.106658	-0.318286	0.527749	1.06208	-1.27235	0.0180715	--	--	--	--	--	--	--	--	--	--	--	--	--	--
comp105304_c0_seq1	1212	1	20.8523	18.2436	13.6776	10.8332	3.2343	23.3672	13.2683	0	-0.192813	-0.608393	-0.944737	-2.68868	0.164285	-0.652214	sp|Q9LS43|PCR7_ARATH	59.7	7e-11	Protein PLANT CADMIUM RESISTANCE 7 OS=Arabidopsis thaliana GN=PCR7 PE=2 SV=1	--	--	--	--	--	--	--	--	--	--
comp105371_c0_seq1	1381	1	19.1823	21.991	4.82165	28.7142	132.675	19.4335	11.1279	0	0.197137	-1.99218	0.581989	2.79004	0.0187663	-0.785601	--	--	--	--	--	--	--	--	--	K03243	1e-07	55.8	cre:CHLREDRAFT_141272	translation initiation factor 5B
comp105373_c0_seq7	378	1	11.8468	12.3488	4.63845	14.8818	13.7216	4.974	8.30915	0	0.0598676	-1.35278	0.329052	0.211951	-1.25202	-0.511725	--	--	--	--	--	--	--	--	--	--	--	--	--	--
comp105373_c0_seq8	374	1	20.1531	17.4297	8.27985	20.2341	37.8952	14.0217	12.6058	0	-0.20945	-1.28332	0.00579048	0.911019	-0.523337	-0.676911	--	--	--	--	--	--	--	--	--	--	--	--	--	--
comp105403_c0_seq4	216	1	11.6934	13.2887	7.858	15.1384	26.8052	12.4011	12.4158	0	0.184506	-0.573454	0.37252	1.19682	0.0847856	0.0864889	--	--	--	--	--	--	--	--	--	--	--	--	--	--
comp105507_c1_seq12	418	1	7.04165	4.79825	1.11645	6.81625	12.8413	2.72745	4.24345	0	-0.553405	-2.65699	-0.0469353	0.8668	-1.36836	-0.730676	--	--	--	--	--	--	--	--	--	--	--	--	--	--
comp105507_c1_seq26	581	1	38.3043	31.7779	16.7203	57.0783	34.0489	27.1674	19.8459	0	-0.269481	-1.19591	0.575438	-0.169896	-0.495625	-0.94866	sp|Q6K4V3|C3H15_ORYSJ	46.2	4e-06	Zinc finger CCCH domain-containing protein 15 OS=Oryza sativa subsp. japonica GN=Os02g0301000 PE=2 SV=1	--	--	--	--	--	K13127	2e-08	54.3	rcu:RCOM_0693420	RING finger protein 113A
comp105540_c0_seq1	1676	1	28.8054	27.3883	18.6675	22.5267	4.64245	38.9682	15.3531	0	-0.0727744	-0.625808	-0.354698	-2.63338	0.435961	-0.907807	sp|Q941T9|GMPP2_ORYSJ	214	2e-64	Probable mannose-1-phosphate guanylyltransferase 2 OS=Oryza sativa subsp. japonica GN=Os01g0847200 PE=2 SV=1	SPBC13G1.02	313	4e-101	COG1208	Nucleoside-diphosphate-sugar pyrophosphorylase involved in lipopolysaccharide biosynthesis/translation initiation factor 2B, gamma/epsilon subunits (eIF-2Bgamma/eIF-2Bepsilon)	K00966	0	744	pop:POPTR_835143	mannose-1-phosphate guanylyltransferase [EC:2.7.7.13]
comp105674_c1_seq6	988	1	3.0403	7.1028	0.23515	4.2683	7.50815	4.78685	2.6609	0	1.22417	-3.69256	0.489448	1.30424	0.654863	-0.192299	sp|Q9SVE5|EXLA2_ARATH	375	1e-131	Expansin-like A2 OS=Arabidopsis thaliana GN=EXLA2 PE=2 SV=1	--	--	--	--	--	--	--	--	--	--
comp105940_c0_seq7	245	1	1.6635	1.02695	0.4769	7.7221	7.87745	0.46515	0.94845	0	-0.695856	-1.80246	2.21477	2.24351	-1.83845	-0.810578	--	--	--	--	--	--	--	--	--	--	--	--	--	--
comp105947_c0_seq1	1264	1	83.1753	38.9628	14.8361	17.0223	29.5832	44.9506	26.2422	0	-1.09406	-2.48704	-2.28872	-1.49138	-0.887815	-1.66426	--	--	--	--	--	--	--	--	--	--	--	--	--	--
comp105979_c0_seq3	1640	1	0.632	0.48935	0.25085	1.15665	2.6845	0.6254	0.4184	0	-0.369058	-1.3331	0.871956	2.08666	-0.0151453	-0.595042	sp|Q9FHX2|MFL1_ARATH	117	2e-28	Protein MITOFERRINLIKE 1, chloroplastic OS=Arabidopsis thaliana GN=MFL1 PE=2 SV=1	--	--	--	--	--	K15121	2e-180	511	vvi:100242630	solute carrier family 25, member 44
comp105979_c1_seq3	1621	1	1.4308	0.74045	0.325	3.05385	7.4412	2.28555	0.3355	0	-0.950348	-2.13831	1.09381	2.37871	0.675719	-2.09244	sp|Q9FHX2|MFL1_ARATH	115	1e-27	Protein MITOFERRINLIKE 1, chloroplastic OS=Arabidopsis thaliana GN=MFL1 PE=2 SV=1	--	--	--	--	--	K15121	0	513	vvi:100242630	solute carrier family 25, member 44
comp106339_c1_seq2	621	1	38.4437	20.4097	9.1293	16.0073	29.5263	15.6936	15.3787	0	-0.913492	-2.07417	-1.26401	-0.380749	-1.29258	-1.32182	sp|Q8VYI9|NLTL5_ARATH	150	3e-46	Non-specific lipid-transfer protein-like protein At5g64080 OS=Arabidopsis thaliana GN=At5g64080 PE=1 SV=1	--	--	--	--	--	K01051	7e-06	47.4	gmx:100776781	pectinesterase [EC:3.1.1.11]
comp106608_c0_seq2	470	1	3.49005	3.39355	2.1109	8.22765	19.1197	5.09125	2.92085	0	-0.0404524	-0.725389	1.23723	2.45374	0.544772	-0.256859	--	--	--	--	--	--	--	--	--	--	--	--	--	--
comp106665_c0_seq1	1058	1	28.7807	27.4159	22.5828	12.9673	40.7024	21.007	29.0915	0	-0.0700888	-0.349877	-1.15022	0.50001	-0.454232	0.015496	sp|Q96289|ZAT10_ARATH	201	2e-63	Zinc finger protein ZAT10 OS=Arabidopsis thaliana GN=ZAT10 PE=2 SV=1	--	--	--	--	--	K14709	1e-08	58.5	vcn:VOLCADRAFT_104214	solute carrier family 39 (zinc transporter), member 1/2/3
comp106747_c0_seq7	489	1	1.07015	1.40465	0.4765	7.64505	4.93325	3.2619	1.8355	0	0.392398	-1.16726	2.83671	2.20473	1.6079	0.77836	--	--	--	--	--	--	--	--	--	--	--	--	--	--
comp106768_c1_seq1	1241	1	640.702	571.897	461.963	484.516	116.005	536.105	307.11	0	-0.163898	-0.471876	-0.40311	-2.46546	-0.257138	-1.0609	--	--	--	--	--	--	--	--	--	--	--	--	--	--
comp106905_c0_seq10	1360	1	1.4651	1.39285	0.7717	1.3911	3.50355	1.3408	1.39735	0	-0.0729592	-0.924887	-0.074773	1.25782	-0.127905	-0.0683057	--	--	--	--	--	--	--	--	--	--	--	--	--	--
comp107028_c0_seq6	1375	1	4.96185	5.65055	2.42055	12.2185	8.55325	3.8964	4.80675	0	0.187513	-1.03554	1.30011	0.785595	-0.348736	-0.0458164	sp|O48837|LRKS2_ARATH	419	9e-139	Receptor like protein kinase S.2 OS=Arabidopsis thaliana GN=LECRKS2 PE=2 SV=2	BS_yloP_1	75.5	2e-14	COG0515	Serine/threonine protein kinase	K04733	1e-46	166	smo:SELMODRAFT_159261	interleukin-1 receptor-associated kinase 4 [EC:2.7.11.1]
comp107031_c0_seq2	2006	1	49.1581	45.023	40.1347	85.0226	84.2446	25.5971	22.808	0	-0.126768	-0.292582	0.790416	0.777154	-0.94145	-1.10789	sp|O04057|ASPR_CUCPE	778	0	Aspartic proteinase OS=Cucurbita pepo PE=2 SV=1	--	--	--	--	--	K08245	0	807	rcu:RCOM_0903730	phytepsin [EC:3.4.23.40]
comp107045_c1_seq2	492	1	1.1966	0.9464	0.5902	3.9324	7.47755	0.9266	1.7276	0	-0.338419	-1.01967	1.71647	2.64362	-0.368922	0.529828	--	--	--	--	--	--	--	--	--	--	--	--	--	--
comp107086_c0_seq2	1409	1	2.971	2.8736	2.11925	5.61225	28.4215	2.66975	3.20745	0	-0.0480893	-0.487395	0.917631	3.25796	-0.154244	0.110478	--	--	--	--	--	--	--	--	--	--	--	--	--	--
comp107257_c0_seq2	1032	1	1.3652	0.91635	0.4529	2.4801	3.3895	0.44165	0.2302	0	-0.575142	-1.59185	0.861286	1.31196	-1.62814	-2.56815	sp|Q9LK21|CXE11_ARATH	475	7e-168	Probable carboxylesterase 11 OS=Arabidopsis thaliana GN=CXE11 PE=2 SV=1	Rv1400c	113	2e-28	COG0657	Esterase/lipase	K14493	2e-36	135	pop:POPTR_827350	gibberellin receptor GID1 [EC:3.-.-.-]
comp107330_c1_seq1	695	1	310.71	116.242	47.8971	91.7809	15.7948	147.931	51.4794	0	-1.41843	-2.69756	-1.7593	-4.29805	-1.07065	-2.5935	sp|Q84RL7|PIP21_MAIZE	211	4e-68	Aquaporin PIP2-1 OS=Zea mays GN=PIP2-1 PE=1 SV=2	YLL053c	66.6	3e-13	COG0580	Glycerol uptake facilitator and related permeases (Major Intrinsic Protein Family)	K09872	1e-68	213	sbi:SORBI_02g010760	aquaporin PIP
comp107348_c1_seq7	1798	1	4.2311	2.81565	1.5596	5.93225	7.2455	2.97855	2.87765	0	-0.587565	-1.43986	0.487547	0.776052	-0.506423	-0.556142	sp|Q94JX6|PP391_ARATH	600	0	Pentatricopeptide repeat-containing protein At5g18390, mitochondrial OS=Arabidopsis thaliana GN=At5g18390 PE=2 SV=2	SPBC28F2.12	80.1	8e-15	COG0086	DNA-directed RNA polymerase, beta' subunit/160 kD subunit	K15336	6e-24	108	vvi:100259391	tRNA (cytosine38-C5)-methyltransferase [EC:2.1.1.204]
comp107578_c0_seq1	1437	1	3.1197	2.087	0.9762	2.4368	3.2737	3.29035	0.9222	0	-0.579977	-1.67616	-0.356419	0.0695148	0.0768338	-1.75826	sp|Q8LBL1|TPK1_ARATH	181	1e-52	Two-pore potassium channel 1 OS=Arabidopsis thaliana GN=TPK1 PE=1 SV=2	all4633	54.3	1e-07	COG1226	Kef-type K+ transport systems, predicted NAD-binding component	K05389	9e-43	155	osa:4334137	potassium channel subfamily K, other eukaryote
comp107831_c1_seq1	1424	1	13.8116	13.5138	11.733	10.3916	3.2614	16.2461	14.548	0	-0.0314417	-0.235309	-0.41047	-2.08232	0.234213	0.0749404	sp|P46668|ATHB6_ARATH	209	9e-64	Homeobox-leucine zipper protein ATHB-6 OS=Arabidopsis thaliana GN=ATHB-6 PE=1 SV=1	ECU03g1170	51.2	1e-06	COG5576	Homeodomain-containing transcription factor	K09338	2e-63	209	ath:AT2G22430	homeobox-leucine zipper protein
comp108013_c0_seq1	1393	1	1.38695	1.0858	0.3355	0.73965	3.07395	0.94135	0.58385	0	-0.353157	-2.04753	-0.907001	1.14818	-0.559113	-1.24825	sp|Q9C660|PEK10_ARATH	67.8	7e-12	Proline-rich receptor-like protein kinase PERK10 OS=Arabidopsis thaliana GN=PERK10 PE=1 SV=2	Rv3876	57.8	3e-08	COG0455	ATPases involved in chromosome partitioning	K01115	8e-12	68.2	vcn:VOLCADRAFT_99471	phospholipase D [EC:3.1.4.4]
comp108013_c0_seq2	1325	1	0.47845	0.6646	0.1774	0.7871	2.1849	1.41975	0.01	0	0.474118	-1.43136	0.718179	2.19113	1.5692	-5.5803	sp|Q9C660|PEK10_ARATH	67.8	6e-12	Proline-rich receptor-like protein kinase PERK10 OS=Arabidopsis thaliana GN=PERK10 PE=1 SV=2	Rv3876	57.8	3e-08	COG0455	ATPases involved in chromosome partitioning	K01115	7e-12	68.2	vcn:VOLCADRAFT_99471	phospholipase D [EC:3.1.4.4]
comp108029_c0_seq11	431	1	1.50605	1.6104	0.539	4.8922	7.2765	1.8511	1.2374	0	0.0966494	-1.48241	1.69971	2.27248	0.297613	-0.283458	--	--	--	--	--	--	--	--	--	--	--	--	--	--
comp108090_c0_seq5	1082	1	1.95315	2.0234	0.96995	6.0721	4.34805	2.3186	0.859	0	0.0509788	-1.00982	1.63639	1.15457	0.247451	-1.18507	--	--	--	--	--	--	--	--	--	--	--	--	--	--
comp108158_c1_seq2	823	1	3.28315	2.4212	0.85095	4.1262	5.56945	2.5622	2.1743	0	-0.439358	-1.94793	0.329733	0.762454	-0.357698	-0.59453	--	--	--	--	--	--	--	--	--	--	--	--	--	--
comp108182_c0_seq1	1844	1	15.7246	13.9294	11.1224	7.8758	2.42035	15.1431	12.5403	0	-0.17489	-0.499555	-0.997525	-2.69974	-0.0543627	-0.326457	--	--	--	--	--	--	--	--	--	--	--	--	--	--
comp108198_c0_seq9	1789	1	1.83645	1.66745	1.045	2.7628	3.978	3.345	2.2872	0	-0.139276	-0.813417	0.589212	1.11512	0.865087	0.316663	sp|Q9MB94|ACCO_PRUMU	576	0	1-aminocyclopropane-1-carboxylate oxidase OS=Prunus mume GN=ACO1 PE=2 SV=1	PA4191	109	2e-25	COG3491	Isopenicillin N synthase and related dioxygenases	K05933	0	565	pop:POPTR_573016	aminocyclopropanecarboxylate oxidase [EC:1.14.17.4]
comp108375_c1_seq4	2530	1	4.85255	4.75875	4.6161	4.98455	1.57315	5.0909	3.6641	0	-0.0281604	-0.0720686	0.0387202	-1.62509	0.0691776	-0.405284	sp|P54968|ILR1_ARATH	536	0	IAA-amino acid hydrolase ILR1 OS=Arabidopsis thaliana GN=ILR1 PE=1 SV=2	PH0722	306	5e-96	COG1473	Metal-dependent amidase/aminoacylase/carboxypeptidase	K14664	0	585	vvi:100257930	IAA-amino acid hydrolase [EC:3.5.1.-]
comp108487_c0_seq4	279	1	6.61845	8.9561	2.93895	5.8419	13.186	5.31055	7.6444	0	0.436377	-1.17119	-0.180056	0.994436	-0.317632	0.20791	--	--	--	--	--	--	--	--	--	--	--	--	--	--
comp108514_c1_seq5	549	1	22.0602	18.1347	10.8605	8.4201	26.6949	12.6649	15.502	0	-0.282697	-1.02236	-1.38954	0.275118	-0.80061	-0.508992	sp|Q9LV48|PERK1_ARATH	223	6e-70	Proline-rich receptor-like protein kinase PERK1 OS=Arabidopsis thaliana GN=PERK1 PE=1 SV=1	Rv1078	56.2	2e-09	COG1714	Predicted membrane protein/domain	K04733	9e-38	133	smo:SELMODRAFT_230241	interleukin-1 receptor-associated kinase 4 [EC:2.7.11.1]
comp108521_c0_seq1	217	1	48.7841	46.9327	40.3231	119.051	184.267	77.7392	44.185	0	-0.0558176	-0.274805	1.28709	1.91732	0.672233	-0.142854	--	--	--	--	--	--	--	--	--	--	--	--	--	--
comp108630_c0_seq2	1252	1	2.966	2.8216	2.6545	4.44675	7.56275	2.95915	3.06965	0	-0.0720051	-0.160078	0.584233	1.35039	-0.00333577	0.0495556	--	--	--	--	--	--	--	--	--	--	--	--	--	--
comp108679_c0_seq2	1243	1	0.95115	0.7003	0.14185	0.86745	1.7467	0.275	1.2657	0	-0.4417	-2.74531	-0.132892	0.876887	-1.79024	0.412191	sp|Q84Y18|CXIP4_ARATH	363	2e-124	CAX-interacting protein 4 OS=Arabidopsis thaliana GN=CXIP4 PE=1 SV=2	SPAC140.02	62.8	5e-10	COG0724	RNA-binding proteins (RRM domain)	K11984	7e-16	81.3	ppp:PHYPADRAFT_233757	U4/U6.U5 tri-snRNP-associated protein 1
comp108707_c2_seq28	807	1	76.4205	78.1412	55.8568	45.7976	18.0105	92.5055	59.6242	0	0.0321237	-0.452227	-0.738688	-2.08512	0.275579	-0.358063	--	--	--	--	BS_yuxL	79.7	3e-16	COG1506	Dipeptidyl aminopeptidases/acylaminoacyl-peptidases	K01303	2e-82	263	vvi:100242540	acylaminoacyl-peptidase [EC:3.4.19.1]
comp108808_c0_seq3	1567	1	5.79885	5.37715	4.1761	1.3118	0.57735	6.18265	4.62925	0	-0.108925	-0.473611	-2.14422	-3.32825	0.0924585	-0.324988	sp|Q9LM02|SMT1_ARATH	617	0	Cycloartenol-C-24-methyltransferase OS=Arabidopsis thaliana GN=SMT1 PE=2 SV=1	sll0418	90.1	3e-19	COG0500	SAM-dependent methyltransferases	K00559	0	639	vvi:100263590	sterol 24-C-methyltransferase [EC:2.1.1.41]
comp108808_c1_seq1	1729	1	98.2645	74.471	53.2587	32.6647	12.8016	92.0536	55.2032	0	-0.399992	-0.883652	-1.58894	-2.94035	-0.0941969	-0.83192	sp|Q9LM02|SMT1_ARATH	617	0	Cycloartenol-C-24-methyltransferase OS=Arabidopsis thaliana GN=SMT1 PE=2 SV=1	sll0418	90.1	4e-19	COG0500	SAM-dependent methyltransferases	K00559	0	639	vvi:100263590	sterol 24-C-methyltransferase [EC:2.1.1.41]
comp108830_c0_seq18	784	1	2.0281	1.49215	0.4462	2.6509	4.53895	2.7627	1.15155	0	-0.442736	-2.18437	0.386353	1.16223	0.44595	-0.816552	--	--	--	--	--	--	--	--	--	--	--	--	--	--
comp108893_c0_seq2	1708	1	3.02825	2.84125	1.36735	4.0781	4.80255	3.47015	2.5562	0	-0.0919585	-1.1471	0.429413	0.665316	0.196514	-0.244484	sp|Q38813|DNAJ1_ARATH	197	3e-57	Chaperone protein dnaJ 1, mitochondrial OS=Arabidopsis thaliana GN=ATJ1 PE=2 SV=2	NMB0059	214	2e-63	COG0484	DnaJ-class molecular chaperone with C-terminal Zn finger domain	K03686	1e-146	431	vvi:100259686	molecular chaperone DnaJ
comp108896_c0_seq1	613	1	4.19415	2.90145	1.8147	2.0342	13.7748	3.0677	1.46425	0	-0.531604	-1.20865	-1.04392	1.71558	-0.451221	-1.51822	--	--	--	--	--	--	--	--	--	--	--	--	--	--
comp108937_c1_seq1	944	1	1.27915	1.5165	0.5595	0.9634	3.19465	1.3275	1.1632	0	0.24556	-1.19298	-0.408979	1.32047	0.0535264	-0.137086	--	--	--	--	--	--	--	--	--	--	--	--	--	--
comp108989_c0_seq3	490	1	7.9581	9.47885	4.53205	1.9948	0.01	9.0723	5.1388	0	0.252288	-0.81226	-1.99618	-9.63628	0.189044	-0.630993	sp|Q8RX71|BAG4_ARATH	70.1	6e-15	BAG family molecular chaperone regulator 4 OS=Arabidopsis thaliana GN=BAG4 PE=1 SV=1	--	--	--	--	--	--	--	--	--	--
comp109089_c1_seq1	753	1	37.5783	34.4474	23.752	17.6007	41.2505	35.9475	38.6725	0	-0.125505	-0.661854	-1.09427	0.13451	-0.0640064	0.0414082	sp|Q9LIS3|GAE6_ARATH	357	5e-123	UDP-glucuronate 4-epimerase 6 OS=Arabidopsis thaliana GN=GAE6 PE=1 SV=1	XF2279	122	1e-32	COG0451	Nucleoside-diphosphate-sugar epimerases	K08679	1e-133	385	vvi:100241904	UDP-glucuronate 4-epimerase [EC:5.1.3.6]
comp109089_c1_seq3	859	1	20.8281	21.9699	10.2225	11.9505	35.2476	22.3524	43.212	0	0.0769971	-1.02678	-0.801466	0.758994	0.101899	1.0529	sp|Q9LIS3|GAE6_ARATH	357	2e-122	UDP-glucuronate 4-epimerase 6 OS=Arabidopsis thaliana GN=GAE6 PE=1 SV=1	XF2279	122	4e-32	COG0451	Nucleoside-diphosphate-sugar epimerases	K08679	5e-133	385	vvi:100241904	UDP-glucuronate 4-epimerase [EC:5.1.3.6]
comp109191_c1_seq1	927	1	8.99905	9.0287	6.7348	7.36725	1.43155	7.9312	6.52665	0	0.00474557	-0.418138	-0.288647	-2.65219	-0.182234	-0.46343	sp|O64495|SDD1_ARATH	122	5e-31	Subtilisin-like protease SDD1 OS=Arabidopsis thaliana GN=SDD1 PE=2 SV=1	--	--	--	--	--	--	--	--	--	--
comp109420_c0_seq1	817	1	20.2675	21.8108	10.2302	41.3982	120.327	5.0218	12.2586	0	0.105874	-0.986344	1.0304	2.56972	-2.0129	-0.725377	sp|Q94BV7|NDB2_ARATH	231	3e-72	NAD(P)H dehydrogenase B2, mitochondrial OS=Arabidopsis thaliana GN=NDB2 PE=1 SV=1	SPAC3A11.07	64.3	4e-11	COG1252	NADH dehydrogenase, FAD-containing subunit	K03885	5e-74	237	gmx:100809915	NADH dehydrogenase [EC:1.6.99.3]
comp109484_c0_seq8	1804	1	13.7667	12.4564	5.7625	6.68615	1.2705	13.33	5.6011	0	-0.144301	-1.25642	-1.04194	-3.43771	-0.0465114	-1.2974	--	--	--	--	SPAC8E11.04c	103	1e-24	COG0400	Predicted esterase	K06130	3e-161	462	vvi:100259338	lysophospholipase II [EC:3.1.1.5]
comp109634_c1_seq5	592	1	1.16435	1.50465	0.2943	5.08935	8.15045	2.1181	1.2395	0	0.369903	-1.98417	2.12796	2.80735	0.863246	0.0902335	--	--	--	--	--	--	--	--	--	--	--	--	--	--
comp109634_c1_seq9	479	1	4.2227	6.09805	1.46355	14.689	8.56195	3.8082	1.6532	0	0.530182	-1.52869	1.79849	1.01977	-0.149057	-1.3529	--	--	--	--	--	--	--	--	--	--	--	--	--	--
comp109694_c0_seq15	802	1	0.8406	0.458	0.0724	1.5329	2.55705	0.5687	1.41545	0	-0.876072	-3.53736	0.866772	1.60499	-0.563752	0.751769	--	--	--	--	--	--	--	--	--	--	--	--	--	--
comp109741_c0_seq1	1974	1	3.1453	3.9279	0.97645	4.74865	4.30785	2.425	2.6503	0	0.320561	-1.68758	0.59432	0.45377	-0.375213	-0.247042	sp|Q8W207|CSN2_ARATH	783	0	COP9 signalosome complex subunit 2 OS=Arabidopsis thaliana GN=CSN2 PE=1 SV=1	SPAC23G3.11	94	9e-20	COG5159	26S proteasome regulatory complex component	K12176	0	842	rcu:RCOM_1394390	COP9 signalosome complex subunit 2
comp109744_c0_seq3	1626	1	16.063	10.7678	6.86355	7.89685	1.0386	11.8103	5.731	0	-0.577011	-1.22671	-1.02439	-3.95103	-0.44369	-1.48688	sp|Q9LI74|CHUP1_ARATH	353	4e-111	Protein CHUP1, chloroplastic OS=Arabidopsis thaliana GN=CHUP1 PE=1 SV=1	Rv1078	53.9	2e-07	COG1714	Predicted membrane protein/domain	K12199	5e-09	60.1	smo:SELMODRAFT_423905	vacuolar protein sorting-associated protein VTA1
comp109744_c0_seq4	2292	1	8.5133	6.43015	2.64905	2.8808	0.21055	7.40975	3.51725	0	-0.404866	-1.68424	-1.56325	-5.33748	-0.200294	-1.27527	sp|Q9LI74|CHUP1_ARATH	357	1e-109	Protein CHUP1, chloroplastic OS=Arabidopsis thaliana GN=CHUP1 PE=1 SV=1	Rv1078	57	3e-08	COG1714	Predicted membrane protein/domain	K15174	5e-10	64.3	rcu:RCOM_1489440	RNA polymerase II-associated factor 1
comp109897_c0_seq1	1197	1	2.54305	2.497	1.16965	2.174	4.7365	1.52335	2.41705	0	-0.026364	-1.12048	-0.226208	0.897262	-0.739312	-0.0733125	--	--	--	--	--	--	--	--	--	--	--	--	--	--
comp109983_c0_seq12	492	1	1.1863	1.24325	0.8333	5.4633	9.3166	2.78055	0.8585	0	0.0676475	-0.509561	2.2033	2.97333	1.2289	-0.466579	sp|Q9C566|CYP40_ARATH	107	3e-28	Peptidyl-prolyl cis-trans isomerase CYP40 OS=Arabidopsis thaliana GN=CYP40 PE=2 SV=1	slr1251	76.3	2e-17	COG0652	Peptidyl-prolyl cis-trans isomerase (rotamase) - cyclophilin family	K05864	5e-30	113	rcu:RCOM_0774220	peptidyl-prolyl isomerase D [EC:5.2.1.8]
comp110015_c0_seq3	836	1	6.33745	6.29095	3.0037	5.4964	7.57475	3.8867	4.6473	0	-0.0106246	-1.07716	-0.205415	0.257296	-0.705357	-0.44751	sp|Q7XA40|RGA3_SOLBU	47.4	6e-06	Putative disease resistance protein RGA3 OS=Solanum bulbocastanum GN=RGA3 PE=2 SV=2	--	--	--	--	--	--	--	--	--	--
comp110039_c0_seq45	347	1	2.34905	1.47935	0.8428	7.3977	9.2109	0.98535	1.70435	0	-0.667114	-1.47882	1.655	1.97126	-1.25337	-0.462856	--	--	--	--	--	--	--	--	--	--	--	--	--	--
comp110142_c1_seq1	1702	1	4.4255	3.9974	3.0917	1.0479	0.42525	5.2228	2.9404	0	-0.146779	-0.51744	-2.07834	-3.37946	0.238983	-0.589828	sp|Q9LEX0|P2A13_ARATH	369	2e-125	F-box protein PP2-A13 OS=Arabidopsis thaliana GN=PP2A13 PE=1 SV=1	--	--	--	--	--	--	--	--	--	--
comp110518_c1_seq4	1415	1	10.0556	5.36205	1.0305	5.27335	3.49515	1.61025	1.50725	0	-0.907143	-3.28658	-0.931208	-1.52457	-2.64264	-2.73801	sp|Q9ZRF1|MTDH_FRAAN	629	0	Probable mannitol dehydrogenase OS=Fragaria ananassa GN=CAD PE=2 SV=1	SMc00680	353	4e-119	COG1064	Zn-dependent alcohol dehydrogenases	K00083	0	582	pop:POPTR_667694	cinnamyl-alcohol dehydrogenase [EC:1.1.1.195]
comp110533_c0_seq10	1385	1	1.9945	2.4504	0.5072	2.20085	3.3967	0.7407	1.72285	0	0.29699	-1.9754	0.142034	0.768107	-1.42907	-0.21123	sp|Q2V6J9|UFOG7_FRAAN	613	0	UDP-glucose flavonoid 3-O-glucosyltransferase 7 OS=Fragaria ananassa GN=GT7 PE=1 SV=1	--	--	--	--	--	K13496	2e-75	246	ath:AT2G36790	UDP-glucosyl transferase 73C [EC:2.4.1.-]
comp110695_c0_seq7	539	1	3.50045	2.11945	1.08645	2.8277	9.1757	1.2685	3.2908	0	-0.72385	-1.68792	-0.307911	1.39028	-1.46442	-0.0891021	sp|P92520|M820_ARATH	59.7	2e-11	Uncharacterized mitochondrial protein AtMg00820 OS=Arabidopsis thaliana GN=AtMg00820 PE=4 SV=1	--	--	--	--	--	K04728	4e-10	59.3	gmx:100788458	ataxia telangiectasia mutated family protein [EC:2.7.11.1]
comp111079_c0_seq2	537	1	38.9774	42.1746	16.2068	24.5961	44.2531	43.1864	45.6355	0	0.113736	-1.26604	-0.66421	0.18314	0.147937	0.227517	sp|Q0V7R1|GATL3_ARATH	241	4e-80	Probable galacturonosyltransferase-like 3 OS=Arabidopsis thaliana GN=GATL3 PE=2 SV=1	DR0071	48.1	3e-06	COG0760	Parvulin-like peptidyl-prolyl isomerase	K11323	9e-11	60.8	vcn:VOLCADRAFT_121342	histone arginine demethylase JMJD6 [EC:1.14.11.-]
comp111207_c0_seq15	1849	1	0.5007	0.4708	0.06355	1.3706	1.04385	0.24655	0.7767	0	-0.0888321	-2.97798	1.45279	1.0599	-1.02207	0.633411	sp|Q84WU2|UBP13_ARATH	54.7	2e-07	Ubiquitin carboxyl-terminal hydrolase 13 OS=Arabidopsis thaliana GN=UBP13 PE=1 SV=1	--	--	--	--	--	K11838	6e-08	57.4	pop:POPTR_820184	ubiquitin carboxyl-terminal hydrolase 7 [EC:3.1.2.15]
comp111219_c0_seq1	1711	1	0.55585	0.6102	0.13575	0.57125	2.89055	0.56615	1.19725	0	0.134587	-2.03374	0.0394266	2.37858	0.0264887	1.10696	--	--	--	--	--	--	--	--	--	--	--	--	--	--
comp111240_c0_seq2	1972	1	1.513	1.47245	0.3548	1.73605	1.98795	1.3002	1.3841	0	-0.0391933	-2.09233	0.198397	0.393869	-0.218678	-0.128464	sp|O22025|CFXQ_CYAME	158	1e-43	Protein cfxQ homolog OS=Cyanidioschyzon merolae GN=cfxQ PE=3 SV=2	SMb20196	158	8e-43	COG0464	ATPases of the AAA+ class	K06694	8e-12	67	rcu:RCOM_1621740	26S proteasome non-ATPase regulatory subunit 10
comp111257_c0_seq6	487	1	41.7082	33.8376	25.6845	16.5892	5.82125	49.6063	31.8381	0	-0.301702	-0.699433	-1.33009	-2.84093	0.250194	-0.389577	sp|Q9SGZ5|BXL7_ARATH	223	2e-69	Probable beta-D-xylosidase 7 OS=Arabidopsis thaliana GN=BXL7 PE=2 SV=2	XF0845	87.8	3e-20	COG1472	Beta-glucosidase-related glycosidases	K15920	2e-53	177	zma:100279996	beta-D-xylosidase 4 [EC:3.2.1.37]
comp111366_c1_seq7	855	1	1.23	0.87945	0.27495	1.46435	4.79655	0.5332	0.28405	0	-0.483985	-2.16142	0.251602	1.96334	-1.20591	-2.11444	--	--	--	--	--	--	--	--	--	--	--	--	--	--
comp111441_c0_seq8	546	1	2.4143	2.12935	1.49675	6.82845	8.94745	2.0858	2.63985	0	-0.181192	-0.689772	1.49995	1.88987	-0.211004	0.128851	--	--	--	--	--	--	--	--	--	--	--	--	--	--
comp111457_c0_seq5	426	1	30.8627	35.3599	16.7245	39.8219	37.6578	27.2944	29.7798	0	0.196248	-0.883904	0.367695	0.287082	-0.177264	-0.0515326	--	--	--	--	--	--	--	--	--	--	--	--	--	--
comp111464_c0_seq3	2297	1	28.7604	26.1866	23.5213	17.4937	8.66495	35.6275	23.7486	0	-0.135257	-0.290118	-0.717247	-1.73082	0.308907	-0.276247	sp|P93051|ERDL7_ARATH	671	0	Sugar transporter ERD6-like 7 OS=Arabidopsis thaliana GN=At2g48020 PE=2 SV=2	CAC1339	201	3e-56	COG0477	Permeases of the major facilitator superfamily	K08145	7e-137	414	vvi:100266019	MFS transporter, SP family, solute carrier family 2 (facilitated glucose transporter), member 8
comp111681_c0_seq1	2145	1	14.2265	10.4182	6.21205	7.1464	13.4126	7.9435	11.8291	0	-0.449487	-1.19544	-0.993297	-0.0849969	-0.840739	-0.266252	sp|Q9SEI4|PRS6B_ARATH	57	2e-08	26S protease regulatory subunit 6B homolog OS=Arabidopsis thaliana GN=RPT3 PE=1 SV=1	SPAC644.07	115	1e-26	COG0465	ATP-dependent Zn proteases	K08900	6e-83	268	pop:POPTR_271862	mitochondrial chaperone BCS1
comp111713_c0_seq3	1939	1	70.5622	52.057	37.9765	29.9492	11.2911	60.4537	54.373	0	-0.438801	-0.893788	-1.23637	-2.64371	-0.223065	-0.376003	--	--	--	--	--	--	--	--	--	--	--	--	--	--
comp111726_c0_seq7	714	1	3.023	1.7093	0.9867	1.0303	5.23725	2.87375	2.2108	0	-0.822575	-1.6153	-1.55292	0.792828	-0.0730464	-0.451412	--	--	--	--	--	--	--	--	--	--	--	--	--	--
comp111951_c1_seq1	468	1	1.1825	1.1556	0.49935	0.76435	20.1038	0.1219	0.64305	0	-0.0331981	-1.24372	-0.629535	4.08756	-3.27807	-0.878837	--	--	--	--	--	--	--	--	--	--	--	--	--	--
comp112050_c0_seq1	1703	1	15.6113	15.8333	12.9424	12.5203	4.67465	17.9351	14.7435	0	0.0203667	-0.270485	-0.318326	-1.73967	0.20019	-0.0825163	--	--	--	--	--	--	--	--	--	--	--	--	--	--
comp112136_c0_seq3	891	1	7.45405	6.865	5.89955	7.467	13.6733	8.63465	6.51785	0	-0.118765	-0.33742	0.00250423	0.875265	0.212113	-0.193628	sp|P46607|HGL2_ARATH	266	2e-83	Homeobox-leucine zipper protein GLABRA 2 OS=Arabidopsis thaliana GN=GL2 PE=2 SV=3	ECU03g1170	55.8	1e-08	COG5576	Homeodomain-containing transcription factor	K09338	5e-83	266	ath:AT1G79840	homeobox-leucine zipper protein
comp112144_c0_seq3	1642	1	3.26335	3.24165	2.5613	8.1098	23.986	1.4577	2.2762	0	-0.0096254	-0.349477	1.31331	2.87777	-1.16266	-0.519726	sp|Q9LSF1|OXI1_ARATH	459	5e-159	Serine/threonine-protein kinase OXI1 OS=Arabidopsis thaliana GN=OXI1 PE=1 SV=1	YBR028c	132	1e-32	COG0515	Serine/threonine protein kinase	K08286	2e-66	226	ath:AT5G47750	protein-serine/threonine kinase [EC:2.7.11.-]
comp112158_c0_seq8	2142	1	0.10805	0.17145	0.0271	0.38575	3.94175	0.15965	0.14295	0	0.666089	-1.99533	1.83597	5.18907	0.563213	0.403812	sp|Q9SKU6|PP166_ARATH	353	2e-114	Pentatricopeptide repeat-containing protein At2g20710, mitochondrial OS=Arabidopsis thaliana GN=At2g20710 PE=2 SV=1	--	--	--	--	--	--	--	--	--	--
comp112163_c0_seq1	1871	1	6.66115	7.27035	4.959	6.52205	11.5398	3.3512	5.1437	0	0.126254	-0.425722	-0.0304458	0.792781	-0.991093	-0.372965	sp|Q9SN43|CIPKC_ARATH	739	0	CBL-interacting serine/threonine-protein kinase 12 OS=Arabidopsis thaliana GN=CIPK12 PE=1 SV=1	YBL105c_2	143	3e-37	COG0515	Serine/threonine protein kinase	K00924	3e-159	466	ath:AT1G30270	[EC:2.7.1.-]
comp112244_c0_seq1	3486	1	4.187	3.14095	2.31255	1.84855	0.62285	5.1001	5.202	0	-0.414716	-0.856432	-1.17952	-2.74896	0.284609	0.313149	sp|O23826|K125_TOBAC	721	0	125 kDa kinesin-related protein OS=Nicotiana tabacum GN=TKRP125 PE=1 SV=1	SPAC25G10.07c	387	9e-116	COG5059	Kinesin-like protein	K10398	0	1104	gmx:100796881	kinesin family member 11
comp112366_c1_seq2	694	1	64.3439	46.7732	34.7581	81.793	72.0431	49.2653	38.6302	0	-0.460122	-0.888453	0.346175	0.163059	-0.385229	-0.736073	sp|P32292|ARG2_VIGRR	78.6	7e-19	Indole-3-acetic acid-induced protein ARG2 OS=Vigna radiata var. radiata GN=ARG2 PE=2 SV=1	--	--	--	--	--	--	--	--	--	--
comp112464_c0_seq2	2295	1	13.2246	13.151	6.79625	9.1041	2.41775	13.2086	7.4926	0	-0.00804613	-0.960408	-0.53863	-2.45148	-0.00174653	-0.81968	sp|Q9SW95|SYNC2_ARATH	536	0	Asparagine--tRNA ligase, cytoplasmic 2 OS=Arabidopsis thaliana GN=SYNC2 PE=2 SV=2	CAC3260	235	4e-77	COG0017	Aspartyl/asparaginyl-tRNA synthetases	K01893	0	637	rcu:RCOM_0318000	asparaginyl-tRNA synthetase [EC:6.1.1.22]
comp112472_c1_seq1	765	1	0.8551	1.5065	0.15365	2.2755	4.96685	0.14915	0.5658	0	0.817036	-2.47645	1.41202	2.53817	-2.51933	-0.595801	sp|O81760|P2C63_ARATH	86.7	2e-19	Probable protein phosphatase 2C 63 OS=Arabidopsis thaliana GN=At4g33920 PE=1 SV=1	--	--	--	--	--	--	--	--	--	--
comp112513_c0_seq3	227	1	0.7758	0.5988	0.2589	19.5984	48.3531	4.26945	0.2559	0	-0.373611	-1.58329	4.65891	5.96178	2.46029	-1.6001	--	--	--	--	--	--	--	--	--	--	--	--	--	--
comp112797_c1_seq1	2251	1	5.21245	4.3535	2.5938	6.7103	6.61795	5.2666	3.9143	0	-0.259786	-1.00689	0.364416	0.344423	0.0149103	-0.413207	--	--	--	--	--	--	--	--	--	--	--	--	--	--
comp112925_c1_seq2	532	1	17.5255	11.7558	4.49785	12.8468	12.4699	7.60525	9.70515	0	-0.576089	-1.96215	-0.448047	-0.491006	-1.20439	-0.852633	--	--	--	--	--	--	--	--	--	--	--	--	--	--
comp112948_c0_seq1	568	1	11.4095	10.0687	5.1318	11.8507	14.0157	6.5203	6.36635	0	-0.180351	-1.1527	0.0547367	0.296808	-0.807225	-0.841697	--	--	--	--	--	--	--	--	--	--	--	--	--	--
comp112948_c0_seq12	440	1	26.2886	19.7811	9.69655	23.7029	22.4788	8.15805	12.4184	0	-0.410312	-1.43889	-0.149371	-0.225873	-1.68814	-1.08196	sp|Q7GCL7|NAC74_ORYSJ	44.7	6e-06	NAC domain-containing protein 74 OS=Oryza sativa subsp. japonica GN=NAC74 PE=2 SV=1	--	--	--	--	--	--	--	--	--	--
comp113053_c1_seq35	1977	1	6.75195	5.87555	2.72035	4.1234	0.48815	3.69025	3.45005	0	-0.20058	-1.31151	-0.71147	-3.78991	-0.871586	-0.968687	--	--	--	--	CAC2725	70.5	2e-12	COG1073	Hydrolases of the alpha/beta superfamily	K06889	6e-07	53.1	vvi:100257601	0
comp113367_c0_seq2	2337	1	4.84425	4.4699	3.1717	2.8954	5.83235	4.4384	5.3944	0	-0.116031	-0.611017	-0.742511	0.267804	-0.126234	0.155189	sp|Q9FPQ6|GP1_CHLRE	172	1e-45	Vegetative cell wall protein gp1 OS=Chlamydomonas reinhardtii GN=GP1 PE=2 SV=1	aq_1006	113	5e-25	COG0419	ATPase involved in DNA repair	K01115	1e-32	132	vcn:VOLCADRAFT_99471	phospholipase D [EC:3.1.4.4]
comp113412_c0_seq1	1728	1	0.8852	1.1063	0.1352	1.31495	1.32625	0.65985	0.7699	0	0.321667	-2.71091	0.570933	0.583277	-0.423865	-0.201332	--	--	--	--	--	--	--	--	--	--	--	--	--	--
comp113708_c1_seq2	298	1	4.1368	3.89165	3.1344	5.46945	12.7515	6.888	7.06905	0	-0.0881332	-0.400326	0.402881	1.62408	0.73557	0.773001	--	--	--	--	--	--	--	--	--	--	--	--	--	--
comp113844_c0_seq1	2042	1	0.2267	0.1898	0.1151	0.5971	1.654	0.4464	0.4188	0	-0.256304	-0.977897	1.39719	2.8671	0.977553	0.885477	sp|Q8LAL2|IAA26_ARATH	242	5e-75	Auxin-responsive protein IAA26 OS=Arabidopsis thaliana GN=IAA26 PE=1 SV=2	--	--	--	--	--	K14484	6e-65	216	ath:AT1G51950	auxin-responsive protein IAA
comp113882_c0_seq1	677	1	7.17935	7.72135	5.0071	21.5638	34.0301	10.5233	7.291	0	0.105	-0.519878	1.58669	2.24489	0.551662	0.0222635	sp|P22335|HSF24_SOLPE	147	3e-43	Heat shock factor protein HSF24 OS=Solanum peruvianum GN=HSF24 PE=2 SV=1	--	--	--	--	--	--	--	--	--	--
comp114009_c2_seq16	449	1	16.5848	12.776	5.71735	18.3243	14.2393	10.534	10.0887	0	-0.376425	-1.53644	0.143896	-0.219988	-0.654815	-0.717121	--	--	--	--	--	--	--	--	--	--	--	--	--	--
comp114094_c1_seq4	831	1	20.0652	24.8575	6.3264	40.2885	15.4593	11.658	4.7583	0	0.308983	-1.66524	1.00567	-0.376225	-0.783369	-2.07618	--	--	--	--	--	--	--	--	--	--	--	--	--	--
comp114158_c0_seq4	433	1	17.4067	21.0225	8.6446	22.783	31.1999	17.1102	14.7889	0	0.272295	-1.00977	0.388315	0.841899	-0.0247861	-0.235133	--	--	--	--	--	--	--	--	--	--	--	--	--	--
comp114406_c0_seq4	1700	1	0.09765	0.10205	0.03455	0.01	1.09975	0.0335	0.11175	0	0.0635842	-1.49893	-3.28762	3.49341	-1.54346	0.194583	--	--	--	--	--	--	--	--	--	K10949	3e-32	132	vvi:100259001	ER lumen protein retaining receptor
comp114554_c2_seq15	1234	1	1.80215	2.09405	1.08525	7.7657	5.7186	1.10815	1.5489	0	0.216577	-0.731692	2.1074	1.66594	-0.701566	-0.218475	sp|Q42371|ERECT_ARATH	55.8	3e-08	LRR receptor-like serine/threonine-protein kinase ERECTA OS=Arabidopsis thaliana GN=ERECTA PE=1 SV=1	--	--	--	--	--	--	--	--	--	--
comp114558_c0_seq3	492	1	102.441	111.35	28.5136	118.001	122.463	47.142	59.8749	0	0.120318	-1.84507	0.204016	0.257555	-1.1197	-0.774765	--	--	--	--	--	--	--	--	--	--	--	--	--	--
comp114600_c1_seq3	359	1	1.7659	2.2355	0.3274	5.85935	27.2161	1.1104	0.50005	0	0.340194	-2.43128	1.73034	3.94598	-0.669324	-1.82026	sp|Q9SA52|CP41B_ARATH	45.8	4e-07	Chloroplast stem-loop binding protein of 41 kDa b, chloroplastic OS=Arabidopsis thaliana GN=CSP41B PE=1 SV=1	--	--	--	--	--	--	--	--	--	--
comp114657_c1_seq1	1267	1	1078.77	544.224	248.592	370.536	101.441	715.532	278.92	0	-0.98712	-2.11754	-1.5417	-3.41068	-0.592303	-1.95147	sp|P43287|PIP22_ARATH	488	4e-174	Aquaporin PIP2-2 OS=Arabidopsis thaliana GN=PIP2-2 PE=1 SV=2	SMa0627	122	5e-32	COG0580	Glycerol uptake facilitator and related permeases (Major Intrinsic Protein Family)	K09872	9e-175	490	pop:POPTR_735495	aquaporin PIP
comp114734_c1_seq1	267	1	20.7477	18.1864	8.5244	58.7709	56.0175	17.0726	22.4425	0	-0.190099	-1.28328	1.50215	1.43292	-0.281272	0.113279	--	--	--	--	--	--	--	--	--	--	--	--	--	--
comp114815_c0_seq2	2920	1	39.8902	21.5171	12.3638	16.046	4.37875	34.8558	28.5176	0	-0.890551	-1.68991	-1.31383	-3.18744	-0.194634	-0.484179	sp|O65351|SUBL_ARATH	853	0	Subtilisin-like protease OS=Arabidopsis thaliana GN=ARA12 PE=1 SV=1	BS_vpr	140	2e-33	COG1404	Subtilisin-like serine proteases	K11262	2e-09	63.5	aly:ARALYDRAFT_473714	acetyl-CoA carboxylase / biotin carboxylase [EC:6.4.1.2 6.3.4.14]
comp114853_c0_seq2	1915	1	1.82605	2.2766	0.51915	1.78515	2.01565	2.4399	2.0315	0	0.318155	-1.8145	-0.032681	0.142519	0.418096	0.153819	sp|Q0WUQ1|BAG1_ARATH	347	6e-115	BAG family molecular chaperone regulator 1 OS=Arabidopsis thaliana GN=BAG1 PE=1 SV=1	--	--	--	--	--	--	--	--	--	--
comp115016_c0_seq6	1221	1	52.2391	40.2201	19.8574	27.7933	36.7013	32.2047	27.2093	0	-0.377215	-1.39545	-0.910395	-0.509301	-0.697859	-0.94103	sp|Q9M3B0|PME34_ARATH	186	4e-53	Probable pectinesterase/pectinesterase inhibitor 34 OS=Arabidopsis thaliana GN=PME34 PE=2 SV=1	--	--	--	--	--	K01051	2e-16	82.8	vvi:100251413	pectinesterase [EC:3.1.1.11]
comp115233_c0_seq4	795	1	0.5569	0.58205	0.29395	3.8658	9.71165	3.01075	3.2404	0	0.0637248	-0.921848	2.79528	4.12423	2.43463	2.54068	sp|P05477|HSP21_SOYBN	250	6e-85	17.9 kDa class II heat shock protein OS=Glycine max GN=HSP17.9-D PE=3 SV=1	TM0374	94.7	1e-23	COG0071	Molecular chaperone (small heat shock protein)	K13993	3e-92	270	pop:POPTR_832078	HSP20 family protein
comp115235_c0_seq1	2932	1	7.6023	5.4887	4.04755	8.40035	6.84965	4.27545	4.1735	0	-0.469971	-0.909387	0.144013	-0.150406	-0.83036	-0.865178	sp|Q9LK03|PERK2_ARATH	94.4	1e-19	Proline-rich receptor-like protein kinase PERK2 OS=Arabidopsis thaliana GN=PERK2 PE=2 SV=3	SPBC28F2.12	64.3	1e-09	COG0086	DNA-directed RNA polymerase, beta' subunit/160 kD subunit	K01115	2e-18	90.5	vcn:VOLCADRAFT_99471	phospholipase D [EC:3.1.4.4]
comp115291_c0_seq33	299	1	2.3054	3.30805	0.585	5.64495	11.094	2.6679	2.384	0	0.520964	-1.97851	1.29194	2.2667	0.210688	0.0483671	--	--	--	--	--	--	--	--	--	--	--	--	--	--
comp115406_c0_seq5	2087	1	2.55055	2.53665	1.57225	4.1378	5.23045	1.8567	0.73105	0	-0.00788391	-0.697978	0.698056	1.03613	-0.458068	-1.80277	sp|Q9ZNX9|SIGE_ARATH	650	0	RNA polymerase sigma factor sigE, chloroplastic/mitochondrial OS=Arabidopsis thaliana GN=SIGE PE=1 SV=1	all5263	170	4e-46	COG0568	DNA-directed RNA polymerase, sigma subunit (sigma70/sigma32)	K03093	0	733	vvi:100250120	RNA polymerase sigma factor
comp115628_c0_seq5	1552	1	2.0878	1.73115	1.31995	2.15555	3.65295	1.46945	1.81325	0	-0.270253	-0.6615	0.0460725	0.807078	-0.506707	-0.203406	sp|P51568|AFC3_ARATH	134	1e-34	Serine/threonine-protein kinase AFC3 OS=Arabidopsis thaliana GN=AFC3 PE=2 SV=2	YBL016w	70.9	1e-12	COG0515	Serine/threonine protein kinase	K08825	5e-166	496	vvi:100240775	dual-specificity tyrosine-(Y)-phosphorylation regulated kinase [EC:2.7.12.1]
comp115857_c0_seq5	786	1	1.58745	1.54905	0.29555	2.73065	3.06935	0.29	0.7524	0	-0.0353274	-2.42524	0.782533	0.951222	-2.45259	-1.07714	--	--	--	--	--	--	--	--	--	--	--	--	--	--
comp115875_c0_seq6	354	1	25.1294	22.5892	13.5521	21.413	27.0885	16.9021	15.5833	0	-0.153746	-0.890863	-0.230889	0.108299	-0.572177	-0.689374	sp|Q39828|SDL5A_SOYBN	219	6e-70	Dynamin-related protein 5A OS=Glycine max PE=2 SV=1	YLL001w	47	1e-06	COG0699	Predicted GTPases (dynamin-related)	--	--	--	--	--
comp115926_c0_seq3	890	1	15.9422	16.8844	10.5742	16.4141	3.253	15.1742	13.3462	0	0.0828357	-0.592307	0.0420848	-2.29301	-0.0712348	-0.256421	--	--	--	--	--	--	--	--	--	--	--	--	--	--
comp115926_c0_seq8	1638	1	46.0633	45.4695	32.8163	39.7161	10.7881	49.2991	35.744	0	-0.0187186	-0.489207	-0.213895	-2.09417	0.097942	-0.365918	--	--	--	--	--	--	--	--	--	--	--	--	--	--
comp115964_c0_seq3	2270	1	9.71725	9.8088	8.7841	8.7471	2.86965	9.91455	6.1351	0	0.0135286	-0.145654	-0.151743	-1.75967	0.0289992	-0.663461	sp|Q9SN46|LRX5_ARATH	60.1	4e-09	Leucine-rich repeat extensin-like protein 5 OS=Arabidopsis thaliana GN=LRX5 PE=2 SV=2	STM0960	52.8	3e-06	COG1674	DNA segregation ATPase FtsK/SpoIIIE and related proteins	K14007	6e-09	61.2	pop:POPTR_1112669	protein transport protein SEC24
comp116182_c0_seq5	253	1	40.5892	39.3	29.1034	48.2623	64.6044	41.2221	30.4225	0	-0.0465684	-0.47991	0.249799	0.670536	0.0223186	-0.415959	--	--	--	--	--	--	--	--	--	--	--	--	--	--
comp116283_c0_seq14	1055	1	11.2981	11.3353	9.866	6.22265	3.1441	10.3688	7.75105	0	0.00473604	-0.195543	-0.860479	-1.84536	-0.123831	-0.543617	sp|Q946Y7|SYP61_ARATH	52	1e-07	Syntaxin-61 OS=Arabidopsis thaliana GN=SYP61 PE=1 SV=1	--	--	--	--	--	K08500	2e-07	52.8	osa:4324558	syntaxin of plants SYP6
comp116334_c1_seq3	286	1	52.5498	50.4594	25.7236	31.9214	50.3997	32.2745	27.856	0	-0.0585637	-1.03059	-0.719161	-0.0602701	-0.703288	-0.915697	--	--	--	--	--	--	--	--	--	--	--	--	--	--
comp116466_c0_seq1	1016	1	9.70155	7.81655	4.76755	5.22435	10.0327	8.3579	6.74985	0	-0.311683	-1.02497	-0.892964	0.0484156	-0.215075	-0.52336	sp|Q39204|RAP1_ARATH	311	2e-101	Transcription factor MYC2 OS=Arabidopsis thaliana GN=RAP1 PE=1 SV=2	--	--	--	--	--	K13422	2e-126	377	rcu:RCOM_0864470	transcription factor MYC2
comp116484_c0_seq8	721	1	65.674	20.0559	6.2368	26.0967	22.8367	16.6792	12.0086	0	-1.71129	-3.39645	-1.33146	-1.52397	-1.97727	-2.45125	--	--	--	--	--	--	--	--	--	--	--	--	--	--
comp116561_c0_seq2	1759	1	4.8026	2.07245	0.8969	2.65955	6.82325	2.1711	0.8343	0	-1.21248	-2.4208	-0.852633	0.506643	-1.14539	-2.52518	sp|Q9SMT7|4CLLA_ARATH	657	0	4-coumarate--CoA ligase-like 10 OS=Arabidopsis thaliana GN=4CLL10 PE=2 SV=1	SPCC1827.03c	395	1e-131	COG0318	Acyl-CoA synthetases (AMP-forming)/AMP-acid ligases II	K01904	3e-51	180	sbi:SORBI_01g016420	4-coumarate--CoA ligase [EC:6.2.1.12]
comp116708_c0_seq1	492	1	17.4971	17.9343	15.2187	21.8738	27.2135	18.5347	18.4787	0	0.0356056	-0.201275	0.322088	0.637204	0.0831168	0.0787474	sp|Q8RXS6|INO80_ARATH	100	3e-25	DNA helicase INO80 OS=Arabidopsis thaliana GN=INO80 PE=2 SV=2	YBR245c	105	3e-26	COG0553	Superfamily II DNA/RNA helicases, SNF2 family	K14439	3e-102	310	pop:POPTR_566361	SWI/SNF-related matrix-associated actin-dependent regulator of chromatin subfamily A containing DEAD/H box 1 [EC:3.6.4.12]
comp116824_c0_seq3	2345	1	0.7596	0.70175	0.14915	0.41685	1.44025	0.389	0.4593	0	-0.114283	-2.34848	-0.865712	0.923007	-0.96547	-0.725803	sp|Q8W486|Y1491_ARATH	259	2e-77	Uncharacterized protein At1g04910 OS=Arabidopsis thaliana GN=At1g04910 PE=1 SV=1	--	--	--	--	--	--	--	--	--	--
comp116876_c0_seq7	2567	1	0.75065	0.7458	0.43335	1.36705	1.97375	0.55505	1.1312	0	-0.00935159	-0.792608	0.864854	1.39473	-0.435523	0.591642	sp|Q9TLX6|MNME_CYACA	58.2	1e-08	Probable tRNA modification GTPase mnmE OS=Cyanidium caldarium GN=mnmE PE=3 SV=1	BMEI1550	300	4e-92	COG1160	Predicted GTPases	K03977	5e-65	229	olu:OSTLU_44322	GTP-binding protein
comp116917_c0_seq7	890	1	8.60415	9.3537	5.6452	10.5182	16.7381	8.51705	8.2993	0	0.120504	-0.608008	0.289776	0.960027	-0.0146789	-0.052043	sp|Q9SZN7|HIP26_ARATH	53.5	9e-09	Heavy metal-associated isoprenylated plant protein 26 OS=Arabidopsis thaliana GN=HIPP26 PE=1 SV=1	--	--	--	--	--	K07213	6e-14	67.4	vvi:100247137	copper chaperone
comp117061_c0_seq4	387	1	6.66955	6.7295	6.0366	9.33455	23.8432	4.4187	2.6466	0	0.0129099	-0.143853	0.484991	1.83791	-0.593967	-1.33345	--	--	--	--	--	--	--	--	--	--	--	--	--	--
comp117324_c0_seq1	313	1	37.68	37.4582	29.4929	21.4248	6.5512	42.9704	28.6919	0	-0.00851739	-0.353434	-0.814517	-2.52397	0.189546	-0.393153	sp|Q8L4D8|IQD31_ARATH	43.9	3e-06	Protein IQ-DOMAIN 31 OS=Arabidopsis thaliana GN=IQD31 PE=1 SV=1	--	--	--	--	--	--	--	--	--	--
comp117324_c0_seq7	2004	1	12.9678	12.0878	9.57025	6.55435	3.34065	16.2375	12.221	0	-0.101382	-0.438305	-0.984409	-1.95673	0.324396	-0.0855655	sp|Q8L4D8|IQD31_ARATH	434	8e-145	Protein IQ-DOMAIN 31 OS=Arabidopsis thaliana GN=IQD31 PE=1 SV=1	--	--	--	--	--	--	--	--	--	--
comp117467_c0_seq7	2132	1	2.1452	2.0673	1.04	2.42935	3.9887	2.83285	2.9937	0	-0.0533644	-1.04453	0.179458	0.894806	0.401142	0.480817	sp|Q7XBQ9|RGA2_SOLBU	358	4e-111	Disease resistance protein RGA2 OS=Solanum bulbocastanum GN=RGA2 PE=1 SV=1	--	--	--	--	--	K03013	4e-106	352	vvi:100258335	DNA-directed RNA polymerases I, II, and III subunit RPABC1
comp117578_c2_seq13	895	1	0.7871	0.6915	0.5191	1.2103	3.09965	0.6366	2.11215	0	-0.186818	-0.600534	0.620746	1.97749	-0.30616	1.42409	sp|P42158|KC1D_ARATH	47	8e-06	Casein kinase I isoform delta-like OS=Arabidopsis thaliana GN=At4g26100 PE=2 SV=2	--	--	--	--	--	K08960	5e-57	191	pop:POPTR_725863	casein kinase 1, epsilon [EC:2.7.11.1]
comp117588_c0_seq20	605	1	18.4044	43.9522	0.9668	37.1253	12.8599	6.31065	3.6393	0	1.25589	-4.25069	1.01235	-0.517167	-1.54419	-2.33831	sp|Q04980|LTI65_ARATH	53.5	2e-08	Low-temperature-induced 65 kDa protein OS=Arabidopsis thaliana GN=LTI65 PE=2 SV=2	--	--	--	--	--	--	--	--	--	--
comp117588_c0_seq8	216	1	99.608	124.647	40.5289	124.011	79.2952	32.9808	21.5578	0	0.32351	-1.29731	0.316139	-0.329028	-1.59464	-2.20805	--	--	--	--	--	--	--	--	--	--	--	--	--	--
comp117655_c1_seq4	3158	1	22.3196	17.3651	10.8239	16.8357	29.5643	12.4152	13.6582	0	-0.362116	-1.0441	-0.406792	0.405543	-0.846204	-0.708544	sp|Q9SCZ4|FERON_ARATH	1285	0	Receptor-like protein kinase FERONIA OS=Arabidopsis thaliana GN=FER PE=1 SV=1	BH2504_1	101	2e-22	COG0515	Serine/threonine protein kinase	K04733	0	737	ath:AT5G38990	interleukin-1 receptor-associated kinase 4 [EC:2.7.11.1]
comp117675_c0_seq3	1895	1	29.0817	19.7225	12.6374	34.2859	44.5568	14.345	16.4316	0	-0.560266	-1.20241	0.237502	0.615532	-1.01957	-0.823643	--	--	--	--	--	--	--	--	--	K11323	2e-08	58.5	vcn:VOLCADRAFT_121342	histone arginine demethylase JMJD6 [EC:1.14.11.-]
comp117675_c0_seq4	1354	1	1.78365	1.6222	0.64595	2.7834	3.91965	1.0938	0.8616	0	-0.136881	-1.46534	0.642016	1.13589	-0.705484	-1.04974	--	--	--	--	--	--	--	--	--	--	--	--	--	--
comp117675_c0_seq5	1246	1	2.64485	2.2758	1.5503	3.803	5.03385	2.1033	2.02125	0	-0.216812	-0.770638	0.523952	0.928476	-0.330531	-0.387938	--	--	--	--	--	--	--	--	--	--	--	--	--	--
comp117768_c0_seq2	2323	1	2.57965	2.82795	1.9631	2.16565	3.97245	2.74635	2.69985	0	0.132581	-0.394042	-0.252375	0.622854	0.0903402	0.0657039	sp|Q8S9J8|CAP1_ARATH	919	0	Probable clathrin assembly protein At4g32285 OS=Arabidopsis thaliana GN=At4g32285 PE=1 SV=2	--	--	--	--	--	--	--	--	--	--
comp117781_c0_seq8	2091	1	3.9102	3.8727	3.2056	7.65745	12.316	2.56175	3.63335	0	-0.0139027	-0.286648	0.969622	1.65522	-0.610113	-0.105942	sp|P14233|TGA1B_TOBAC	123	1e-31	TGACG-sequence-specific DNA-binding protein TGA-1B (Fragment) OS=Nicotiana tabacum GN=TGA1B PE=2 SV=1	--	--	--	--	--	K13171	6e-09	60.8	ath:AT2G29210	serine/arginine repetitive matrix protein 1
comp117840_c0_seq8	371	1	6.29295	7.2029	3.9321	10.8101	15.1195	7.8327	10.9984	0	0.194841	-0.678436	0.780571	1.2646	0.315773	0.805479	sp|P56820|EIF3D_ARATH	118	3e-32	Eukaryotic translation initiation factor 3 subunit D OS=Arabidopsis thaliana GN=TIF3D1 PE=1 SV=1	SPBC28F2.12	54.3	5e-09	COG0086	DNA-directed RNA polymerase, beta' subunit/160 kD subunit	K03251	5e-48	162	gmx:100799613	translation initiation factor 3 subunit D
comp117899_c0_seq8	556	1	4.19905	4.2886	3.35745	3.6881	12.2576	5.63785	2.47845	0	0.0304438	-0.322697	-0.187185	1.54555	0.425082	-0.760625	--	--	--	--	--	--	--	--	--	--	--	--	--	--
comp117929_c0_seq4	716	1	2.92335	2.94455	2.4507	6.9417	13.8141	2.388	1.6001	0	0.0104246	-0.254429	1.24767	2.24045	-0.29182	-0.86946	--	--	--	--	--	--	--	--	--	--	--	--	--	--
comp117996_c1_seq10	438	1	24.8697	22.5753	18.4209	35.2281	58.3847	17.4333	12.2098	0	-0.13965	-0.433048	0.502337	1.2312	-0.51255	-1.02635	--	--	--	--	--	--	--	--	--	--	--	--	--	--
comp118062_c0_seq9	772	1	22.0097	22.2056	8.0968	18.7371	20.937	25.6101	7.5638	0	0.0127873	-1.44272	-0.232242	-0.0720847	0.218573	-1.54096	sp|Q9C660|PEK10_ARATH	67.8	8e-13	Proline-rich receptor-like protein kinase PERK10 OS=Arabidopsis thaliana GN=PERK10 PE=1 SV=2	Rv3876	57.8	6e-09	COG0455	ATPases involved in chromosome partitioning	K01115	1e-12	68.2	vcn:VOLCADRAFT_99471	phospholipase D [EC:3.1.4.4]
comp118157_c0_seq10	917	1	0.7352	1.394	0.12665	2.52195	2.7622	0.01	0.13815	0	0.923022	-2.53729	1.77833	1.90961	-6.20006	-2.4119	--	--	--	--	--	--	--	--	--	--	--	--	--	--
comp118184_c0_seq1	4007	1	7.82285	7.25255	4.9399	4.99115	1.70085	6.74105	4.61695	0	-0.109206	-0.663212	-0.648322	-2.20144	-0.214721	-0.760754	sp|Q8H0U4|TNPO1_ARATH	120	2e-27	Transportin-1 OS=Arabidopsis thaliana GN=TRN1 PE=1 SV=1	SPAC1B1.03c	568	0	COG5215	Karyopherin (importin) beta	K14293	0	1545	vvi:100265913	importin subunit beta-1
comp118237_c0_seq11	576	1	8.77	2.4201	0.20165	2.0818	3.35075	0.5934	1.0631	0	-1.85751	-5.44265	-2.07475	-1.38809	-3.8855	-3.0443	sp|P51615|MAOX_VITVI	256	6e-83	NADP-dependent malic enzyme OS=Vitis vinifera PE=2 SV=1	YPO1511	115	1e-29	COG0281	Malic enzyme	K00029	1e-87	271	gmx:100791514	malate dehydrogenase (oxaloacetate-decarboxylating)(NADP+) [EC:1.1.1.40]
comp118636_c0_seq1	1516	1	42.2419	31.8546	12.8834	23.5731	5.29135	41.5348	24.2415	0	-0.407171	-1.71316	-0.84153	-2.99697	-0.0243559	-0.801199	sp|Q9FPQ6|GP1_CHLRE	170	1e-46	Vegetative cell wall protein gp1 OS=Chlamydomonas reinhardtii GN=GP1 PE=2 SV=1	YPO2725	103	1e-22	COG3501	Uncharacterized protein conserved in bacteria	K01115	1e-35	138	vcn:VOLCADRAFT_99471	phospholipase D [EC:3.1.4.4]
comp118656_c0_seq1	331	1	11.386	12.8395	7.5947	21.0134	77.2594	17.0435	20.0007	0	0.173334	-0.584196	0.884049	2.76245	0.581961	0.812789	--	--	--	--	--	--	--	--	--	--	--	--	--	--
comp119053_c0_seq3	4408	1	0.34015	0.34705	0.29175	0.59895	1.0125	0.18105	0.49345	0	0.0289724	-0.221438	0.816264	1.57368	-0.909783	0.536733	--	--	--	--	SPAC140.02	52	8e-06	COG0724	RNA-binding proteins (RRM domain)	K11294	4e-07	56.2	mtr:MTR_4g074930	nucleolin
comp119334_c0_seq5	1408	1	18.9256	11.7828	7.3542	12.1844	14.0069	12.2645	14.9084	0	-0.683651	-1.3637	-0.63531	-0.434206	-0.625845	-0.344214	sp|P46297|RS23_FRAAN	56.6	4e-10	40S ribosomal protein S23 OS=Fragaria ananassa GN=RPS23 PE=2 SV=1	YPR132w	50.1	8e-07	COG0048	Ribosomal protein S12	K02973	1e-09	56.6	mtr:MTR_7g100720	small subunit ribosomal protein S23e
comp119618_c0_seq2	3888	1	0.29765	0.49315	0.0601	0.56755	1.07035	0.11735	0.2933	0	0.72841	-2.30818	0.931131	1.84639	-1.3428	-0.0212398	sp|Q94B77|FH5_ARATH	846	0	Formin-like protein 5 OS=Arabidopsis thaliana GN=FH5 PE=2 SV=2	XF0818	89.7	1e-17	COG2730	Endoglucanase	K01115	8e-27	116	vcn:VOLCADRAFT_99471	phospholipase D [EC:3.1.4.4]
comp119648_c1_seq1	935	1	0.2475	0.2691	0.1871	0.75435	3.09625	0.4876	0.13545	0	0.120714	-0.403619	1.60781	3.64502	0.97827	-0.869668	sp|P21997|SSGP_VOLCA	84.3	4e-18	Sulfated surface glycoprotein 185 OS=Volvox carteri PE=1 SV=1	Rv3876	65.1	5e-11	COG0455	ATPases involved in chromosome partitioning	K01115	6e-19	87.8	vcn:VOLCADRAFT_99471	phospholipase D [EC:3.1.4.4]
comp119726_c0_seq5	2302	1	12.9635	7.93245	4.5901	10.3732	8.27925	11.7104	7.25215	0	-0.708617	-1.49786	-0.321594	-0.646883	-0.146659	-0.837975	sp|Q9M1C7|AB9C_ARATH	1021	0	ABC transporter C family member 9 OS=Arabidopsis thaliana GN=ABCC9 PE=2 SV=2	SPBC359.05	368	2e-110	COG1132	ABC-type multidrug transport system, ATPase and permease components	K05666	4e-94	320	olu:OSTLU_35503	ATP-binding cassette, subfamily C (CFTR/MRP), member 2
comp119834_c0_seq1	2510	1	144.168	104.842	68.7048	126.315	128.335	66.9319	76.2256	0	-0.459526	-1.06927	-0.190726	-0.167833	-1.10698	-0.9194	sp|Q9LK35|THE1_ARATH	989	0	Receptor-like protein kinase THESEUS 1 OS=Arabidopsis thaliana GN=THE1 PE=1 SV=1	BH2504_1	91.7	3e-19	COG0515	Serine/threonine protein kinase	K04733	1e-155	478	ath:AT5G38990	interleukin-1 receptor-associated kinase 4 [EC:2.7.11.1]
comp119923_c0_seq1	5344	1	1.31725	1.04285	0.8086	1.18275	2.09905	0.86365	1.23	0	-0.336998	-0.704031	-0.155384	0.672207	-0.609011	-0.0988709	sp|Q9S814|EIN2_ARATH	1276	0	Ethylene-insensitive protein 2 OS=Arabidopsis thaliana GN=EIN2 PE=1 SV=1	BMEI0569	202	2e-55	COG1914	Mn2+ and Fe2+ transporters of the NRAMP family	K14513	0	1607	vvi:100256742	ethylene-insensitive protein 2
comp120088_c1_seq1	3996	1	205.378	157.637	94.4299	191.359	195.59	83.91	120.109	0	-0.381671	-1.12096	-0.102	-0.0704477	-1.29136	-0.77393	sp|Q9LK35|THE1_ARATH	1233	0	Receptor-like protein kinase THESEUS 1 OS=Arabidopsis thaliana GN=THE1 PE=1 SV=1	BH2504_1	92	4e-19	COG0515	Serine/threonine protein kinase	K04733	2e-176	547	ath:AT5G38990	interleukin-1 receptor-associated kinase 4 [EC:2.7.11.1]
comp120223_c0_seq1	5379	1	3.80235	3.0079	1.3694	4.9203	2.45555	2.4476	2.7521	0	-0.338135	-1.47335	0.371855	-0.630845	-0.635524	-0.466358	sp|Q39247|2ABB_ARATH	872	0	Serine/threonine protein phosphatase 2A 55 kDa regulatory subunit B beta isoform OS=Arabidopsis thaliana GN=PP2AB2 PE=2 SV=1	SPAC227.07c	487	5e-156	COG5170	Serine/threonine protein phosphatase 2A, regulatory subunit	K04354	0	943	gmx:100799449	protein phosphatase 2 (formerly 2A), regulatory subunit B
comp120287_c0_seq1	3162	1	36.2767	35.1104	30.123	41.0793	54.4944	25.3575	28.6908	0	-0.0471448	-0.268175	0.17937	0.587065	-0.516628	-0.338455	sp|Q9M9E8|FB92_ARATH	1234	0	F-box protein At1g78280 OS=Arabidopsis thaliana GN=At1g78280 PE=2 SV=3	--	--	--	--	--	K11323	1e-53	192	cre:CHLREDRAFT_120259	histone arginine demethylase JMJD6 [EC:1.14.11.-]
comp120392_c0_seq3	2943	1	0.8651	0.9267	0.3571	0.78235	1.3525	0.9681	0.53815	0	0.0992355	-1.27654	-0.145053	0.64469	0.162289	-0.684859	--	--	--	--	--	--	--	--	--	--	--	--	--	--
comp121297_c0_seq1	699	1	0.58305	0.48615	0.3343	1.91015	5.17705	0.08145	1.8277	0	-0.262218	-0.802476	1.71199	3.15044	-2.83963	1.64834	sp|P10978|POLX_TOBAC	108	6e-27	Retrovirus-related Pol polyprotein from transposon TNT 1-94 OS=Nicotiana tabacum PE=2 SV=1	--	--	--	--	--	K12619	2e-24	102	osa:4349826	5'-3' exoribonuclease 2 [EC:3.1.13.-]
comp122869_c0_seq1	263	1	3.73055	2.68865	1.7771	2.75865	10.7786	1.51695	0.92335	0	-0.472506	-1.06986	-0.435426	1.53071	-1.29821	-2.01444	--	--	--	--	--	--	--	--	--	--	--	--	--	--
comp125604_c0_seq1	373	1	0.7824	1.2483	0.15755	1.31025	5.3357	0.76315	1.5996	0	0.673986	-2.3121	0.743864	2.7697	-0.0359397	1.03173	--	--	--	--	--	--	--	--	--	--	--	--	--	--
comp126476_c0_seq1	543	1	0.40765	0.60715	0.10695	0.4454	5.2199	1.4695	0.22365	0	0.574722	-1.93039	0.127771	3.67862	1.84992	-0.866088	--	--	--	--	--	--	--	--	--	--	--	--	--	--
comp48741_c0_seq1	410	1	0.6995	0.9699	0.285	6.1566	5.58935	0.5565	1.63525	0	0.471512	-1.29536	3.13774	2.99828	-0.329942	1.22512	--	--	--	--	--	--	--	--	--	--	--	--	--	--
comp50742_c0_seq2	734	1	4.5722	3.80815	1.5137	6.98435	7.06605	2.9513	4.30885	0	-0.263798	-1.59481	0.611237	0.628015	-0.631538	-0.0855856	sp|Q84MB3|ACCH1_ARATH	184	9e-70	1-aminocyclopropane-1-carboxylate oxidase homolog 1 OS=Arabidopsis thaliana GN=At1g06620 PE=2 SV=1	PA4191	67.8	3e-14	COG3491	Isopenicillin N synthase and related dioxygenases	K13229	5e-40	120	zma:541977	2,4-dihydroxy-1,4-benzoxazin-3-one-glucoside dioxygenase [EC:1.14.20.2]
comp63313_c0_seq1	512	1	0.77635	0.6637	0.1148	2.5585	3.18035	1.00075	0.1237	0	-0.226176	-2.75758	1.72052	2.03441	0.366303	-2.64986	--	--	--	--	--	--	--	--	--	--	--	--	--	--
comp69332_c0_seq1	740	1	1.557	0.66635	0.23545	3.1047	3.2601	0.84715	0.471	0	-1.22442	-2.72528	0.995685	1.06615	-0.87808	-1.72497	--	--	--	--	--	--	--	--	--	--	--	--	--	--
comp72777_c0_seq1	893	1	0.586	0.58295	0.0658	1.83645	2.2288	0.8295	0.21275	0	-0.00752852	-3.15474	1.64795	1.92729	0.501341	-1.46174	sp|Q9LY77|ACA12_ARATH	176	1e-49	Calcium-transporting ATPase 12, plasma membrane-type OS=Arabidopsis thaliana GN=ACA12 PE=2 SV=1	sll0672	62	4e-10	COG0474	Cation transport ATPase	K01537	2e-49	177	aly:ARALYDRAFT_486846	Ca2+-transporting ATPase [EC:3.6.3.8]
comp72843_c0_seq2	868	1	0.9391	0.713	0.4046	4.5914	4.16885	0.39355	0.98525	0	-0.397377	-1.21478	2.28958	2.1503	-1.25473	0.0692111	sp|P82353|NLTP2_PRUAR	105	7e-29	Non-specific lipid-transfer protein 2 OS=Prunus armeniaca PE=1 SV=1	--	--	--	--	--	--	--	--	--	--
comp79200_c0_seq1	396	1	2.08385	1.048	0.2968	2.2838	4.8733	0.7197	2.75965	0	-0.991613	-2.81169	0.132185	1.22565	-1.53378	0.405234	sp|C0LGP4|Y3475_ARATH	118	8e-32	Probable LRR receptor-like serine/threonine-protein kinase At3g47570 OS=Arabidopsis thaliana GN=At3g47570 PE=1 SV=1	--	--	--	--	--	K13428	4e-30	114	aly:ARALYDRAFT_488953	LRR receptor-like serine/threonine-protein kinase EFR [EC:2.7.11.1]
comp80444_c0_seq1	540	1	2.78595	3.0153	1.402	3.163	17.7576	3.9054	2.48315	0	0.114132	-0.990683	0.183124	2.6722	0.487301	-0.165998	--	--	--	--	--	--	--	--	--	--	--	--	--	--
comp80578_c0_seq1	521	1	0.8788	1.70415	0.11145	2.4515	3.12575	2.07855	1.5811	0	0.955446	-2.97914	1.48006	1.8306	1.24197	0.847322	--	--	--	--	--	--	--	--	--	--	--	--	--	--
comp82004_c0_seq1	1037	1	93.7457	40.6534	12.5595	62.6318	46.6439	22.9147	11.0884	0	-1.20537	-2.89998	-0.581857	-1.00707	-2.03248	-3.07971	sp|Q38910|XTH23_ARATH	419	2e-148	Probable xyloglucan endotransglucosylase/hydrolase protein 23 OS=Arabidopsis thaliana GN=XTH23 PE=2 SV=1	YLR213c	75.1	2e-14	COG2273	Beta-glucanase/Beta-glucan synthetase	K08235	5e-173	483	vvi:100241119	xyloglucan:xyloglucosyl transferase [EC:2.4.1.207]
comp84537_c0_seq1	254	1	2.9317	1.6339	0.6914	1.2001	10.4475	1.34525	1.3929	0	-0.843418	-2.08414	-1.28858	1.83336	-1.12386	-1.07365	sp|Q9FI31|XTH20_ARATH	69.3	1e-15	Xyloglucan endotransglucosylase/hydrolase protein 20 OS=Arabidopsis thaliana GN=XTH20 PE=2 SV=1	--	--	--	--	--	K08235	7e-20	81.6	vvi:100263523	xyloglucan:xyloglucosyl transferase [EC:2.4.1.207]
comp86801_c0_seq1	1186	1	1.81155	1.6289	0.88665	4.96605	5.13615	3.0266	3.60545	0	-0.153327	-1.03079	1.45487	1.50346	0.740473	0.992955	sp|Q9SHV2|GLR23_ARATH	400	6e-132	Glutamate receptor 2.3 OS=Arabidopsis thaliana GN=GLR2.3 PE=2 SV=1	--	--	--	--	--	K05387	2e-131	400	ath:AT2G24710	glutamate receptor, ionotropic, other eukaryote
comp86983_c0_seq1	608	1	1.3158	1.87415	0.38435	9.14025	4.1664	0.0938	0.01	0	0.510296	-1.77545	2.79629	1.66286	-3.81021	-7.0398	sp|Q948U0|RBOHA_SOLTU	213	3e-64	Respiratory burst oxidase homolog protein A OS=Solanum tuberosum GN=RBOHA PE=1 SV=1	SP0606	49.7	1e-06	COG4097	Predicted ferric reductase	K13447	3e-66	219	smo:SELMODRAFT_97417	respiratory burst oxidase [EC:1.6.3.- 1.11.1.-]
comp87427_c0_seq1	605	1	0.9481	0.6071	0.384	7.5824	6.57925	5.36855	1.19555	0	-0.643105	-1.30393	2.99954	2.79481	2.50142	0.334563	--	--	--	--	--	--	--	--	--	--	--	--	--	--
comp87518_c0_seq1	414	1	5.94285	3.03875	0.28055	5.12965	5.0989	3.8539	1.4538	0	-0.967677	-4.40483	-0.212295	-0.220969	-0.624836	-2.03133	sp|Q38857|XTH22_ARATH	116	8e-33	Xyloglucan endotransglucosylase/hydrolase protein 22 OS=Arabidopsis thaliana GN=XTH22 PE=1 SV=1	--	--	--	--	--	K14504	6e-39	134	vvi:100256520	xyloglucan:xyloglucosyl transferase TCH4 [EC:2.4.1.207]
comp87605_c0_seq1	672	1	3.56385	1.9582	1.0422	1.8481	9.5135	4.9185	1.84595	0	-0.863908	-1.7738	-0.947394	1.41654	0.464782	-0.949073	sp|Q9LPK5|CML44_ARATH	139	1e-41	Probable calcium-binding protein CML44 OS=Arabidopsis thaliana GN=CML44 PE=2 SV=2	SPAC3A12.14	68.6	4e-14	COG5126	Ca2+-binding protein (EF-Hand superfamily)	K13448	1e-61	191	vvi:100253886	calcium-binding protein CML
comp88911_c0_seq2	359	1	0.6166	0.75725	0.32355	3.36825	5.3755	0.1589	0.51465	0	0.296435	-0.930346	2.44959	3.12399	-1.95622	-0.260743	--	--	--	--	--	--	--	--	--	--	--	--	--	--
comp89452_c0_seq1	706	1	5.7938	3.9981	1.99185	2.1837	6.91945	5.2463	3.3804	0	-0.535195	-1.5404	-1.40774	0.256147	-0.14321	-0.777316	--	--	--	--	--	--	--	--	--	--	--	--	--	--
comp89657_c0_seq1	451	1	7.75385	9.70865	4.1406	10.8084	13.5062	5.808	9.9742	0	0.324358	-0.905073	0.479162	0.800642	-0.416871	0.363288	--	--	--	--	--	--	--	--	--	--	--	--	--	--
comp90150_c0_seq1	831	1	0.85985	0.79	0.42015	2.99815	5.00835	1.4403	0.76215	0	-0.122232	-1.03318	1.80192	2.54218	0.744212	-0.17401	--	--	--	--	--	--	--	--	--	--	--	--	--	--
comp91406_c0_seq1	840	1	0.7487	0.7609	0.41975	2.936	3.44655	0.61065	1.8667	0	0.0233191	-0.834857	1.97139	2.20269	-0.294042	1.31803	sp|Q9FPQ6|GP1_CHLRE	79.7	1e-16	Vegetative cell wall protein gp1 OS=Chlamydomonas reinhardtii GN=GP1 PE=2 SV=1	YDL140c	58.9	4e-09	COG0086	DNA-directed RNA polymerase, beta' subunit/160 kD subunit	K14709	1e-15	78.6	vcn:VOLCADRAFT_104214	solute carrier family 39 (zinc transporter), member 1/2/3
comp91465_c0_seq1	1162	1	0.5456	0.34225	0.05055	1.14035	2.4912	0.5887	0.83145	0	-0.672793	-3.43206	1.06356	2.19093	0.109689	0.607786	--	--	--	--	--	--	--	--	--	--	--	--	--	--
comp91740_c0_seq1	463	1	2.2713	2.0925	0.75705	4.06445	5.86195	2.5841	1.9273	0	-0.118291	-1.58506	0.839542	1.36786	0.186144	-0.236937	--	--	--	--	--	--	--	--	--	--	--	--	--	--
comp92536_c0_seq1	665	1	9.69235	7.9673	3.3342	14.6565	9.7043	7.7978	6.08075	0	-0.282756	-1.53951	0.596622	0.00177765	-0.313779	-0.672597	--	--	--	--	--	--	--	--	--	--	--	--	--	--
comp92656_c1_seq1	338	1	1.02715	1.0567	0.8632	4.70285	9.0996	1.8538	0.17185	0	0.040919	-0.25088	2.19489	3.14716	0.851839	-2.57943	--	--	--	--	--	--	--	--	--	--	--	--	--	--
comp92684_c1_seq1	368	1	1.55865	1.18275	0.4772	0.6572	6.3912	0.01	0.32995	0	-0.398152	-1.70763	-1.24589	2.03579	-7.28415	-2.23998	--	--	--	--	--	--	--	--	--	--	--	--	--	--
comp93284_c0_seq2	828	1	0.6927	1.3797	0.07095	4.64885	8.7415	1.17005	0.01	0	0.994052	-3.28736	2.74657	3.65758	0.756268	-6.11416	--	--	--	--	--	--	--	--	--	--	--	--	--	--
comp94311_c0_seq1	596	1	1465.04	1370	1236.13	539.609	421.172	1839.35	1607.92	0	-0.0967617	-0.245102	-1.44095	-1.79845	0.328264	0.134261	sp|Q6VAF6|TBB6_GOSHI	320	2e-109	Tubulin beta-6 chain OS=Gossypium hirsutum PE=2 SV=1	ECU03g0820i	269	4e-89	COG5023	Tubulin	K07375	6e-111	325	rcu:RCOM_1598040	tubulin beta
comp94479_c0_seq1	1303	1	12.3256	8.351	4.4003	12.2381	13.1914	1.00585	2.18385	0	-0.561643	-1.48599	-0.0102782	0.0979394	-3.61518	-2.49672	sp|Q84MB3|ACCH1_ARATH	298	4e-98	1-aminocyclopropane-1-carboxylate oxidase homolog 1 OS=Arabidopsis thaliana GN=At1g06620 PE=2 SV=1	mlr6892	111	1e-26	COG3491	Isopenicillin N synthase and related dioxygenases	K13229	2e-64	213	zma:541977	2,4-dihydroxy-1,4-benzoxazin-3-one-glucoside dioxygenase [EC:1.14.20.2]
comp94677_c0_seq1	2153	1	6.08075	4.6262	3.5789	6.3594	11.2331	4.42045	7.0426	0	-0.394422	-0.764733	0.0646414	0.885429	-0.460056	0.211859	sp|A7XGN8|LOV1B_ARATH	142	5e-35	Disease susceptibility protein LOV1 OS=Arabidopsis thaliana GN=LOV1 PE=1 SV=1	RSp0842	51.2	6e-06	COG4886	Leucine-rich repeat (LRR) protein	K13457	2e-36	149	vvi:100252764	disease resistance protein RPM1
comp94804_c0_seq1	621	1	2.41445	1.1829	0.3752	3.1155	3.9819	1.28545	0.39105	0	-1.02937	-2.68596	0.367769	0.721762	-0.909421	-2.62627	--	--	--	--	--	--	--	--	--	--	--	--	--	--
comp95294_c2_seq3	518	1	0.3497	0.2233	0.1121	0.36475	3.1437	0.22025	0.4486	0	-0.647135	-1.64133	0.0607902	3.16827	-0.666976	0.359312	--	--	--	--	--	--	--	--	--	--	--	--	--	--
comp95312_c0_seq1	794	1	17.04	16.4417	9.5539	6.7548	2.2025	23.2521	12.5868	0	-0.0515616	-0.834759	-1.33494	-2.95171	0.448437	-0.437015	sp|Q9FUJ1|CKX7_ARATH	58.9	7e-10	Cytokinin dehydrogenase 7 OS=Arabidopsis thaliana GN=CKX7 PE=1 SV=1	--	--	--	--	--	K00279	2e-09	58.9	aly:ARALYDRAFT_489034	cytokinin dehydrogenase [EC:1.5.99.12]
comp95386_c0_seq2	289	1	2.8554	1.9414	0.20095	7.98465	7.30375	0.7895	0.42015	0	-0.556595	-3.82878	1.48354	1.35494	-1.85468	-2.76472	--	--	--	--	--	--	--	--	--	--	--	--	--	--
comp95409_c0_seq1	671	1	175.415	169.554	123.976	228.922	303.354	99.8787	99.7974	0	-0.0490231	-0.500711	0.384082	0.79023	-0.812522	-0.813697	sp|Q9LVC0|AGP14_ARATH	71.2	1e-16	Arabinogalactan peptide 14 OS=Arabidopsis thaliana GN=AGP14 PE=1 SV=1	--	--	--	--	--	--	--	--	--	--
comp95838_c0_seq1	382	1	42.6231	40.2657	35.1661	24.3279	9.47375	57.8824	33.0179	0	-0.0820859	-0.27745	-0.809024	-2.16963	0.441489	-0.368389	sp|P93051|ERDL7_ARATH	181	4e-56	Sugar transporter ERD6-like 7 OS=Arabidopsis thaliana GN=At2g48020 PE=2 SV=2	L140856	71.2	6e-15	COG0477	Permeases of the major facilitator superfamily	K08145	3e-31	116	smo:SELMODRAFT_437958	MFS transporter, SP family, solute carrier family 2 (facilitated glucose transporter), member 8
comp96005_c1_seq2	424	1	0.94935	1.5074	0.2772	8.43095	4.40985	1.61235	0.29875	0	0.66705	-1.77601	3.15068	2.21572	0.764153	-1.668	--	--	--	--	--	--	--	--	--	--	--	--	--	--
comp96011_c0_seq1	1063	1	0.87565	0.6815	0.3837	1.3343	3.291	0.16065	1.31115	0	-0.361641	-1.19038	0.607657	1.9101	-2.44643	0.582407	sp|Q8GUM4|Y3739_ARATH	122	9e-31	Uncharacterized membrane protein At3g27390 OS=Arabidopsis thaliana GN=At3g27390 PE=1 SV=2	--	--	--	--	--	--	--	--	--	--
comp96183_c0_seq1	767	1	11.7947	10.7519	9.74505	9.86975	2.2805	9.80595	7.985	0	-0.133547	-0.275397	-0.257053	-2.37072	-0.266409	-0.562774	--	--	--	--	--	--	--	--	--	--	--	--	--	--
comp96567_c0_seq1	617	1	11.6939	10.455	5.48285	5.52835	27.9568	6.83635	10.7552	0	-0.161569	-1.09276	-1.08084	1.25744	-0.774464	-0.120728	sp|O22932|CIPKB_ARATH	171	2e-51	CBL-interacting serine/threonine-protein kinase 11 OS=Arabidopsis thaliana GN=CIPK11 PE=1 SV=1	SPAC14C4.03	65.5	5e-12	COG0515	Serine/threonine protein kinase	K00924	1e-36	134	ath:AT1G30270	[EC:2.7.1.-]
comp96849_c0_seq3	756	1	30.3158	26.3633	22.703	15.4049	3.11125	26.2323	16.3133	0	-0.201539	-0.417185	-0.976678	-3.2845	-0.208726	-0.894023	--	--	--	--	--	--	--	--	--	--	--	--	--	--
comp96895_c1_seq1	754	1	1.10785	0.8841	0.69595	0.80185	4.4794	0.8317	0.79825	0	-0.325481	-0.670707	-0.466358	2.01554	-0.413627	-0.47285	sp|Q9SDG8|AGO4A_ORYSJ	189	7e-55	Protein argonaute 4A OS=Oryza sativa subsp. japonica GN=AGO4A PE=2 SV=1	--	--	--	--	--	K11596	2e-20	91.3	sbi:SORBI_06g025560	argonaute
comp96964_c0_seq1	615	1	59.0042	58.3161	47.3847	30.6684	14.7107	77.0049	47.6953	0	-0.0169234	-0.316398	-0.944062	-2.00395	0.384133	-0.306969	--	--	--	--	--	--	--	--	--	--	--	--	--	--
comp96992_c0_seq1	1144	1	7.244	5.35565	1.9968	4.5869	5.27195	1.9918	5.58415	0	-0.435725	-1.8591	-0.659267	-0.45845	-1.86271	-0.375449	sp|Q38847|AGL15_ARATH	255	1e-83	Agamous-like MADS-box protein AGL15 OS=Arabidopsis thaliana GN=AGL15 PE=1 SV=1	YMR043w	69.7	9e-13	COG5068	Regulator of arginine metabolism and related MADS box-containing transcription factors	K09264	3e-55	182	smo:SELMODRAFT_450937	MADS-box transcription factor, plant
comp97020_c0_seq1	963	1	4.49875	4.9147	2.73035	6.85915	0.12525	6.6855	2.92185	0	0.127579	-0.720438	0.608506	-5.16664	0.571511	-0.622642	--	--	--	--	--	--	--	--	--	--	--	--	--	--
comp97585_c1_seq2	826	1	21.5271	18.3852	15.2078	23.4318	2.7745	14.0734	7.1196	0	-0.227609	-0.501346	0.122307	-2.95586	-0.613186	-1.59629	--	--	--	--	--	--	--	--	--	--	--	--	--	--
comp97669_c0_seq1	818	1	7.05515	4.9798	3.06895	8.09645	10.101	28.0083	3.0847	0	-0.502589	-1.20093	0.198613	0.517749	1.9891	-1.19355	sp|Q9SV72|EPFL9_ARATH	112	1e-31	EPIDERMAL PATTERNING FACTOR-like protein 9 OS=Arabidopsis thaliana GN=EPFL9 PE=1 SV=1	--	--	--	--	--	--	--	--	--	--
comp97672_c0_seq3	351	1	54.4999	35.7222	18.8149	16.658	1.20285	72.5819	31.978	0	-0.609431	-1.53438	-1.71003	-5.50172	0.413357	-0.76917	sp|P46526|CS66_WHEAT	45.1	2e-06	Cold shock protein CS66 OS=Triticum aestivum GN=CS66 PE=2 SV=1	--	--	--	--	--	--	--	--	--	--
comp97684_c0_seq1	941	1	4.61965	3.9754	2.548	1.4028	0.06405	12.4129	1.17805	0	-0.216684	-0.858418	-1.71947	-6.17244	1.42598	-1.97138	--	--	--	--	--	--	--	--	--	--	--	--	--	--
comp97729_c0_seq1	1289	1	16.7142	11.0859	5.4865	12.9866	13.9441	10.257	4.19835	0	-0.592351	-1.60711	-0.364041	-0.261415	-0.704461	-1.99318	sp|Q38910|XTH23_ARATH	441	2e-155	Probable xyloglucan endotransglucosylase/hydrolase protein 23 OS=Arabidopsis thaliana GN=XTH23 PE=2 SV=1	YLR213c	77	1e-14	COG2273	Beta-glucanase/Beta-glucan synthetase	K08235	8e-169	476	vvi:100252949	xyloglucan:xyloglucosyl transferase [EC:2.4.1.207]
comp97769_c0_seq1	1776	1	33.4579	35.2861	28.2904	18.0497	11.7163	45.3679	30.5641	0	0.0767552	-0.242032	-0.890366	-1.51383	0.439327	-0.130507	sp|Q50EK1|C16B1_PICSI	495	2e-171	Cytochrome P450 716B1 OS=Picea sitchensis GN=CYP716B1 PE=2 SV=1	slr0574	245	3e-74	COG2124	Cytochrome P450	K09843	1e-75	249	ath:AT2G29090	(+)-abscisic acid 8'-hydroxylase [EC:1.14.13.93]
comp97948_c0_seq1	322	1	56.534	27.6362	13.2456	18.5181	1.87305	30.9716	21.0196	0	-1.03256	-2.0936	-1.61018	-4.91566	-0.868175	-1.42738	--	--	--	--	--	--	--	--	--	--	--	--	--	--
comp98016_c0_seq1	987	1	9.98645	7.718	5.2172	2.73355	15.7041	6.87055	6.36535	0	-0.371745	-0.936696	-1.8692	0.653097	-0.539546	-0.649732	sp|Q6EU39|MADS6_ORYSJ	293	2e-99	MADS-box transcription factor 6 OS=Oryza sativa subsp. japonica GN=MADS6 PE=1 SV=1	YBR182c	76.3	9e-15	COG5068	Regulator of arginine metabolism and related MADS box-containing transcription factors	K09264	5e-126	361	vvi:100232868	MADS-box transcription factor, plant
comp98076_c0_seq5	440	1	1.44085	1.63005	0.2671	2.3188	5.4823	1.6833	2.31595	0	0.177996	-2.43147	0.686458	1.92786	0.224372	0.684684	--	--	--	--	--	--	--	--	--	--	--	--	--	--
comp98167_c0_seq1	758	1	1.77235	1.839	1.0763	3.56275	4.9331	1.0527	2.56305	0	0.0532579	-0.719583	1.00733	1.47683	-0.751569	0.532198	sp|P49211|RL321_ARATH	232	3e-78	60S ribosomal protein L32-1 OS=Arabidopsis thaliana GN=RPL32A PE=2 SV=2	SPAC3H5.10	147	2e-44	COG1717	Ribosomal protein L32E	K02912	3e-86	253	pop:POPTR_665064	large subunit ribosomal protein L32e
comp98375_c0_seq11	1230	1	1.8735	1.0228	0.09555	0.3932	1.96125	0.5563	0.37785	0	-0.873212	-4.29334	-2.2524	0.0660375	-1.7518	-2.30985	sp|Q38910|XTH23_ARATH	440	1e-155	Probable xyloglucan endotransglucosylase/hydrolase protein 23 OS=Arabidopsis thaliana GN=XTH23 PE=2 SV=1	YLR213c	79	2e-15	COG2273	Beta-glucanase/Beta-glucan synthetase	K08235	6e-173	486	vvi:100252949	xyloglucan:xyloglucosyl transferase [EC:2.4.1.207]
comp98445_c0_seq2	540	1	51.2925	37.2863	27.0674	38.1746	9.27	36.1945	22.5159	0	-0.460104	-0.922196	-0.426138	-2.46811	-0.502977	-1.18781	--	--	--	--	--	--	--	--	--	--	--	--	--	--
comp98511_c0_seq4	1019	1	5.72755	6.18715	3.90125	4.74905	0.4143	4.52895	2.4402	0	0.111357	-0.553982	-0.270279	-3.78917	-0.338742	-1.23092	--	--	--	--	--	--	--	--	--	--	--	--	--	--
comp98641_c0_seq8	553	1	8.57995	7.9152	7.08625	18.6317	74.0545	7.52235	8.0768	0	-0.116343	-0.275947	1.11871	3.10955	-0.189786	-0.0871854	--	--	--	--	--	--	--	--	--	--	--	--	--	--
comp98828_c0_seq2	1310	1	7.28995	2.3931	0.22325	3.54415	12.7534	2.21805	2.3736	0	-1.60703	-5.02918	-1.04047	0.806901	-1.71662	-1.61883	--	--	--	--	--	--	--	--	--	K03243	2e-06	52	cre:CHLREDRAFT_141272	translation initiation factor 5B
comp99107_c1_seq3	1351	1	4.71505	2.8942	1.50865	1.4097	6.24975	1.8139	1.37955	0	-0.704108	-1.64401	-1.74188	0.406525	-1.37818	-1.77308	sp|Q9FKZ1|DRL42_ARATH	55.1	6e-08	Probable disease resistance protein At5g66900 OS=Arabidopsis thaliana GN=At5g66900 PE=3 SV=1	--	--	--	--	--	K01115	9e-06	49.7	osa:4349161	phospholipase D [EC:3.1.4.4]
comp99108_c0_seq1	1130	1	16.0517	15.0311	7.9667	12.8411	14.7311	11.9025	10.8205	0	-0.0947848	-1.01068	-0.321962	-0.123865	-0.431466	-0.568963	sp|P25070|CML24_ARATH	169	1e-51	Calcium-binding protein CML24 OS=Arabidopsis thaliana GN=CML24 PE=2 SV=2	SPAC3A12.14	101	3e-25	COG5126	Ca2+-binding protein (EF-Hand superfamily)	K13448	1e-53	175	pop:POPTR_711309	calcium-binding protein CML
comp99176_c0_seq4	499	1	119.606	132.136	47.9601	145.056	162.318	136.366	126.197	0	0.143735	-1.31839	0.27832	0.440533	0.189187	0.0773854	--	--	--	--	--	--	--	--	--	--	--	--	--	--
comp99176_c0_seq5	596	1	18.4037	23.6897	7.83255	30.6568	28.0311	21.7066	17.0783	0	0.364257	-1.23245	0.73621	0.607029	0.238134	-0.107835	--	--	--	--	--	--	--	--	--	--	--	--	--	--
comp99176_c1_seq4	479	1	6.94315	7.05805	3.0441	8.53045	11.5843	8.0909	5.72005	0	0.0236793	-1.18957	0.297032	0.738502	0.22071	-0.279563	--	--	--	--	--	--	--	--	--	--	--	--	--	--
comp99181_c0_seq1	1587	1	21.2768	11.1537	2.7241	4.8843	0.15205	20.2867	9.08175	0	-0.931759	-2.96543	-2.12306	-7.12859	-0.068747	-1.22824	sp|Q949Z1|PGLR4_ARATH	397	5e-134	Polygalacturonase At1g48100 OS=Arabidopsis thaliana GN=At1g48100 PE=2 SV=1	CAC0355	97.8	5e-21	COG5434	Endopolygalacturonase	K01184	0	563	rcu:RCOM_1063390	polygalacturonase [EC:3.2.1.15]
comp99268_c1_seq2	1026	1	16.9779	7.8672	2.8457	10.2852	7.7596	2.88845	2.08895	0	-1.10973	-2.5768	-0.723077	-1.1296	-2.55529	-3.0228	sp|Q38910|XTH23_ARATH	419	2e-148	Probable xyloglucan endotransglucosylase/hydrolase protein 23 OS=Arabidopsis thaliana GN=XTH23 PE=2 SV=1	YLR213c	75.1	2e-14	COG2273	Beta-glucanase/Beta-glucan synthetase	K08235	5e-173	483	vvi:100241119	xyloglucan:xyloglucosyl transferase [EC:2.4.1.207]
comp99390_c0_seq10	2931	1	3.69255	3.4017	2.33265	2.4839	4.1978	2.0607	3.0691	0	-0.118362	-0.662648	-0.57201	0.185016	-0.841483	-0.266802	sp|Q40392|TMVRN_NICGU	241	7e-66	TMV resistance protein N OS=Nicotiana glutinosa GN=N PE=1 SV=1	MA2301_1	74.7	7e-14	COG4886	Leucine-rich repeat (LRR) protein	K04733	6e-19	70.9	smo:SELMODRAFT_159261	interleukin-1 receptor-associated kinase 4 [EC:2.7.11.1]
comp99534_c0_seq1	679	1	18.4586	25.0468	7.5705	28.5124	38.8157	17.1211	16.6702	0	0.440332	-1.28584	0.62729	1.07234	-0.108526	-0.147026	--	--	--	--	--	--	--	--	--	--	--	--	--	--
comp99624_c1_seq1	430	1	2.64435	2.93245	0.6769	3.23975	5.47025	0.6633	0.8837	0	0.149193	-1.9659	0.292969	1.04869	-1.99518	-1.58128	sp|Q42410|ZAT12_ARATH	42.7	4e-10	Zinc finger protein ZAT12 OS=Arabidopsis thaliana GN=ZAT12 PE=2 SV=1	--	--	--	--	--	--	--	--	--	--
comp99713_c0_seq1	2019	1	6.4393	6.39145	6.0416	3.9091	1.22475	7.5084	6.7565	0	-0.0107606	-0.0919732	-0.720067	-2.39442	0.221602	0.0693722	sp|O23051|KAO1_ARATH	692	0	Ent-kaurenoic acid oxidase 1 OS=Arabidopsis thaliana GN=KAO1 PE=2 SV=1	slr0574	157	5e-41	COG2124	Cytochrome P450	K04123	0	743	pop:POPTR_688380	ent-kaurenoic acid hydroxylase [EC:1.14.13.79]
comp99799_c1_seq9	365	1	3.1429	3.1298	2.71435	4.98315	11.2367	1.56095	1.98165	0	-0.0060259	-0.21149	0.664962	1.83805	-1.00967	-0.665394	--	--	--	--	--	--	--	--	--	--	--	--	--	--
comp99846_c0_seq2	582	1	2.5592	2.6287	0.80545	2.72695	6.0106	1.95795	2.88485	0	0.0386566	-1.66783	0.0915954	1.23182	-0.386349	0.172803	--	--	--	--	--	--	--	--	--	--	--	--	--	--
comp99974_c0_seq1	1287	1	11.3413	9.411	7.6202	13.3904	18.5581	9.16695	11.4078	0	-0.26916	-0.573679	0.239625	0.710469	-0.307066	0.00844094	sp|Q4VZL0|YCF1_CUCSA	48.9	6e-06	Putative membrane protein ycf1 OS=Cucumis sativus GN=ycf1-A PE=3 SV=2	DR1352	75.9	7e-15	COG0596	Predicted hydrolases or acyltransferases (alpha/beta hydrolase superfamily)	--	--	--	--	--
comp100889_c0_seq1	486	1	1.5737	0.13985	0.01	8.5113	33.3824	28.7291	1.15125	0	-3.49221	-7.29802	2.43522	4.40686	4.19028	-0.450959	sp|O22893|GOLS1_ARATH	130	3e-37	Galactinol synthase 1 OS=Arabidopsis thaliana GN=GOLS1 PE=1 SV=1	--	--	--	--	--	--	--	--	--	--
comp104221_c0_seq1	941	1	70.6488	11.6113	0.18735	0.33465	0.01	0.12125	0.30865	0	-2.60514	-8.55878	-7.72187	-12.7864	-9.18654	-7.83855	--	--	--	--	--	--	--	--	--	--	--	--	--	--
comp104221_c1_seq2	915	1	29.7873	6.21715	0.1927	0.50655	0.59325	0.1247	0.13845	0	-2.26037	-7.2722	-5.87785	-5.64991	-7.90009	-7.74919	--	--	--	--	--	--	--	--	--	--	--	--	--	--
comp99886_c0_seq1	906	1	29.8554	6.98755	0.01	0.13905	0.06655	0.01	0.01	0	-2.09513	-11.5438	-7.74624	-8.80934	-11.5438	-11.5438	sp|P59833|UGPI3_ARATH	157	2e-47	Uncharacterized GPI-anchored protein At5g19250 OS=Arabidopsis thaliana GN=At5g19250 PE=1 SV=1	--	--	--	--	--	--	--	--	--	--
comp101924_c1_seq1	1297	1	45.5414	36.28	17.142	29.0624	20.6941	30.7499	43.0588	0	-0.328004	-1.40964	-0.648025	-1.13796	-0.566597	-0.0808722	--	--	--	--	mlr4841	91.7	2e-20	COG1011	Predicted hydrolase (HAD superfamily)	K07025	4e-176	495	gmx:100796466	putative hydrolase of the HAD superfamily
comp101962_c0_seq2	1383	1	4.835	2.7509	0.93035	2.08015	1.30835	3.42055	4.74455	0	-0.813612	-2.37767	-1.21683	-1.88577	-0.499288	-0.0272446	sp|Q39172|P1_ARATH	242	3e-76	NADP-dependent alkenal double bond reductase P1 OS=Arabidopsis thaliana GN=P1 PE=1 SV=1	PA1648	218	1e-66	COG2130	Putative NADP-dependent oxidoreductases	K07119	9e-177	499	mtr:MTR_2g088220	0

## Sheet: cluster 2
Sheet 2: 597 significantly differentially expressed genes in Cluster 2.
Gene name	Gene length	Cluster	RPKM							Log2 (Fold Change), compared with CK0							Public database annotation
			CK0	CK5	CK8	ABA5	ABA8	NDGA5	NDGA8	CK0	CK5	CK8	ABA5	ABA8	NDGA5	NDGA8	Swissprot-ID	Swissprot-Score	Swissprot-Evalue	Swissprot-annotation	COG-Protein-or-Domain	COG-Score	COG-Evalue	COG-ID	COG-Function-Description	KO_id	KEGG-Evalue	KEGG-Score	KEGG-Gene	ko_definition
comp102265_c1_seq2	997	2	69.4521	20.5954	15.5827	3.7118	4.7184	50.8737	32.1051	0	-1.75369	-2.15607	-4.22583	-3.87965	-0.449098	-1.11322	sp|Q00451|PRF1_SOLLC	236	1e-75	36.4 kDa proline-rich protein OS=Solanum lycopersicum GN=TPRP-F1 PE=2 SV=1	PA0197	64.7	3e-11	COG0810	Periplasmic protein TonB, links inner and outer membranes	K01115	1e-17	84.7	vcn:VOLCADRAFT_99471	phospholipase D [EC:3.1.4.4]
comp86633_c0_seq2	203	2	12.7894	2.194	4.2948	51.6121	122.4	41.8404	6.997	0	-2.54331	-1.57428	2.01276	3.25859	1.70996	-0.870135	--	--	--	--	--	--	--	--	--	--	--	--	--	--
comp102632_c1_seq1	847	2	41.5403	28.5757	23.3198	22.1936	5.05505	39.9652	25.561	0	-0.53972	-0.832953	-0.904368	-3.03871	-0.0557691	-0.700567	sp|P29450|TRXF_PEA	205	2e-66	Thioredoxin F-type, chloroplastic OS=Pisum sativum PE=2 SV=1	SPAC7D4.07c	75.1	1e-16	COG0526	Thiol-disulfide isomerase and thioredoxins	K03671	7e-63	197	gmx:100499776	thioredoxin 1
comp102645_c1_seq11	460	2	0.38285	0.2515	0.2555	2.95735	16.9122	0.49555	0.01	0	-0.606221	-0.583456	2.94945	5.46514	0.372251	-5.25871	--	--	--	--	--	--	--	--	--	--	--	--	--	--
comp102647_c0_seq1	1386	2	36.6579	31.2451	32.5346	46.2903	60.1799	39.1027	53.0952	0	-0.230494	-0.172149	0.336586	0.715158	0.0931441	0.534457	--	--	--	--	RSp1339	140	4e-38	COG0412	Dienelactone hydrolase and related enzymes	K01061	6e-159	452	rcu:RCOM_1226380	carboxymethylenebutenolidase [EC:3.1.1.45]
comp102654_c0_seq2	2329	2	2.4196	0.24525	0.30045	1.0146	1.47605	1.19885	0.96785	0	-3.30244	-3.00957	-1.25386	-0.713027	-1.01312	-1.32191	sp|Q9SV13|SUT31_ARATH	1009	0	Sulfate transporter 3.1 OS=Arabidopsis thaliana GN=SULTR3;1 PE=2 SV=1	PA1647	263	9e-78	COG0659	Sulfate permease and related transporters (MFS superfamily)	--	--	--	--	--
comp102670_c1_seq1	2135	2	5.16815	1.9445	2.57635	1.4112	0.16945	4.51095	2.144	0	-1.41025	-1.00432	-1.87273	-4.93072	-0.196217	-1.26934	sp|Q8S9D1|PP395_ARATH	618	0	Pentatricopeptide repeat-containing protein At5g21222 OS=Arabidopsis thaliana GN=ATC401 PE=2 SV=1	--	--	--	--	--	K15336	5e-50	190	vvi:100259391	tRNA (cytosine38-C5)-methyltransferase [EC:2.1.1.204]
comp102680_c0_seq1	598	2	276.179	69.8182	48.8334	51.6598	204.733	121.7	86.5366	0	-1.98393	-2.49967	-2.41849	-0.431861	-1.18228	-1.67422	sp|Q9SJY5|PUMP5_ARATH	263	1e-88	Mitochondrial uncoupling protein 5 OS=Arabidopsis thaliana GN=PUMP5 PE=2 SV=1	Rv3876	51.6	3e-07	COG0455	ATPases involved in chromosome partitioning	K15104	1e-100	295	mtr:MTR_5g032420	solute carrier family 25 (mitochondrial oxoglutarate transporter), member 11
comp102680_c1_seq1	1041	2	393.292	101.281	73.0357	75.0019	269.81	163.839	145.731	0	-1.95724	-2.42893	-2.3906	-0.543655	-1.26332	-1.43229	sp|Q9SB52|PUMP4_ARATH	431	1e-152	Mitochondrial uncoupling protein 4 OS=Arabidopsis thaliana GN=PUMP4 PE=2 SV=1	Rv3876	62.8	4e-10	COG0455	ATPases involved in chromosome partitioning	K15104	3e-178	498	vvi:100245527	solute carrier family 25 (mitochondrial oxoglutarate transporter), member 11
comp102696_c0_seq1	2877	2	9.7622	7.2161	6.4334	5.78175	2.5157	8.63605	3.8683	0	-0.435987	-0.601625	-0.7557	-1.95625	-0.176835	-1.33551	sp|Q9FND9|RFS5_ARATH	1144	0	Probable galactinol--sucrose galactosyltransferase 5 OS=Arabidopsis thaliana GN=RFS5 PE=1 SV=1	--	--	--	--	--	K06617	0	1251	pop:POPTR_595025	raffinose synthase [EC:2.4.1.82]
comp102848_c0_seq1	1806	2	20.7192	3.3004	5.7837	4.1791	1.2355	7.9206	8.39815	0	-2.65026	-1.8409	-2.3097	-4.0678	-1.38729	-1.30282	sp|Q9C5Y2|KAO2_ARATH	347	2e-113	Ent-kaurenoic acid oxidase 2 OS=Arabidopsis thaliana GN=KAO2 PE=2 SV=2	SPBP19A11.01	144	7e-40	COG0509	Glycine cleavage system H protein (lipoate-binding)	K04123	2e-126	382	rcu:RCOM_0659440	ent-kaurenoic acid hydroxylase [EC:1.14.13.79]
comp102853_c0_seq1	2269	2	16.487	7.15875	11.2991	7.5875	3.3226	13.512	9.46955	0	-1.20355	-0.545121	-1.11963	-2.31094	-0.287088	-0.799961	sp|Q8W013|COMT1_CATRO	439	4e-149	Caffeic acid 3-O-methyltransferase OS=Catharanthus roseus GN=COMT1 PE=2 SV=1	Rv0567	65.5	1e-10	COG0500	SAM-dependent methyltransferases	K05279	2e-143	426	rcu:RCOM_0596300	flavonol 3-O-methyltransferase [EC:2.1.1.76]
comp102871_c0_seq27	354	2	9.2527	2.65105	3.63265	19.3562	34.9277	32.3583	6.90575	0	-1.80331	-1.34885	1.06485	1.91643	1.80619	-0.422076	--	--	--	--	--	--	--	--	--	--	--	--	--	--
comp102899_c0_seq1	1606	2	57.9781	5.2637	17.5268	5.28145	2.47855	21.5026	18.7738	0	-3.46136	-1.72594	-3.4565	-4.54794	-1.43099	-1.62679	sp|P12858|G3PA_PEA	704	0	Glyceraldehyde-3-phosphate dehydrogenase A, chloroplastic OS=Pisum sativum GN=GAPA PE=2 SV=2	sll1342	482	1e-168	COG0057	Glyceraldehyde-3-phosphate dehydrogenase/erythrose-4-phosphate dehydrogenase	K05298	0	723	rcu:RCOM_1443660	glyceraldehyde-3-phosphate dehydrogenase (NADP+) (phosphorylating) [EC:1.2.1.13]
comp102899_c1_seq1	1694	2	142.732	25.9389	48.3001	23.7715	7.9399	65.2618	58.6275	0	-2.46012	-1.56321	-2.586	-4.16804	-1.129	-1.28366	sp|P12858|G3PA_PEA	704	0	Glyceraldehyde-3-phosphate dehydrogenase A, chloroplastic OS=Pisum sativum GN=GAPA PE=2 SV=2	sll1342	482	3e-168	COG0057	Glyceraldehyde-3-phosphate dehydrogenase/erythrose-4-phosphate dehydrogenase	K05298	0	723	rcu:RCOM_1443660	glyceraldehyde-3-phosphate dehydrogenase (NADP+) (phosphorylating) [EC:1.2.1.13]
comp102902_c0_seq2	1198	2	13.864	5.3641	6.485	6.2706	1.3089	8.41885	7.6024	0	-1.36993	-1.09616	-1.14466	-3.40491	-0.719643	-0.866812	sp|O64730|P2C26_ARATH	381	2e-132	Probable protein phosphatase 2C 26 OS=Arabidopsis thaliana GN=At2g30170 PE=2 SV=2	SPAC1556.03	101	7e-24	COG0631	Serine/threonine protein phosphatase	--	--	--	--	--
comp102943_c0_seq1	2756	2	45.5791	37.3581	36.3512	38.2737	13.7649	58.2657	59.6328	0	-0.286951	-0.326369	-0.252017	-1.72738	0.354273	0.387732	sp|P13708|SUSY_SOYBN	1422	0	Sucrose synthase OS=Glycine max GN=SS PE=1 SV=2	all1059	593	0	COG0438	Glycosyltransferase	K00695	0	1422	gmx:547508	sucrose synthase [EC:2.4.1.13]
comp102997_c0_seq2	1797	2	109.841	21.2077	18.9888	10.8953	7.11505	40.5936	31.1668	0	-2.37276	-2.5322	-3.33364	-3.9484	-1.4361	-1.81734	sp|Q9FNI7|CSLA2_ARATH	475	9e-163	Glucomannan 4-beta-mannosyltransferase 2 OS=Arabidopsis thaliana GN=CSLA2 PE=2 SV=1	MTH547	54.3	2e-07	COG1215	Glycosyltransferases, probably involved in cell wall biogenesis	K13680	4e-172	500	rcu:RCOM_1186280	beta-mannan synthase [EC:2.4.1.32]
comp103009_c0_seq2	1648	2	39.983	26.3426	32.6662	30.1887	55.3363	18.5343	32.3383	0	-0.601986	-0.291588	-0.405376	0.468839	-1.10919	-0.306145	sp|Q9S740|AGP19_ARATH	56.6	8e-09	Lysine-rich arabinogalactan protein 19 OS=Arabidopsis thaliana GN=AGP19 PE=2 SV=2	YOR373w	53.1	1e-06	COG4886	Leucine-rich repeat (LRR) protein	K09422	6e-07	53.5	aly:ARALYDRAFT_495585	myb proto-oncogene protein, plant
comp103013_c0_seq2	805	2	13.5443	7.2104	9.21895	6.4935	2.39705	10.8319	10.6177	0	-0.90954	-0.555017	-1.06062	-2.49836	-0.322405	-0.351213	sp|Q9M9L0|APC11_ARATH	197	7e-65	Anaphase-promoting complex subunit 11 OS=Arabidopsis thaliana GN=APC11 PE=1 SV=2	SPAC343.03	122	6e-35	COG5194	Component of SCF ubiquitin ligase and anaphase-promoting complex	K03358	2e-63	194	mtr:MTR_4g007410	anaphase-promoting complex subunit 11
comp103036_c0_seq1	1250	2	298.558	114.548	142.776	52.5576	31.4109	199.946	121.855	0	-1.38207	-1.06426	-2.50604	-3.24867	-0.578402	-1.29285	--	--	--	--	--	--	--	--	--	--	--	--	--	--
comp103036_c0_seq2	522	2	147.87	55.5808	67.3946	32.479	19.6418	104.7	66.8135	0	-1.41167	-1.13362	-2.18675	-2.91233	-0.498063	-1.14611	--	--	--	--	--	--	--	--	--	--	--	--	--	--
comp103065_c0_seq2	1271	2	17.5923	11.5785	13.833	11.5255	5.4571	13.6775	10.75	0	-0.603496	-0.346835	-0.610115	-1.68874	-0.363145	-0.710607	sp|Q9SVB7|WRK13_ARATH	204	2e-62	Probable WRKY transcription factor 13 OS=Arabidopsis thaliana GN=WRKY13 PE=2 SV=1	--	--	--	--	--	K13424	4e-26	112	sbi:SORBI_09g023270	WRKY transcription factor 33
comp103150_c0_seq1	1318	2	132.949	91.0055	102.148	104.349	190.772	99.9665	147.902	0	-0.546849	-0.38022	-0.349462	0.520972	-0.411358	0.153771	sp|Q9SZN7|HIP26_ARATH	60.8	5e-11	Heavy metal-associated isoprenylated plant protein 26 OS=Arabidopsis thaliana GN=HIPP26 PE=1 SV=1	--	--	--	--	--	K07213	8e-08	52	mtr:MTR_7g013660	copper chaperone
comp103153_c1_seq1	1070	2	57.0682	18.5052	29.5334	11.64	9.5255	25.4584	27.7284	0	-1.62476	-0.950338	-2.2936	-2.58282	-1.16454	-1.04132	sp|Q9STX3|GID2_ARATH	182	4e-57	F-box protein GID2 OS=Arabidopsis thaliana GN=GID2 PE=1 SV=1	--	--	--	--	--	K14495	8e-78	238	pop:POPTR_740519	F-box protein GID2
comp103153_c2_seq1	1227	2	51.0619	31.2894	31.8377	19.6606	12.8293	26.9848	28.6429	0	-0.706571	-0.681509	-1.37694	-1.9928	-0.9201	-0.83407	sp|Q9STX3|GID2_ARATH	182	1e-56	F-box protein GID2 OS=Arabidopsis thaliana GN=GID2 PE=1 SV=1	--	--	--	--	--	K14495	3e-76	235	pop:POPTR_740519	F-box protein GID2
comp103156_c0_seq2	1921	2	18.8837	4.73855	6.2411	1.6405	0.87905	9.66985	6.7413	0	-1.99463	-1.59727	-3.52494	-4.42506	-0.96558	-1.48605	sp|Q0J0K1|SPL18_ORYSJ	169	7e-46	Squamosa promoter-binding-like protein 18 OS=Oryza sativa subsp. japonica GN=SPL18 PE=2 SV=1	--	--	--	--	--	--	--	--	--	--
comp103159_c0_seq1	1011	2	84.5597	53.1298	52.4031	20.7664	17.0606	96.7327	93.6332	0	-0.670448	-0.690318	-2.02572	-2.3093	0.194033	0.14705	--	--	--	--	--	--	--	--	--	--	--	--	--	--
comp103240_c0_seq1	998	2	26.3773	17.7277	22.196	12.6387	6.7078	23.8681	28.2373	0	-0.573298	-0.248997	-1.06146	-1.97539	-0.144219	0.0983051	--	--	--	--	--	--	--	--	--	--	--	--	--	--
comp103280_c0_seq1	1807	2	7.24785	2.3223	2.5543	0.7863	0.1001	4.3517	5.06295	0	-1.642	-1.50463	-3.2044	-6.17804	-0.735974	-0.517575	sp|Q9LI77|GATA_ARATH	136	3e-34	Glutamyl-tRNA(Gln) amidotransferase subunit A, chloroplastic/mitochondrial OS=Arabidopsis thaliana GN=GATA PE=1 SV=1	SPAC869.01	304	4e-95	COG0154	Asp-tRNAAsn/Glu-tRNAGln amidotransferase A subunit and related amidases	K02433	4e-34	137	aly:ARALYDRAFT_484328	aspartyl-tRNA(Asn)/glutamyl-tRNA (Gln) amidotransferase subunit A [EC:6.3.5.6 6.3.5.7]
comp103316_c0_seq10	761	2	0.7935	0.50925	0.5342	2.93625	3.72495	0.9733	1.1169	0	-0.639856	-0.57085	1.88767	2.23092	0.294654	0.493198	--	--	--	--	--	--	--	--	--	--	--	--	--	--
comp103381_c0_seq1	1185	2	94.1891	39.0514	30.7077	6.9878	8.8558	87.1945	39.9487	0	-1.27019	-1.61696	-3.75265	-3.41087	-0.111325	-1.23741	sp|Q9FPQ6|GP1_CHLRE	89	5e-19	Vegetative cell wall protein gp1 OS=Chlamydomonas reinhardtii GN=GP1 PE=2 SV=1	YPO2725	71.6	9e-13	COG3501	Uncharacterized protein conserved in bacteria	K01115	4e-16	80.9	vcn:VOLCADRAFT_99471	phospholipase D [EC:3.1.4.4]
comp103388_c0_seq10	735	2	36.6454	25.157	29.0745	16.6711	10.9135	26.1292	26.8223	0	-0.542672	-0.333875	-1.13628	-1.74752	-0.487966	-0.450199	sp|O80575|RISB_ARATH	260	5e-88	6,7-dimethyl-8-ribityllumazine synthase, chloroplastic OS=Arabidopsis thaliana GN=At2g44050 PE=2 SV=1	L0166	157	4e-48	COG0054	Riboflavin synthase beta-chain	K00794	3e-92	271	pop:POPTR_585046	6,7-dimethyl-8-ribityllumazine synthase [EC:2.5.1.78]
comp103428_c0_seq3	1448	2	25.4977	21.6236	22.1618	23.1874	6.6224	21.4078	22.7362	0	-0.237758	-0.202292	-0.137023	-1.94494	-0.252224	-0.16537	sp|Q9SCU1|PATL6_ARATH	50.8	1e-06	Patellin-6 OS=Arabidopsis thaliana GN=PATL6 PE=2 SV=1	--	--	--	--	--	--	--	--	--	--
comp103441_c0_seq6	1370	2	22.5313	6.49025	10.6708	6.2354	3.1695	12.1027	12.4319	0	-1.79558	-1.07826	-1.85338	-2.8296	-0.896608	-0.857884	sp|P54967|BIOB_ARATH	621	0	Biotin synthase OS=Arabidopsis thaliana GN=BIO2 PE=2 SV=1	SPCC320.01c	396	9e-136	COG0502	Biotin synthase and related enzymes	K01012	0	627	vvi:100255986	biotin synthetase [EC:2.8.1.6]
comp103473_c2_seq1	575	2	173.226	115.205	118.478	79.2071	47.5142	118.441	90.1987	0	-0.588453	-0.548034	-1.12895	-1.86622	-0.54849	-0.941477	--	--	--	--	alr0657	77.8	1e-16	COG0451	Nucleoside-diphosphate-sugar epimerases	K01710	2e-10	60.1	cme:CME136C	dTDP-glucose 4,6-dehydratase [EC:4.2.1.46]
comp103478_c2_seq2	1104	2	0.73375	0.5763	0.53165	1.2915	4.2614	0.67045	1.20985	0	-0.348469	-0.464812	0.815687	2.53797	-0.130159	0.721468	--	--	--	--	--	--	--	--	--	--	--	--	--	--
comp103544_c1_seq2	794	2	4.95545	4.1924	3.7495	8.9027	23.0917	0.71785	5.6451	0	-0.24124	-0.402318	0.845227	2.22029	-2.78726	0.187983	sp|P32295|ARG7_VIGRR	116	4e-33	Indole-3-acetic acid-induced protein ARG7 OS=Vigna radiata var. radiata GN=ARG7 PE=2 SV=1	--	--	--	--	--	K14488	3e-35	122	gmx:100806671	SAUR family protein
comp103672_c1_seq1	298	2	3.68075	1.9847	2.5428	8.8172	15.1784	21.0331	4.7474	0	-0.891079	-0.533582	1.26032	2.04395	2.51459	0.367138	--	--	--	--	--	--	--	--	--	--	--	--	--	--
comp103703_c0_seq1	1323	2	77.1191	19.9645	32.4592	12.4244	10.3026	36.9149	153.506	0	-1.94965	-1.24846	-2.63391	-2.90408	-1.06288	0.993131	sp|Q9SEV0|BAN_ARATH	429	7e-150	Anthocyanidin reductase OS=Arabidopsis thaliana GN=BAN PE=1 SV=2	SA0317	127	2e-32	COG0451	Nucleoside-diphosphate-sugar epimerases	K08695	0	548	vvi:100232981	anthocyanidin reductase [EC:1.3.1.77]
comp103729_c0_seq3	816	2	3.792	1.6498	2.07755	3.5533	6.2827	1.74545	1.7792	0	-1.20067	-0.868076	-0.0937995	0.728426	-1.11936	-1.09173	sp|Q9LIE5|FHY3_ARATH	159	5e-44	Protein FAR-RED ELONGATED HYPOCOTYL 3 OS=Arabidopsis thaliana GN=FHY3 PE=1 SV=1	--	--	--	--	--	--	--	--	--	--
comp103730_c0_seq5	626	2	40.9665	7.9024	10.3773	2.7204	0.77055	25.669	13.561	0	-2.37408	-1.98102	-3.91256	-5.73241	-0.674416	-1.59498	--	--	--	--	--	--	--	--	--	--	--	--	--	--
comp103735_c0_seq2	908	2	53.9669	28.5528	35.5678	29.2118	13.8153	40.544	24.8164	0	-0.918444	-0.601502	-0.885522	-1.96581	-0.412586	-1.12078	sp|Q8LGG8|USPAL_ARATH	57.4	6e-10	Universal stress protein A-like protein OS=Arabidopsis thaliana GN=At3g01520 PE=1 SV=2	MJ0531	60.5	2e-10	COG0589	Universal stress protein UspA and related nucleotide-binding proteins	--	--	--	--	--
comp103783_c0_seq2	1118	2	11.1429	9.64235	9.8852	7.58675	2.42765	11.5714	9.4212	0	-0.208668	-0.172783	-0.554571	-2.19849	0.0544387	-0.242142	--	--	--	--	--	--	--	--	--	--	--	--	--	--
comp103811_c1_seq1	460	2	32.1794	19.2636	15.2493	19.5509	3.0157	18.7096	8.7232	0	-0.740256	-1.07739	-0.718906	-3.41557	-0.782363	-1.88321	--	--	--	--	--	--	--	--	--	--	--	--	--	--
comp103892_c0_seq1	1716	2	28.6642	17.1375	11.846	7.97445	4.1824	20.888	11.593	0	-0.742093	-1.27484	-1.84579	-2.77685	-0.456572	-1.306	sp|Q39117|TGT2_ARATH	347	9e-113	Trihelix transcription factor GT-2 OS=Arabidopsis thaliana GN=GT-2 PE=2 SV=1	--	--	--	--	--	--	--	--	--	--
comp103919_c0_seq2	1251	2	21.1392	17.876	17.3187	11.3272	3.5677	22.7309	17.5047	0	-0.241897	-0.28759	-0.900129	-2.56685	0.104734	-0.272183	sp|P57108|GSTZ_EUPES	266	4e-88	Glutathione S-transferase zeta class OS=Euphorbia esula PE=2 SV=1	VC1347	157	3e-45	COG0625	Glutathione S-transferase	K01800	9e-110	323	rcu:RCOM_1612190	maleylacetoacetate isomerase [EC:5.2.1.2]
comp103993_c0_seq48	1842	2	3.57295	1.69645	2.37965	1.3936	0.3602	2.22705	2.4478	0	-1.0746	-0.586366	-1.3583	-3.31025	-0.681982	-0.54563	--	--	--	--	AGc218	66.6	3e-11	COG1816	Adenosine deaminase	K01488	3e-110	285	pop:POPTR_837657	adenosine deaminase [EC:3.5.4.4]
comp104068_c0_seq2	532	2	47.9222	9.0241	18.6555	5.22775	3.96795	16.8208	13.8438	0	-2.40884	-1.36109	-3.19643	-3.59423	-1.51045	-1.79145	sp|Q9LK03|PERK2_ARATH	38.5	2e-07	Proline-rich receptor-like protein kinase PERK2 OS=Arabidopsis thaliana GN=PERK2 PE=2 SV=3	--	--	--	--	--	--	--	--	--	--
comp104115_c0_seq4	318	2	2.2311	0.39565	0.36525	3.0103	8.34535	0.01	0.01	0	-2.49546	-2.6108	0.432152	1.90322	-7.80161	-7.80161	sp|Q9LZD8|U89A2_ARATH	125	2e-35	UDP-glycosyltransferase 89A2 OS=Arabidopsis thaliana GN=UGT89A2 PE=2 SV=1	--	--	--	--	--	K13263	5e-22	90.1	gmx:100101902	isoflavone 7-O-glucosyltransferase [EC:2.4.1.170]
comp104119_c0_seq2	519	2	47.9894	16.9066	20.9318	10.7563	6.1594	25.0299	23.4479	0	-1.50512	-1.19702	-2.15753	-2.96185	-0.93906	-1.03325	sp|F4I1G5|CRIM2_ARATH	132	5e-39	Cold-regulated 413 inner membrane protein 2, chloroplastic OS=Arabidopsis thaliana GN=COR413IM2 PE=1 SV=1	--	--	--	--	--	--	--	--	--	--
comp104140_c0_seq4	1385	2	10.5788	1.6204	2.36465	0.88035	0.17425	6.1307	3.6289	0	-2.70675	-2.16148	-3.58695	-5.92387	-0.787052	-1.54357	--	--	--	--	all1205	196	1e-58	COG0596	Predicted hydrolases or acyltransferases (alpha/beta hydrolase superfamily)	--	--	--	--	--
comp104142_c0_seq4	908	2	153.964	32.4497	55.6497	35.4571	13.2186	76.4441	83.0512	0	-2.24632	-1.46815	-2.11845	-3.54196	-1.01012	-0.890522	sp|Q9FK81|Y5258_ARATH	138	4e-41	Uncharacterized protein At5g22580 OS=Arabidopsis thaliana GN=At5g22580 PE=1 SV=1	--	--	--	--	--	--	--	--	--	--
comp104178_c1_seq1	830	2	13.561	7.29285	10.0616	14.9967	19.1113	6.5228	10.7626	0	-0.894904	-0.430599	0.145187	0.494968	-1.05589	-0.333432	--	--	--	--	--	--	--	--	--	--	--	--	--	--
comp104189_c0_seq1	400	2	9.0191	4.34525	3.80255	2.2357	18.092	3.278	4.0653	0	-1.05354	-1.24602	-2.01226	1.0043	-1.46017	-1.14962	--	--	--	--	--	--	--	--	--	--	--	--	--	--
comp104189_c1_seq2	1245	2	43.9823	15.7867	8.9096	11.0155	17.391	12.2221	10.4444	0	-1.47821	-2.30349	-1.99738	-1.33858	-1.84743	-2.07419	sp|O22932|CIPKB_ARATH	395	2e-135	CBL-interacting serine/threonine-protein kinase 11 OS=Arabidopsis thaliana GN=CIPK11 PE=1 SV=1	ECU01g0630	95.9	8e-21	COG0515	Serine/threonine protein kinase	K00924	3e-85	268	osa:4342410	[EC:2.7.1.-]
comp104261_c0_seq1	2198	2	10.0608	2.9506	3.87935	1.5885	0.98785	4.3821	7.619	0	-1.76966	-1.37485	-2.663	-3.3483	-1.19904	-0.401064	sp|Q9SX98|LHTL8_ARATH	980	0	Lysine histidine transporter-like 8 OS=Arabidopsis thaliana GN=AATL1 PE=1 SV=1	YJR001w	67	8e-11	COG0814	Amino acid permeases	K15015	1e-14	77.4	vcn:VOLCADRAFT_66446	solute carrier family 32 (vesicular inhibitory amino acid transporter)
comp104262_c0_seq3	1240	2	58.2145	37.0137	33.2597	28.7529	13.9115	66.8621	48.9145	0	-0.653319	-0.807606	-1.01767	-2.06511	0.19981	-0.251118	sp|Q9SBA5|ITPK1_ARATH	316	4e-106	Inositol-tetrakisphosphate 1-kinase 1 OS=Arabidopsis thaliana GN=ITPK1 PE=2 SV=1	all3826	49.3	4e-06	COG3409	Putative peptidoglycan-binding domain-containing protein	K00913	7e-113	335	rcu:RCOM_1327270	inositol-1,3,4-trisphosphate 5/6-kinase / inositol-tetrakisphosphate 1-kinase [EC:2.7.1.159 2.7.1.134]
comp104267_c0_seq1	1658	2	24.2318	10.9325	14.0211	8.3795	4.36505	16.4306	14.5451	0	-1.14828	-0.789307	-1.53197	-2.47283	-0.560521	-0.736368	sp|A2Z7B3|GME1_ORYSI	721	0	GDP-mannose 3,5-epimerase 1 OS=Oryza sativa subsp. indica GN=OsI_032456 PE=2 SV=1	PH0378	127	3e-32	COG0451	Nucleoside-diphosphate-sugar epimerases	K10046	0	739	rcu:RCOM_0484660	GDP-D-mannose 3', 5'-epimerase [EC:5.1.3.18 5.1.3.-]
comp104267_c0_seq2	1571	2	45.2931	27.9008	29.1505	16.7987	7.25595	37.6529	29.0205	0	-0.698983	-0.635769	-1.43094	-2.64205	-0.266531	-0.642217	sp|A2Z7B3|GME1_ORYSI	721	0	GDP-mannose 3,5-epimerase 1 OS=Oryza sativa subsp. indica GN=OsI_032456 PE=2 SV=1	PH0378	127	2e-32	COG0451	Nucleoside-diphosphate-sugar epimerases	K10046	0	739	rcu:RCOM_0484660	GDP-D-mannose 3', 5'-epimerase [EC:5.1.3.18 5.1.3.-]
comp104310_c0_seq1	1399	2	6.1391	4.7567	3.9674	4.47835	9.1391	5.3775	2.6266	0	-0.368066	-0.629833	-0.45506	0.574025	-0.191092	-1.22483	sp|Q38908|XTH30_ARATH	461	3e-162	Probable xyloglucan endotransglucosylase/hydrolase protein 30 OS=Arabidopsis thaliana GN=XTH30 PE=2 SV=2	CAC2807	63.2	1e-10	COG2273	Beta-glucanase/Beta-glucan synthetase	K08235	2e-177	500	pop:POPTR_423757	xyloglucan:xyloglucosyl transferase [EC:2.4.1.207]
comp104404_c1_seq1	1359	2	28.6185	17.0321	17.3831	16.077	7.23385	16.9394	15.8731	0	-0.748692	-0.719267	-0.831954	-1.98411	-0.756565	-0.850364	sp|P42818|KPK1_ARATH	139	2e-36	Serine/threonine-protein kinase AtPK1/AtPK6 OS=Arabidopsis thaliana GN=ATPK1 PE=1 SV=1	YBR028c	133	2e-33	COG0515	Serine/threonine protein kinase	K08790	0	593	pop:POPTR_768862	serine/threonine kinase 38 [EC:2.7.11.1]
comp104406_c0_seq1	1338	2	25.6157	4.0506	6.1614	2.04845	0.7212	4.7279	8.8028	0	-2.66082	-2.0557	-3.64442	-5.15049	-2.43776	-1.54099	--	--	--	--	--	--	--	--	--	--	--	--	--	--
comp104406_c1_seq1	1566	2	30.1532	5.86905	8.1336	4.6281	1.7718	7.67825	6.83365	0	-2.36111	-1.89034	-2.70382	-4.08902	-1.97346	-2.14158	--	--	--	--	--	--	--	--	--	--	--	--	--	--
comp104415_c1_seq1	1185	2	30.9531	9.3925	17.0505	6.98355	1.47605	21.5439	9.953	0	-1.7205	-0.860274	-2.14805	-4.39027	-0.522804	-1.63688	sp|Q84WU2|UBP13_ARATH	94.7	9e-21	Ubiquitin carboxyl-terminal hydrolase 13 OS=Arabidopsis thaliana GN=UBP13 PE=1 SV=1	--	--	--	--	--	K11838	7e-22	99.4	vvi:100266796	ubiquitin carboxyl-terminal hydrolase 7 [EC:3.1.2.15]
comp104462_c1_seq3	987	2	56.5087	6.3804	9.22815	9.8673	81.8829	49.6499	45.3802	0	-3.14676	-2.61436	-2.51775	0.535089	-0.186685	-0.316413	sp|Q9LDU5|TI11A_ARATH	99.4	4e-24	Protein TIFY 11A OS=Arabidopsis thaliana GN=TIFY11A PE=1 SV=1	--	--	--	--	--	K13464	5e-30	116	pop:POPTR_817040	jasmonate ZIM domain-containing protein
comp104490_c0_seq1	1733	2	10.6378	5.50545	5.66065	2.03655	1.0092	6.64245	8.56015	0	-0.950261	-0.910153	-2.38499	-3.39791	-0.679406	-0.313485	sp|Q38833|CHLG_ARATH	627	0	Chlorophyll synthase, chloroplastic OS=Arabidopsis thaliana GN=CHLG PE=2 SV=1	all4480	433	9e-149	COG0382	4-hydroxybenzoate polyprenyltransferase and related prenyltransferases	K04040	0	654	vvi:100250669	chlorophyll synthase [EC:2.5.1.62]
comp104490_c0_seq4	626	2	28.4048	11.8085	19.4038	9.3121	3.1794	22.9405	23.5211	0	-1.26631	-0.549792	-1.60896	-3.15931	-0.308238	-0.272179	sp|Q38833|CHLG_ARATH	137	8e-39	Chlorophyll synthase, chloroplastic OS=Arabidopsis thaliana GN=CHLG PE=2 SV=1	all4480	70.5	8e-14	COG0382	4-hydroxybenzoate polyprenyltransferase and related prenyltransferases	K04040	4e-48	162	vvi:100250669	chlorophyll synthase [EC:2.5.1.62]
comp104550_c0_seq1	2849	2	11.3289	5.138	6.0494	2.5395	1.6512	7.8197	7.2716	0	-1.14073	-0.905144	-2.15739	-2.77842	-0.534823	-0.639663	sp|O04893|AGLU_SPIOL	1130	0	Alpha-glucosidase OS=Spinacia oleracea PE=1 SV=1	SPAPB24D3.10c	486	4e-156	COG1501	Alpha-glucosidases, family 31 of glycosyl hydrolases	K01187	0	1259	pop:POPTR_569296	alpha-glucosidase [EC:3.2.1.20]
comp104574_c0_seq2	1742	2	4.62425	2.16245	1.94675	1.2162	0.1731	2.0607	3.25475	0	-1.09655	-1.24815	-1.92684	-4.73954	-1.16608	-0.506673	sp|Q058P4|PUB30_ARATH	507	7e-177	U-box domain-containing protein 30 OS=Arabidopsis thaliana GN=PUB30 PE=2 SV=1	--	--	--	--	--	--	--	--	--	--
comp104603_c0_seq3	1312	2	176.384	111.299	110.062	46.0767	36.3601	152.857	126.868	0	-0.664275	-0.680398	-1.93661	-2.27829	-0.206533	-0.475389	sp|P29515|TBB7_ARATH	702	0	Tubulin beta-7 chain OS=Arabidopsis thaliana GN=TUBB7 PE=2 SV=1	ECU03g0820i	573	0	COG5023	Tubulin	K07375	0	703	vvi:100259087	tubulin beta
comp104655_c0_seq1	1899	2	5.2036	2.91715	3.38225	0.87685	0.6034	4.8011	2.92195	0	-0.83495	-0.621527	-2.56911	-3.10832	-0.116145	-0.832579	sp|Q09131|PPAF_SOYBN	793	0	Purple acid phosphatase OS=Glycine max GN=PAP PE=1 SV=2	Rv2577	81.6	1e-15	COG1409	Predicted phosphohydrolases	--	--	--	--	--
comp104804_c0_seq1	546	2	3.5477	2.76495	2.4654	5.3197	9.61075	1.0441	2.5623	0	-0.359631	-0.525062	0.584461	1.43777	-1.76462	-0.469445	--	--	--	--	--	--	--	--	--	--	--	--	--	--
comp104817_c0_seq1	1563	2	127.972	87.5417	68.8405	37.196	25.7385	86.1151	79.1788	0	-0.547787	-0.894502	-1.78261	-2.31383	-0.571491	-0.692644	sp|P46310|FAD3C_ARATH	568	0	Omega-3 fatty acid desaturase, chloroplastic OS=Arabidopsis thaliana GN=FAD7 PE=1 SV=1	all1597	358	3e-120	COG3239	Fatty acid desaturase	K10257	0	586	vvi:100260414	omega-3 fatty acid desaturase (delta-15 desaturase) [EC:1.14.19.-]
comp104823_c1_seq1	1252	2	40.7662	22.4459	27.6711	21.2882	10.5017	25.307	24.4697	0	-0.860927	-0.558998	-0.937325	-1.95675	-0.687839	-0.736382	sp|Q43157|RPE_SPIOL	488	3e-174	Ribulose-phosphate 3-epimerase, chloroplastic OS=Spinacia oleracea GN=RPE PE=1 SV=1	alr0782	322	5e-109	COG0036	Pentose-5-phosphate-3-epimerase	K01783	6e-171	480	gmx:100786514	ribulose-phosphate 3-epimerase [EC:5.1.3.1]
comp104876_c0_seq21	320	2	67.3911	44.131	51.4967	37.5988	12.8165	22.0892	24.2193	0	-0.610767	-0.388079	-0.841873	-2.39455	-1.60921	-1.4764	sp|P46519|LEA14_SOYBN	156	1e-50	Desiccation protectant protein Lea14 homolog OS=Glycine max PE=2 SV=1	--	--	--	--	--	--	--	--	--	--
comp104881_c2_seq5	551	2	6.1726	3.77125	4.44815	4.5445	13.9015	7.13715	4.168	0	-0.710836	-0.472673	-0.441757	1.17129	0.20947	-0.566523	--	--	--	--	--	--	--	--	--	--	--	--	--	--
comp104915_c0_seq3	1356	2	10.7604	6.3749	8.57845	4.95285	2.7577	6.80825	5.0413	0	-0.755257	-0.326943	-1.1194	-1.96419	-0.660376	-1.09386	--	--	--	--	--	--	--	--	--	K00472	9e-169	477	rcu:RCOM_0679070	prolyl 4-hydroxylase [EC:1.14.11.2]
comp105033_c0_seq3	1338	2	21.7918	16.2284	17.1144	15.678	4.1016	18.995	11.8445	0	-0.42526	-0.348575	-0.475044	-2.40953	-0.198166	-0.879562	--	--	--	--	--	--	--	--	--	--	--	--	--	--
comp105072_c1_seq4	672	2	15.0946	6.78685	6.78825	17.7241	21.5391	6.95355	7.17305	0	-1.15322	-1.15292	0.23168	0.512925	-1.11821	-1.07337	--	--	--	--	--	--	--	--	--	--	--	--	--	--
comp105143_c0_seq5	678	2	18.7681	1.67	5.0864	0.89915	0.44465	4.1194	1.23815	0	-3.49037	-1.88357	-4.38358	-5.39947	-2.18778	-3.92203	--	--	--	--	--	--	--	--	--	--	--	--	--	--
comp105192_c0_seq1	1222	2	22.5472	16.9098	15.7647	7.6235	3.99735	25.3219	12.9521	0	-0.415092	-0.516249	-1.56443	-2.49584	0.167431	-0.79976	sp|Q9LS43|PCR7_ARATH	59.7	7e-11	Protein PLANT CADMIUM RESISTANCE 7 OS=Arabidopsis thaliana GN=PCR7 PE=2 SV=1	--	--	--	--	--	--	--	--	--	--
comp105225_c2_seq1	1063	2	6.0587	2.2772	3.46015	1.12805	0.3972	2.6806	2.2003	0	-1.41175	-0.808174	-2.42518	-3.93107	-1.17645	-1.46131	--	--	--	--	--	--	--	--	--	--	--	--	--	--
comp105247_c0_seq3	627	2	11.6997	6.17155	5.12635	11.9451	13.2747	5.36355	4.89165	0	-0.922773	-1.19047	0.0299352	0.182207	-1.12522	-1.25808	sp|Q9LSW8|ETFB_ARATH	191	3e-61	Electron transfer flavoprotein subunit beta, mitochondrial OS=Arabidopsis thaliana GN=ETFB PE=1 SV=1	AGl2463	160	1e-48	COG2086	Electron transfer flavoprotein, beta subunit	K03521	8e-70	214	vvi:100256297	electron transfer flavoprotein beta subunit
comp105285_c0_seq4	1058	2	0.6563	0.58495	0.55025	7.50985	27.2494	2.96295	0.4091	0	-0.166042	-0.254268	3.51636	5.37573	2.17461	-0.681902	--	--	--	--	--	--	--	--	--	K04507	7e-10	59.7	aly:ARALYDRAFT_890543	calcyclin binding protein
comp105310_c0_seq4	575	2	52.0994	30.8595	28.6435	28.679	48.1449	27.2548	27.1683	0	-0.755551	-0.86306	-0.861271	-0.113882	-0.934755	-0.939341	sp|Q9LDE2|BPC2_ARATH	124	7e-35	Protein BASIC PENTACYSTEINE2 OS=Arabidopsis thaliana GN=BPC2 PE=1 SV=1	--	--	--	--	--	--	--	--	--	--
comp105329_c0_seq4	1388	2	14.6414	5.3799	5.18035	2.3032	0.8691	8.04815	8.5162	0	-1.4444	-1.49893	-2.66834	-4.07439	-0.863324	-0.781772	sp|Q01JD1|SPL7_ORYSI	206	4e-62	Squamosa promoter-binding-like protein 7 OS=Oryza sativa subsp. indica GN=SPL7 PE=2 SV=1	--	--	--	--	--	--	--	--	--	--
comp105336_c0_seq1	910	2	131.327	52.7706	42.2499	49.5335	99.4166	50.5337	45.8092	0	-1.31535	-1.63614	-1.40668	-0.401601	-1.37784	-1.51945	sp|Q6ZCX3|FH6_ORYSJ	51.6	4e-07	Formin-like protein 6 OS=Oryza sativa subsp. japonica GN=FH6 PE=2 SV=2	--	--	--	--	--	--	--	--	--	--
comp105339_c1_seq1	1404	2	27.1605	9.7381	17.8059	4.54845	3.2646	22.8934	18.2672	0	-1.4798	-0.609151	-2.57806	-3.05653	-0.246581	-0.572255	sp|Q3ECP6|GDL22_ARATH	561	0	GDSL esterase/lipase At1g54790 OS=Arabidopsis thaliana GN=At1g54790 PE=2 SV=1	--	--	--	--	--	K01206	7e-102	310	ath:AT1G67830	alpha-L-fucosidase [EC:3.2.1.51]
comp105481_c0_seq2	955	2	9.2777	6.28075	7.0311	3.43455	1.0733	13.9626	8.14825	0	-0.56283	-0.400017	-1.43365	-3.11171	0.589723	-0.187277	sp|Q9ZVL6|U603_ARATH	389	9e-137	UPF0603 protein At1g54780, chloroplastic OS=Arabidopsis thaliana GN=At1g54780 PE=1 SV=1	alr4100	111	2e-28	COG1512	Beta-propeller domains of methanol dehydrogenase type	--	--	--	--	--
comp105506_c0_seq1	1302	2	69.6804	28.2098	42.3886	29.8352	16.6762	41.9725	42.9565	0	-1.30455	-0.717077	-1.22373	-2.06296	-0.731309	-0.697875	sp|Q0J709|UP12_ORYSJ	356	5e-122	Unknown protein DS12 from 2D-PAGE of leaf, chloroplastic OS=Oryza sativa subsp. japonica GN=Os08g0242700 PE=2 SV=2	--	--	--	--	--	--	--	--	--	--
comp105512_c0_seq1	1912	2	5.2892	2.17885	3.02945	1.1502	0.2523	2.086	2.8274	0	-1.27948	-0.803994	-2.20116	-4.38984	-1.34231	-0.903574	sp|Q2V3B2|CCD51_ARATH	194	1e-56	Cyclin-D5-1 OS=Arabidopsis thaliana GN=CYCD5-1 PE=2 SV=2	YGR109c	68.6	1e-11	COG5024	Cyclin	K14505	1e-36	141	ath:AT3G50070	cyclin D3, plant
comp105549_c0_seq3	382	2	15.6214	6.07175	10.0829	8.1181	46.419	7.31025	17.9661	0	-1.36334	-0.631618	-0.944314	1.57119	-1.09554	0.201753	--	--	--	--	--	--	--	--	--	--	--	--	--	--
comp105555_c0_seq1	851	2	31.6968	16.8172	23.5418	1.00055	3.331	43.126	47.6487	0	-0.914404	-0.429113	-4.98547	-3.25031	0.444221	0.588101	sp|P17407|21KD_DAUCA	120	4e-33	21 kDa protein OS=Daucus carota PE=2 SV=1	Rv3876	65.9	2e-11	COG0455	ATPases involved in chromosome partitioning	K01051	2e-17	83.2	aly:ARALYDRAFT_478847	pectinesterase [EC:3.1.1.11]
comp105624_c0_seq3	1621	2	5.9907	2.31135	3.9269	2.32335	0.8185	2.7074	4.0482	0	-1.37399	-0.609334	-1.36652	-2.87167	-1.14582	-0.565444	--	--	--	--	all1887	145	3e-38	COG4299	Uncharacterized conserved protein	K10532	0	779	pop:POPTR_1096163	heparan-alpha-glucosaminide N-acetyltransferase [EC:2.3.1.78]
comp105632_c1_seq1	843	2	13.4232	8.6762	6.15845	3.03015	1.07315	10.0749	7.48425	0	-0.629599	-1.12409	-2.14727	-3.64481	-0.413961	-0.842804	--	--	--	--	--	--	--	--	--	--	--	--	--	--
comp105633_c0_seq1	1786	2	14.9422	3.21915	4.9755	2.6546	1.452	5.9016	4.0464	0	-2.21465	-1.58648	-2.49283	-3.36328	-1.34022	-1.88469	sp|P54144|AMT11_ARATH	848	0	Ammonium transporter 1 member 1 OS=Arabidopsis thaliana GN=AMT1-1 PE=1 SV=1	TM0402	286	3e-90	COG0004	Ammonia permease	K03320	0	876	vvi:100258016	ammonium transporter, Amt family
comp105706_c0_seq1	1724	2	9.5962	5.0401	6.88125	3.95555	1.3295	5.85095	4.64545	0	-0.929011	-0.479793	-1.27858	-2.85158	-0.713792	-1.04664	sp|A2Z7B3|GME1_ORYSI	721	0	GDP-mannose 3,5-epimerase 1 OS=Oryza sativa subsp. indica GN=OsI_032456 PE=2 SV=1	PH0378	127	4e-32	COG0451	Nucleoside-diphosphate-sugar epimerases	K10046	0	739	rcu:RCOM_0484660	GDP-D-mannose 3', 5'-epimerase [EC:5.1.3.18 5.1.3.-]
comp105709_c1_seq5	1360	2	38.4136	32.978	32.658	25.1157	13.0381	31.8448	29.0174	0	-0.220115	-0.234183	-0.613027	-1.55888	-0.270564	-0.404701	sp|Q8LG98|OTUBL_ARATH	433	1e-151	Ubiquitin thioesterase otubain-like OS=Arabidopsis thaliana GN=At1g28120 PE=2 SV=2	ECU05g0570	52.4	4e-07	COG5539	Predicted cysteine protease (OTU family)	K09602	6e-174	490	rcu:RCOM_2004830	ubiquitin thioesterase protein OTUB1 [EC:3.4.-.-]
comp105765_c0_seq1	1699	2	5.3958	1.67495	3.2636	1.0928	0.6745	2.51615	1.21495	0	-1.68772	-0.725373	-2.30381	-2.99995	-1.10062	-2.15094	sp|Q9FPQ6|GP1_CHLRE	48.9	7e-06	Vegetative cell wall protein gp1 OS=Chlamydomonas reinhardtii GN=GP1 PE=2 SV=1	--	--	--	--	--	--	--	--	--	--
comp105865_c0_seq19	596	2	94.408	34.3094	47.4833	34.0254	19.8351	58.7087	63.5988	0	-1.46031	-0.991489	-1.47229	-2.25085	-0.685335	-0.569911	sp|Q8W496|PTC52_ARATH	166	2e-48	Protochlorophyllide-dependent translocon component 52, chloroplastic OS=Arabidopsis thaliana GN=PTC52 PE=2 SV=1	alr4354	68.2	5e-13	COG4638	Phenylpropionate dioxygenase and related ring-hydroxylating dioxygenases, large terminal subunit	K13071	1e-13	70.1	osa:4331611	pheophorbide a oxygenase [EC:1.14.12.20]
comp105876_c1_seq2	1413	2	15.6819	9.1152	12.2408	9.92685	4.82325	11.413	11.9667	0	-0.78275	-0.357404	-0.659688	-1.70102	-0.458424	-0.39007	--	--	--	--	alr4095	100	6e-24	COG1011	Predicted hydrolase (HAD superfamily)	--	--	--	--	--
comp105979_c0_seq2	645	2	0.53825	0.3587	0.3623	2.32385	5.6102	2.12005	0.37655	0	-0.585499	-0.571092	2.11017	3.3817	1.97775	-0.515435	sp|Q93XM7|MCAT_ARATH	45.4	9e-06	Mitochondrial carnitine/acylcarnitine carrier-like protein OS=Arabidopsis thaliana GN=BOU PE=1 SV=1	--	--	--	--	--	K15121	6e-63	199	vvi:100242630	solute carrier family 25, member 44
comp105979_c1_seq4	1564	2	1.45415	0.79145	0.8956	2.01665	2.9308	1.82215	0.5535	0	-0.877606	-0.69925	0.471785	1.01112	0.325466	-1.39352	sp|Q9FHX2|MFL1_ARATH	111	2e-26	Protein MITOFERRINLIKE 1, chloroplastic OS=Arabidopsis thaliana GN=MFL1 PE=2 SV=1	--	--	--	--	--	K15121	2e-178	505	vvi:100242630	solute carrier family 25, member 44
comp106031_c0_seq1	1642	2	19.2648	12.0007	10.9547	12.2921	3.30575	11.871	13.4654	0	-0.682852	-0.814428	-0.64824	-2.54292	-0.698536	-0.516719	sp|Q941R4|GONS1_ARATH	89.4	2e-19	GDP-mannose transporter GONST1 OS=Arabidopsis thaliana GN=GONST1 PE=1 SV=2	SPAC144.18	89.4	9e-19	COG5070	Nucleotide-sugar transporter	K15281	0	525	rcu:RCOM_0919510	solute carrier family 35
comp106040_c0_seq7	2123	2	10.044	9.14345	9.5845	12.4001	28.0684	14.1728	9.8099	0	-0.135523	-0.0675589	0.304012	1.48262	0.496791	-0.0340236	sp|Q8L493|BCAL3_ARATH	348	6e-114	Branched-chain-amino-acid aminotransferase-like protein 3, chloroplastic OS=Arabidopsis thaliana GN=At5g57850 PE=2 SV=1	MK1627	111	2e-26	COG0115	Branched-chain amino acid aminotransferase/4-amino-4-deoxychorismate lyase	K00826	0	534	pop:POPTR_834098	branched-chain amino acid aminotransferase [EC:2.6.1.42]
comp106045_c0_seq1	2015	2	31.452	1.662	8.4084	6.9674	2.78355	4.46905	4.0086	0	-4.24216	-1.90325	-2.17446	-3.49815	-2.81511	-2.97198	sp|P92979|APR1_ARATH	720	0	5'-adenylylsulfate reductase 1, chloroplastic OS=Arabidopsis thaliana GN=APR1 PE=1 SV=2	PA1756	289	1e-92	COG0175	3'-phosphoadenosine 5'-phosphosulfate sulfotransferase (PAPS reductase)/FAD synthetase and related enzymes	K05907	0	720	ath:AT4G04610	adenylyl-sulfate reductase (glutathione) [EC:1.8.4.9]
comp106063_c0_seq1	1795	2	223.275	105.295	125.316	107.468	45.057	165.467	128.083	0	-1.08438	-0.83325	-1.05491	-2.309	-0.432276	-0.801749	sp|P53536|PHSL_VICFA	760	0	Alpha-1,4 glucan phosphorylase L isozyme, chloroplastic/amyloplastic OS=Vicia faba GN=PHO1 PE=2 SV=2	sll1356	382	5e-122	COG0058	Glucan phosphorylase	K00688	0	766	gmx:100806646	starch phosphorylase [EC:2.4.1.1]
comp106063_c0_seq2	1714	2	208.648	103.94	131.19	116.121	49.3678	168.73	127.188	0	-1.00531	-0.669413	-0.845435	-2.07943	-0.306355	-0.714109	sp|P53536|PHSL_VICFA	759	0	Alpha-1,4 glucan phosphorylase L isozyme, chloroplastic/amyloplastic OS=Vicia faba GN=PHO1 PE=2 SV=2	sll1356	383	6e-123	COG0058	Glucan phosphorylase	K00688	0	765	gmx:100806646	starch phosphorylase [EC:2.4.1.1]
comp106086_c0_seq1	1950	2	12.1039	7.5698	8.95635	12.862	2.2887	7.86065	8.24655	0	-0.677151	-0.434495	0.0876315	-2.40288	-0.622757	-0.553615	sp|Q76FS5|SPS2_ARATH	567	0	Solanesyl diphosphate synthase 2, chloroplastic OS=Arabidopsis thaliana GN=SPS2 PE=1 SV=1	slr0611	355	1e-117	COG0142	Geranylgeranyl pyrophosphate synthase	K05356	0	653	rcu:RCOM_1182760	all-trans-nonaprenyl-diphosphate synthase [EC:2.5.1.84 2.5.1.85]
comp106097_c0_seq1	1929	2	30.2124	13.8433	13.6229	17.0674	4.37705	17.7253	10.8325	0	-1.12595	-1.14911	-0.823897	-2.78711	-0.769331	-1.47977	sp|Q93WN0|SEBP2_ARATH	845	0	Selenium-binding protein 2 OS=Arabidopsis thaliana GN=SBP2 PE=2 SV=1	--	--	--	--	--	--	--	--	--	--
comp106114_c0_seq10	643	2	112.01	40.7567	33.1163	56.3388	107.586	55.1259	133.252	0	-1.45852	-1.75801	-0.991422	-0.058132	-1.02282	0.250538	sp|Q03250|RBG7_ARATH	140	4e-42	Glycine-rich RNA-binding protein 7 OS=Arabidopsis thaliana GN=RBG7 PE=1 SV=1	alr2087	57.4	2e-10	COG0724	RNA-binding proteins (RRM domain)	K13195	2e-41	139	pop:POPTR_712972	cold-inducible RNA-binding protein
comp106140_c0_seq2	1148	2	21.1683	11.7585	9.51365	12.0207	2.94195	14.6445	10.2547	0	-0.848198	-1.15383	-0.816375	-2.84706	-0.531543	-1.04561	--	--	--	--	--	--	--	--	--	--	--	--	--	--
comp106140_c0_seq3	1144	2	21.6302	5.30255	7.66915	4.96565	1.2125	9.3633	7.33775	0	-2.02829	-1.49591	-2.12299	-4.15699	-1.20795	-1.55963	--	--	--	--	--	--	--	--	--	--	--	--	--	--
comp106140_c0_seq5	1178	2	17.0975	5.0341	3.81845	1.90755	0.1024	7.93295	5.687	0	-1.76398	-2.16273	-3.16399	-7.38343	-1.10786	-1.58805	--	--	--	--	--	--	--	--	--	--	--	--	--	--
comp106207_c2_seq6	749	2	11.2118	9.56615	9.9802	6.91505	2.49605	11.6412	9.38165	0	-0.229001	-0.167871	-0.6972	-2.16729	0.0542283	-0.257098	--	--	--	--	--	--	--	--	--	--	--	--	--	--
comp106231_c0_seq3	471	2	28.5016	8.8635	15.6287	12.2429	3.07305	12.944	9.2029	0	-1.68509	-0.866847	-1.2191	-3.2133	-1.13876	-1.63088	--	--	--	--	--	--	--	--	--	--	--	--	--	--
comp106243_c0_seq1	1351	2	54.6872	28.4315	24.343	24.414	9.5093	33.9971	29.8308	0	-0.943716	-1.1677	-1.16349	-2.52379	-0.685792	-0.874401	sp|O82796|SERB_ARATH	395	3e-137	Phosphoserine phosphatase, chloroplastic OS=Arabidopsis thaliana GN=PSP PE=1 SV=2	MJ1594	83.2	9e-18	COG0560	Phosphoserine phosphatase	K01079	3e-141	407	vvi:100251806	phosphoserine phosphatase [EC:3.1.3.3]
comp106258_c1_seq5	411	2	108.095	51.54	45.2187	36.9232	16.2888	74.8769	41.7064	0	-1.06853	-1.25731	-1.5497	-2.73035	-0.529707	-1.37396	sp|P0DI18|DRL45_ARATH	49.7	9e-08	Probable disease resistance protein RDL6 OS=Arabidopsis thaliana GN=RDL6 PE=2 SV=1	--	--	--	--	--	--	--	--	--	--
comp106259_c0_seq8	800	2	3.93725	2.686	2.9142	2.38055	0.01	3.7044	3.0749	0	-0.551729	-0.434088	-0.725893	-8.62104	-0.0879484	-0.356649	--	--	--	--	--	--	--	--	--	--	--	--	--	--
comp106287_c1_seq3	1831	2	30.0949	12.5547	15.7605	6.43485	6.39025	23.0932	16.063	0	-1.2613	-0.93321	-2.22554	-2.23557	-0.382054	-0.905782	sp|Q9FPQ6|GP1_CHLRE	75.1	5e-14	Vegetative cell wall protein gp1 OS=Chlamydomonas reinhardtii GN=GP1 PE=2 SV=1	SPBC28F2.12	66.6	1e-10	COG0086	DNA-directed RNA polymerase, beta' subunit/160 kD subunit	K03006	2e-12	72.4	smo:SELMODRAFT_110201	DNA-directed RNA polymerase II subunit RPB1 [EC:2.7.7.6]
comp106299_c0_seq2	2305	2	48.1335	10.9459	10.3689	9.85375	2.64265	19.4315	10.5838	0	-2.13665	-2.21479	-2.2883	-4.18699	-1.30865	-2.18519	sp|Q9FZP1|HPSE3_ARATH	626	0	Heparanase-like protein 3 OS=Arabidopsis thaliana GN=At5g34940 PE=2 SV=2	--	--	--	--	--	K07964	0	632	gmx:100792087	heparanase 1 [EC:3.2.1.166]
comp106323_c0_seq2	1956	2	3.01735	1.928	1.7055	1.3704	9.89805	1.9815	3.444	0	-0.646177	-0.823087	-1.13868	1.71386	-0.606689	0.190803	sp|O80939|LRK41_ARATH	847	0	L-type lectin-domain containing receptor kinase IV.1 OS=Arabidopsis thaliana GN=LECRK41 PE=1 SV=1	YAR019c	109	4e-24	COG0515	Serine/threonine protein kinase	K13416	1e-66	230	rcu:RCOM_1534760	brassinosteroid insensitive 1-associated receptor kinase 1 [EC:2.7.10.1 2.7.11.1]
comp106356_c1_seq3	1127	2	12.6075	2.9331	4.3605	1.4484	0.4281	4.44855	3.23225	0	-2.10378	-1.53172	-3.12175	-4.88019	-1.50288	-1.96367	--	--	--	--	--	--	--	--	--	K13171	5e-06	50.1	rcu:RCOM_0733150	serine/arginine repetitive matrix protein 1
comp106365_c0_seq7	581	2	27.825	25.5209	25.6523	40.7879	65.6058	32.4653	25.5519	0	-0.1247	-0.117291	0.551762	1.23744	0.222519	-0.122951	sp|Q8RXW0|Y3761_ARATH	50.8	1e-07	Uncharacterized protein At3g17611 OS=Arabidopsis thaliana GN=At3g17611 PE=2 SV=1	--	--	--	--	--	K09651	1e-07	51.6	vvi:100244285	rhomboid domain-containing protein 1 [EC:3.4.21.-]
comp106368_c0_seq5	477	2	15.9174	11.3712	12.8492	8.21235	1.76985	29.6212	12.8057	0	-0.485222	-0.308922	-0.954733	-3.1689	0.896027	-0.313814	--	--	--	--	--	--	--	--	--	--	--	--	--	--
comp106429_c0_seq3	593	2	156.358	118.653	93.9504	83.9353	32.5459	133.392	95.8855	0	-0.398115	-0.734886	-0.897508	-2.26431	-0.229182	-0.705473	sp|Q0D4J7|SAPK2_ORYSJ	230	1e-75	Serine/threonine-protein kinase SAPK2 OS=Oryza sativa subsp. japonica GN=SAPK2 PE=1 SV=1	YAR019c	70.1	1e-13	COG0515	Serine/threonine protein kinase	K14498	1e-76	234	sbi:SORBI_02g039640	serine/threonine-protein kinase SRK2 [EC:2.7.11.1]
comp106429_c2_seq1	764	2	59.9492	50.9517	55.8722	33.514	18.5517	54.672	49.5685	0	-0.234608	-0.101609	-0.838973	-1.69218	-0.132936	-0.274316	sp|Q0D4J7|SAPK2_ORYSJ	172	6e-52	Serine/threonine-protein kinase SAPK2 OS=Oryza sativa subsp. japonica GN=SAPK2 PE=1 SV=1	slr0152	48.5	6e-06	COG0515	Serine/threonine protein kinase	K14498	7e-53	175	sbi:SORBI_02g039640	serine/threonine-protein kinase SRK2 [EC:2.7.11.1]
comp106458_c0_seq1	1396	2	9.3744	8.59125	8.25145	5.90445	2.1601	9.1431	6.90115	0	-0.125858	-0.184079	-0.666924	-2.11763	-0.036043	-0.44189	sp|Q8LG98|OTUBL_ARATH	434	5e-152	Ubiquitin thioesterase otubain-like OS=Arabidopsis thaliana GN=At1g28120 PE=2 SV=2	ECU05g0570	52.4	4e-07	COG5539	Predicted cysteine protease (OTU family)	K09602	3e-174	491	rcu:RCOM_2004830	ubiquitin thioesterase protein OTUB1 [EC:3.4.-.-]
comp106494_c2_seq1	1512	2	1.60395	1.0166	1.1157	3.4955	4.3082	1.39455	1.2638	0	-0.657877	-0.52368	1.12387	1.42546	-0.20183	-0.343861	sp|Q9FHK0|SKI31_ARATH	207	6e-63	F-box protein SKIP31 OS=Arabidopsis thaliana GN=SKIP31 PE=1 SV=1	--	--	--	--	--	--	--	--	--	--
comp106543_c0_seq1	1974	2	15.5481	9.44245	12.6157	9.3556	43.4468	9.153	19.9948	0	-0.71951	-0.301523	-0.732841	1.48251	-0.764426	0.362886	sp|Q9LYK2|NRT27_ARATH	607	0	High affinity nitrate transporter 2.7 OS=Arabidopsis thaliana GN=NRT2.7 PE=2 SV=1	RSp1223	270	3e-83	COG2223	Nitrate/nitrite transporter	K02575	0	573	rcu:RCOM_0023970	MFS transporter, NNP family, nitrate/nitrite transporter
comp106600_c0_seq18	926	2	134.413	32.0313	49.0339	16.1432	9.37935	68.6105	85.3876	0	-2.06912	-1.45482	-3.05768	-3.84104	-0.970176	-0.654578	--	--	--	--	--	--	--	--	--	--	--	--	--	--
comp106630_c0_seq6	358	2	59.8873	40.2425	42.7553	26.9089	13.309	62.876	53.5882	0	-0.57353	-0.486147	-1.15417	-2.16984	0.0702582	-0.160335	sp|Q1PSI9|IDND_VITVI	103	2e-27	L-idonate 5-dehydrogenase OS=Vitis vinifera GN=VIT_16s0100g00290 PE=1 SV=2	--	--	--	--	--	K00008	4e-29	108	mtr:MTR_054s0019	L-iditol 2-dehydrogenase [EC:1.1.1.14]
comp106672_c1_seq1	959	2	38.4675	3.08505	11.9315	8.35605	3.4588	16.8167	14.5052	0	-3.64027	-1.68886	-2.20275	-3.4753	-1.19374	-1.40707	--	--	--	--	--	--	--	--	--	--	--	--	--	--
comp106727_c0_seq5	1998	2	16.7489	7.5471	7.80825	4.97655	2.56595	9.69785	9.0101	0	-1.15007	-1.10099	-1.75084	-2.7065	-0.788325	-0.894447	sp|Q84P21|4CLL5_ARATH	793	0	4-coumarate--CoA ligase-like 5 OS=Arabidopsis thaliana GN=4CLL5 PE=1 SV=2	BH3104	256	2e-76	COG0318	Acyl-CoA synthetases (AMP-forming)/AMP-acid ligases II	K10526	0	822	rcu:RCOM_1600450	OPC-8:0 CoA ligase 1 [EC:6.2.1.-]
comp106730_c0_seq4	1249	2	35.5463	2.7855	0.9333	1.65185	10.1405	3.51345	3.4575	0	-3.67369	-5.25122	-4.42755	-1.80957	-3.33874	-3.3619	--	--	--	--	--	--	--	--	--	--	--	--	--	--
comp106795_c0_seq2	579	2	14.2256	11.728	11.9146	16.925	27.7085	11.5137	10.9149	0	-0.278526	-0.255765	0.250666	0.961839	-0.305144	-0.382191	sp|Q8VZ67|Y4919_ARATH	49.3	4e-07	Uncharacterized zinc finger CCHC domain-containing protein At4g19190 OS=Arabidopsis thaliana GN=At4g19190 PE=2 SV=1	--	--	--	--	--	K06066	4e-07	50.4	sbi:SORBI_10g029520	CBF1 interacting corepressor
comp106800_c2_seq3	853	2	52.745	38.7546	44.5285	21.1869	17.323	40.7561	41.4656	0	-0.444666	-0.244307	-1.31586	-1.60635	-0.372018	-0.347119	--	--	--	--	--	--	--	--	--	--	--	--	--	--
comp106801_c0_seq2	1033	2	34.9382	21.4175	26.6211	16.9075	10.2753	20.9675	20.1061	0	-0.706015	-0.392235	-1.04715	-1.76562	-0.736647	-0.797168	--	--	--	--	--	--	--	--	--	--	--	--	--	--
comp106882_c0_seq1	1884	2	7.97465	1.6947	2.7299	1.1981	0.128	2.3593	1.81295	0	-2.23439	-1.54657	-2.73467	-5.96121	-1.75706	-2.13708	sp|P26302|KPPR_WHEAT	685	0	Phosphoribulokinase, chloroplastic OS=Triticum aestivum PE=2 SV=1	sll1525	473	8e-164	COG0572	Uridine kinase	K00855	0	729	rcu:RCOM_1316960	phosphoribulokinase [EC:2.7.1.19]
comp106902_c0_seq1	1004	2	94.9159	69.1775	78.0299	47.8116	28.4147	75.0923	80.2969	0	-0.456347	-0.282623	-0.989289	-1.74001	-0.337986	-0.241305	sp|A2YBX5|G11A_ORYSI	122	8e-31	Protein kinase G11A OS=Oryza sativa subsp. indica GN=OsI_021818 PE=2 SV=1	--	--	--	--	--	K08286	2e-46	166	aly:ARALYDRAFT_494187	protein-serine/threonine kinase [EC:2.7.11.-]
comp106981_c0_seq1	1529	2	27.7773	19.4425	22.9381	16.789	7.81035	21.5431	24.0385	0	-0.514693	-0.276164	-0.72639	-1.83045	-0.366681	-0.208562	sp|Q93XM7|MCAT_ARATH	476	8e-168	Mitochondrial carnitine/acylcarnitine carrier-like protein OS=Arabidopsis thaliana GN=BOU PE=1 SV=1	--	--	--	--	--	K15109	0	521	vvi:100257503	solute carrier family 25 (mitochondrial carnitine/acylcarnitine transporter), member 20/29
comp106986_c3_seq89	1032	2	2.3402	1.61415	1.9214	6.0733	6.9546	4.30685	1.41195	0	-0.535857	-0.284474	1.37585	1.57134	0.880001	-0.728943	--	--	--	--	--	--	--	--	--	K15015	3e-27	113	vvi:100265815	solute carrier family 32 (vesicular inhibitory amino acid transporter)
comp107001_c1_seq1	392	2	26.0297	14.3054	19.6813	17.6214	4.9229	19.7729	17.8176	0	-0.863607	-0.403336	-0.562833	-2.40258	-0.396637	-0.546858	--	--	--	--	PA1137	47.4	1e-06	COG0604	NADPH:quinone reductase and related Zn-dependent oxidoreductases	K00344	3e-13	65.9	osa:4331066	NADPH2:quinone reductase [EC:1.6.5.5]
comp107029_c0_seq1	1556	2	76.1343	59.7353	60.0378	65.2879	24.187	52.8143	57.0275	0	-0.349964	-0.342675	-0.221731	-1.65431	-0.527617	-0.416889	sp|Q75LR7|SAPK1_ORYSJ	558	0	Serine/threonine-protein kinase SAPK1 OS=Oryza sativa subsp. japonica GN=SAPK1 PE=1 SV=1	SPAC14C4.03	126	6e-31	COG0515	Serine/threonine protein kinase	K14498	0	594	gmx:100807981	serine/threonine-protein kinase SRK2 [EC:2.7.11.1]
comp107045_c0_seq2	491	2	2.33635	1.71105	1.8967	5.5155	7.98395	4.4104	1.0105	0	-0.449374	-0.300765	1.23924	1.77285	0.916653	-1.20919	--	--	--	--	--	--	--	--	--	--	--	--	--	--
comp107045_c1_seq1	899	2	3.27425	1.2482	1.5604	3.584	7.7151	4.3744	1.46825	0	-1.39132	-1.06925	0.130406	1.23652	0.417921	-1.15707	--	--	--	--	--	--	--	--	--	--	--	--	--	--
comp107059_c1_seq3	795	2	41.1261	29.4172	34.5984	26.7984	13.1246	39.9256	33.1555	0	-0.483394	-0.249347	-0.617907	-1.64778	-0.0427384	-0.310804	--	--	--	--	--	--	--	--	--	--	--	--	--	--
comp107210_c0_seq1	2088	2	14.7715	9.2662	7.07435	4.41825	2.4552	9.25265	8.82405	0	-0.672771	-1.06215	-1.74127	-2.58891	-0.674883	-0.743308	sp|Q9M331|PTR45_ARATH	768	0	Probable peptide/nitrate transporter At3g53960 OS=Arabidopsis thaliana GN=At3g53960 PE=2 SV=2	ECU11g1050	120	3e-28	COG3104	Dipeptide/tripeptide permease	K14638	5e-151	452	ppp:PHYPADRAFT_134814	solute carrier family 15 (peptide/histidine transporter), member 3/4
comp107303_c0_seq6	1303	2	8.5801	4.1128	4.30585	4.3268	0.74065	3.3226	3.57735	0	-1.06087	-0.994696	-0.987694	-3.53413	-1.36868	-1.2621	--	--	--	--	--	--	--	--	--	--	--	--	--	--
comp107348_c1_seq9	680	2	0.8435	0.27005	0.5175	5.64965	5.322	1.3409	1.1337	0	-1.64316	-0.704829	2.7437	2.65751	0.668742	0.426579	--	--	--	--	--	--	--	--	--	--	--	--	--	--
comp107349_c0_seq3	1405	2	10.8763	5.03175	3.2837	4.4233	17.6425	6.36725	7.1016	0	-1.11206	-1.72779	-1.29799	0.697867	-0.772446	-0.614972	sp|Q9FLF4|PUB27_ARATH	412	9e-142	U-box domain-containing protein 27 OS=Arabidopsis thaliana GN=PUB27 PE=2 SV=1	--	--	--	--	--	K09561	2e-06	50.4	pop:POPTR_830590	STIP1 homology and U-box containing protein 1 [EC:6.3.2.19]
comp107349_c0_seq4	1063	2	3.87665	1.88405	1.43025	2.19685	6.35475	1.8227	2.64695	0	-1.04097	-1.43854	-0.819374	0.713025	-1.08873	-0.55048	sp|Q9FLF4|PUB27_ARATH	288	1e-94	U-box domain-containing protein 27 OS=Arabidopsis thaliana GN=PUB27 PE=2 SV=1	--	--	--	--	--	K09561	2e-06	50.1	pop:POPTR_830590	STIP1 homology and U-box containing protein 1 [EC:6.3.2.19]
comp107356_c0_seq1	2791	2	4.51055	2.60605	3.52005	2.5643	0.99415	4.0843	3.7132	0	-0.791439	-0.357707	-0.814738	-2.18177	-0.143215	-0.28064	sp|C0LGS2|Y4361_ARATH	1164	0	Probable LRR receptor-like serine/threonine-protein kinase At4g36180 OS=Arabidopsis thaliana GN=At4g36180 PE=1 SV=1	alr0124_1	142	2e-35	COG4886	Leucine-rich repeat (LRR) protein	K13420	3e-128	417	sbi:SORBI_06g028760	LRR receptor-like serine/threonine-protein kinase FLS2 [EC:2.7.11.1]
comp107359_c0_seq4	821	2	40.0622	16.7024	25.0647	13.188	3.74675	24.2221	12.1085	0	-1.26218	-0.676586	-1.60301	-3.41853	-0.725916	-1.72622	sp|Q9ZUG9|BH066_ARATH	124	3e-33	Transcription factor bHLH66 OS=Arabidopsis thaliana GN=BHLH66 PE=2 SV=1	--	--	--	--	--	--	--	--	--	--
comp107359_c0_seq9	318	2	33.4965	19.6306	23.1286	13.515	3.7932	31.7244	15.8723	0	-0.770904	-0.534333	-1.30945	-3.14252	-0.0784153	-1.0775	sp|Q9SX31|PERK9_ARATH	45.8	7e-07	Proline-rich receptor-like protein kinase PERK9 OS=Arabidopsis thaliana GN=PERK9 PE=2 SV=1	--	--	--	--	--	--	--	--	--	--
comp107397_c0_seq2	1881	2	123.234	90.7233	95.4659	53.7612	33.6333	104.073	99.0762	0	-0.441851	-0.368339	-1.19676	-1.87343	-0.243807	-0.314786	sp|Q8W486|Y1491_ARATH	87	7e-18	Uncharacterized protein At1g04910 OS=Arabidopsis thaliana GN=At1g04910 PE=1 SV=1	--	--	--	--	--	--	--	--	--	--
comp107403_c0_seq1	2061	2	64.2572	23.3961	33.13	27.6546	11.9099	22.1477	23.2461	0	-1.45759	-0.955719	-1.21634	-2.4317	-1.5367	-1.46687	sp|Q9FM89|FDL38_ARATH	134	1e-33	F-box/FBD/LRR-repeat protein At5g56420 OS=Arabidopsis thaliana GN=At5g56420 PE=2 SV=1	--	--	--	--	--	--	--	--	--	--
comp107455_c0_seq1	2214	2	10.972	4.18395	4.33155	3.40895	0.84455	5.30245	4.2662	0	-1.39089	-1.34087	-1.68643	-3.6995	-1.0491	-1.3628	sp|Q9SA69|Y1301_ARATH	840	0	BTB/POZ domain-containing protein At1g03010 OS=Arabidopsis thaliana GN=At1g03010 PE=2 SV=1	--	--	--	--	--	--	--	--	--	--
comp107500_c3_seq1	375	2	2.7774	0.95245	1.71095	2.92895	9.9717	3.3417	4.4202	0	-1.54402	-0.698937	0.0766486	1.8441	0.266847	0.670377	sp|Q9LK03|PERK2_ARATH	43.9	6e-06	Proline-rich receptor-like protein kinase PERK2 OS=Arabidopsis thaliana GN=PERK2 PE=2 SV=3	--	--	--	--	--	--	--	--	--	--
comp107501_c0_seq2	1765	2	16.226	11.8231	9.2022	12.4859	18.9311	8.00745	8.4262	0	-0.456705	-0.818257	-0.378008	0.222451	-1.01889	-0.945353	sp|B3LFC0|Y1332_ARATH	338	5e-112	Probable receptor-like protein kinase At1g33260 OS=Arabidopsis thaliana GN=At1g33260 PE=2 SV=1	BS_yloP_1	93.6	3e-20	COG0515	Serine/threonine protein kinase	K04733	8e-47	169	smo:SELMODRAFT_159261	interleukin-1 receptor-associated kinase 4 [EC:2.7.11.1]
comp107515_c0_seq2	798	2	13.9024	10.5172	10.3239	8.9086	1.965	10.9265	11.9413	0	-0.402588	-0.429358	-0.642069	-2.82274	-0.347508	-0.219379	sp|Q9SSE8|GLYT1_ARATH	180	9e-54	Probable glycosyltransferase At3g07620 OS=Arabidopsis thaliana GN=At3g07620 PE=3 SV=1	--	--	--	--	--	--	--	--	--	--
comp107522_c1_seq1	1386	2	21.0044	14.6752	16.1302	11.2544	5.74375	21.6269	22.5155	0	-0.517315	-0.380935	-0.900206	-1.87063	0.0421285	0.100224	sp|Q84WU2|UBP13_ARATH	152	2e-39	Ubiquitin carboxyl-terminal hydrolase 13 OS=Arabidopsis thaliana GN=UBP13 PE=1 SV=1	YMR304w	50.1	9e-06	COG5077	Ubiquitin carboxyl-terminal hydrolase	K11838	5e-40	155	pop:POPTR_820184	ubiquitin carboxyl-terminal hydrolase 7 [EC:3.1.2.15]
comp107695_c2_seq23	461	2	4.1584	0.8187	0.50545	1.8142	5.75705	3.09245	0.01	0	-2.34462	-3.04039	-1.1967	0.469301	-0.427278	-8.69988	--	--	--	--	--	--	--	--	--	--	--	--	--	--
comp107696_c2_seq1	591	2	51828.4	24478.8	33550.8	24257.1	9889.02	43604.6	41934.5	0	-1.08221	-0.627398	-1.09533	-2.38984	-0.249263	-0.305607	sp|O24059|MT3_MALDO	103	3e-29	Metallothionein-like protein type 3 OS=Malus domestica GN=MT2 PE=3 SV=1	--	--	--	--	--	--	--	--	--	--
comp107711_c0_seq2	1756	2	14.9657	7.3043	5.6889	8.32645	14.8713	6.84785	7.225	0	-1.03484	-1.39544	-0.845886	-0.00912899	-1.12794	-1.05059	sp|Q56XX3|Y2215_ARATH	446	5e-153	Uncharacterized protein At2g02148 OS=Arabidopsis thaliana GN=At2g02148 PE=2 SV=1	--	--	--	--	--	--	--	--	--	--
comp107769_c0_seq3	1270	2	16.3148	7.92015	11.681	6.5935	3.56185	12.0268	6.6473	0	-1.04258	-0.482013	-1.30706	-2.19548	-0.439918	-1.29534	sp|Q9LW49|ERF4_NICSY	182	5e-55	Ethylene-responsive transcription factor 4 OS=Nicotiana sylvestris GN=ERF4 PE=2 SV=1	--	--	--	--	--	K09286	4e-49	167	aly:ARALYDRAFT_897795	EREBP-like factor
comp107857_c0_seq3	461	2	34.8391	15.0062	20.1519	9.4865	4.97165	21.5117	16.3881	0	-1.21515	-0.789791	-1.87676	-2.80891	-0.695586	-1.08805	--	--	--	--	--	--	--	--	--	--	--	--	--	--
comp107877_c0_seq3	1397	2	17.4569	8.00545	10.7928	6.32765	2.54705	11.3409	9.9877	0	-1.12475	-0.693732	-1.46406	-2.7769	-0.62226	-0.805577	sp|Q9FFW5|PERK8_ARATH	40.4	3e-09	Proline-rich receptor-like protein kinase PERK8 OS=Arabidopsis thaliana GN=PERK8 PE=1 SV=1	PA1297	50.8	3e-06	COG1230	Co/Zn/Cd efflux system component	K01115	1e-08	58.5	vcn:VOLCADRAFT_99471	phospholipase D [EC:3.1.4.4]
comp107922_c1_seq1	1495	2	61.0617	10.5739	9.65245	4.152	1.8558	28.1698	12.3846	0	-2.52976	-2.6613	-3.87839	-5.04015	-1.11612	-2.30172	sp|Q05466|HAT4_ARATH	325	3e-109	Homeobox-leucine zipper protein HAT4 OS=Arabidopsis thaliana GN=HAT4 PE=1 SV=1	ECU03g1170	50.4	2e-06	COG5576	Homeodomain-containing transcription factor	K09338	9e-109	325	ath:AT4G16780	homeobox-leucine zipper protein
comp107931_c0_seq3	2500	2	27.1659	19.924	22.3475	14.581	9.09485	22.9764	20.2027	0	-0.447292	-0.281686	-0.89771	-1.57868	-0.241644	-0.427251	sp|P48619|FAD3C_RICCO	732	0	Omega-3 fatty acid desaturase, chloroplastic OS=Ricinus communis GN=FAD7A-1 PE=2 SV=1	all1597	392	2e-129	COG3239	Fatty acid desaturase	K10257	0	742	pop:POPTR_820418	omega-3 fatty acid desaturase (delta-15 desaturase) [EC:1.14.19.-]
comp107978_c0_seq1	2825	2	5.605	3.34255	2.83305	4.31875	5.55075	3.9133	5.42875	0	-0.745765	-0.984358	-0.376101	-0.0140317	-0.518329	-0.0460943	sp|O81905|SD18_ARATH	986	0	Receptor-like serine/threonine-protein kinase SD1-8 OS=Arabidopsis thaliana GN=SD18 PE=1 SV=1	CAC1728_1	97.8	5e-21	COG0515	Serine/threonine protein kinase	K04733	3e-69	236	smo:SELMODRAFT_159261	interleukin-1 receptor-associated kinase 4 [EC:2.7.11.1]
comp108150_c0_seq1	1868	2	5.50825	3.52065	4.44135	5.79225	10.816	5.00345	5.25955	0	-0.645752	-0.310596	0.0725298	0.973501	-0.138671	-0.0666547	--	--	--	--	--	--	--	--	--	--	--	--	--	--
comp108159_c0_seq2	1200	2	5.3964	1.9979	2.7776	1.67525	0.1005	2.9444	1.223	0	-1.43351	-0.958158	-1.68762	-5.74673	-0.874024	-2.14157	sp|Q0JG98|PIR7A_ORYSJ	192	5e-59	Probable esterase PIR7A OS=Oryza sativa subsp. japonica GN=PIR7A PE=2 SV=2	XFa0032	51.2	1e-06	COG0596	Predicted hydrolases or acyltransferases (alpha/beta hydrolase superfamily)	K08233	1e-54	182	ath:AT2G23600	polyneuridine-aldehyde esterase [EC:3.1.1.78]
comp108183_c1_seq1	486	2	81.0434	34.0234	52.041	23.6678	14.519	41.3978	31.7418	0	-1.25217	-0.639045	-1.77577	-2.48076	-0.969139	-1.35231	--	--	--	--	--	--	--	--	--	--	--	--	--	--
comp108215_c0_seq2	1322	2	66.5242	15.2654	10.3001	7.29835	3.467	23.1488	16.8764	0	-2.12361	-2.69123	-3.18824	-4.26212	-1.52294	-1.97887	--	--	--	--	--	--	--	--	--	--	--	--	--	--
comp108224_c0_seq4	611	2	41.3468	10.2073	22.0947	5.026	5.72505	13.336	20.0017	0	-2.01817	-0.904077	-3.04029	-2.85241	-1.63245	-1.04765	sp|Q501F8|WTR32_ARATH	159	1e-47	WAT1-related protein At4g08300 OS=Arabidopsis thaliana GN=At4g08300 PE=2 SV=1	--	--	--	--	--	--	--	--	--	--
comp108270_c0_seq1	1861	2	5.37765	2.97445	4.19845	2.05485	9.10655	5.4516	3.77325	0	-0.854353	-0.357119	-1.38794	0.759929	0.0197038	-0.511168	sp|Q9LJM4|IKU2_ARATH	505	3e-168	Receptor-like protein kinase HAIKU2 OS=Arabidopsis thaliana GN=IKU2 PE=1 SV=1	CAC0404_1	91.3	2e-19	COG0515	Serine/threonine protein kinase	K00924	4e-127	399	aly:ARALYDRAFT_473063	[EC:2.7.1.-]
comp108306_c0_seq1	2098	2	6.88535	2.4537	3.64735	2.6501	0.7761	4.2648	2.93665	0	-1.48857	-0.916681	-1.37748	-3.14922	-0.691052	-1.22936	sp|Q06327|LOX1_ARATH	76.3	4e-14	Linoleate 9S-lipoxygenase 1 OS=Arabidopsis thaliana GN=LOX1 PE=1 SV=1	PA1267	127	4e-31	COG0665	Glycine/D-amino acid oxidases (deaminating)	K00454	1e-18	92	rcu:RCOM_1627250	lipoxygenase [EC:1.13.11.12]
comp108369_c1_seq2	1380	2	21.7559	17.6206	15.5725	14.6823	5.3322	16.8073	18.8941	0	-0.304144	-0.482401	-0.567329	-2.0286	-0.372314	-0.203471	--	--	--	--	--	--	--	--	--	--	--	--	--	--
comp108392_c0_seq2	2007	2	12.6051	8.1769	6.73495	7.10185	16.1377	6.3605	6.52355	0	-0.624382	-0.904268	-0.827741	0.356427	-0.986795	-0.950278	sp|Q9FFW5|PERK8_ARATH	53.5	4e-07	Proline-rich receptor-like protein kinase PERK8 OS=Arabidopsis thaliana GN=PERK8 PE=1 SV=1	--	--	--	--	--	K01115	7e-06	45.1	vcn:VOLCADRAFT_99471	phospholipase D [EC:3.1.4.4]
comp108419_c0_seq1	1941	2	85.0714	24.8694	26.8989	11.6224	7.4267	54.0528	34.8888	0	-1.77431	-1.66113	-2.87177	-3.51788	-0.654304	-1.28591	sp|Q9ZSY8|IAA27_ARATH	317	8e-104	Auxin-responsive protein IAA27 OS=Arabidopsis thaliana GN=IAA27 PE=1 SV=1	--	--	--	--	--	K14484	2e-61	205	ath:AT3G23050	auxin-responsive protein IAA
comp108580_c0_seq2	1718	2	3.06055	2.08405	2.24235	6.4783	6.3193	4.77605	2.92245	0	-0.554401	-0.448779	1.08182	1.04597	0.642027	-0.0666126	sp|Q9FYV1|INO1_SESIN	956	0	Inositol-3-phosphate synthase OS=Sesamum indicum PE=2 SV=1	YJL153c	536	0	COG1260	Myo-inositol-1-phosphate synthase	K01858	0	959	pop:POPTR_831371	myo-inositol-1-phosphate synthase [EC:5.5.1.4]
comp108685_c1_seq2	1071	2	25.9703	18.5608	22.1873	14.1647	7.43345	18.4062	12.8659	0	-0.484601	-0.227123	-0.87456	-1.80476	-0.496664	-1.0133	sp|Q8W469|SIPL2_ARATH	316	5e-104	Signal peptide peptidase-like 2 OS=Arabidopsis thaliana GN=SPPL2 PE=2 SV=1	--	--	--	--	--	K09597	6e-113	340	mtr:MTR_7g077800	signal peptide peptidase-like 2B [EC:3.4.23.-]
comp108690_c1_seq1	1553	2	13.0953	7.01695	7.0371	5.3271	14.1367	4.1465	6.5373	0	-0.900133	-0.895996	-1.29763	0.110396	-1.65908	-1.00228	sp|Q9FGZ4|WRK48_ARATH	268	4e-85	Probable WRKY transcription factor 48 OS=Arabidopsis thaliana GN=WRKY48 PE=2 SV=1	--	--	--	--	--	K13424	5e-33	132	osa:4338474	WRKY transcription factor 33
comp108720_c2_seq1	943	2	19.1921	11.9163	10.6059	12.887	2.94195	13.2983	11.5554	0	-0.68757	-0.855639	-0.574602	-2.70567	-0.529271	-0.731952	sp|O49841|RAC2A_ARATH	216	8e-70	Ras-related protein RABC2a OS=Arabidopsis thaliana GN=RABC2A PE=1 SV=1	SPAC18G6.03	75.5	2e-15	COG1100	GTPase SAR1 and related small G proteins	K07910	8e-75	229	vvi:100267442	Ras-related protein Rab-18
comp108868_c0_seq1	1612	2	224.63	142.437	147.896	58.0266	51.1461	182.76	153.136	0	-0.657229	-0.602967	-1.95276	-2.13485	-0.2976	-0.552741	sp|Q9SNC3|FLA4_ARATH	421	5e-144	Fasciclin-like arabinogalactan protein 4 OS=Arabidopsis thaliana GN=FLA4 PE=1 SV=1	SPBC28F2.12	94.7	1e-19	COG0086	DNA-directed RNA polymerase, beta' subunit/160 kD subunit	K01115	2e-29	121	vcn:VOLCADRAFT_99471	phospholipase D [EC:3.1.4.4]
comp108894_c0_seq2	1004	2	93.71	30.2788	19.3199	11.2485	6.7279	35.0798	31.8551	0	-1.62989	-2.27811	-3.05848	-3.79997	-1.41756	-1.55668	--	--	--	--	--	--	--	--	--	--	--	--	--	--
comp108896_c0_seq10	509	2	5.5058	3.0057	3.67015	3.9891	17.4182	3.4706	2.6035	0	-0.873251	-0.585113	-0.464889	1.66157	-0.665767	-1.0805	--	--	--	--	--	--	--	--	--	--	--	--	--	--
comp108896_c1_seq3	1129	2	10.2234	4.3406	5.63635	5.23025	31.0907	6.3085	6.6724	0	-1.23591	-0.859042	-0.966923	1.60461	-0.696506	-0.615597	sp|Q8W486|Y1491_ARATH	60.1	7e-11	Uncharacterized protein At1g04910 OS=Arabidopsis thaliana GN=At1g04910 PE=1 SV=1	--	--	--	--	--	--	--	--	--	--
comp108896_c1_seq4	1085	2	8.62995	6.829	6.3638	5.79755	49.3051	7.3517	6.8995	0	-0.337678	-0.439464	-0.573909	2.51431	-0.231274	-0.32286	sp|Q8W486|Y1491_ARATH	58.9	1e-10	Uncharacterized protein At1g04910 OS=Arabidopsis thaliana GN=At1g04910 PE=1 SV=1	--	--	--	--	--	--	--	--	--	--
comp108901_c0_seq1	1987	2	7.99655	4.4458	5.817	3.19235	1.6695	4.35915	6.49075	0	-0.846935	-0.459102	-1.32476	-2.25996	-0.875331	-0.300993	sp|Q9FN69|GL3_ARATH	421	4e-139	Transcription factor GLABRA 3 OS=Arabidopsis thaliana GN=GL3 PE=1 SV=1	--	--	--	--	--	K13422	6e-30	127	vvi:100250607	transcription factor MYC2
comp108985_c0_seq1	1689	2	22.1162	16.9354	17.3995	16.2783	6.7487	20.7163	15.5037	0	-0.385057	-0.346062	-0.442149	-1.71242	-0.0943372	-0.512496	--	--	--	--	MTH47	122	9e-31	COG1608	Predicted archaeal kinase	K12657	2e-06	52	mtr:MTR_4g020450	delta-1-pyrroline-5-carboxylate synthetase [EC:2.7.2.11 1.2.1.41]
comp109028_c1_seq11	928	2	3.8386	2.67545	2.5822	1.96805	0.06495	2.7018	2.5204	0	-0.520799	-0.571979	-0.963813	-5.88511	-0.506659	-0.606928	sp|Q9FGK5|RAA5A_ARATH	171	4e-52	Ras-related protein RABA5a OS=Arabidopsis thaliana GN=RABA5A PE=2 SV=1	SPAC18G6.03	74.7	3e-15	COG1100	GTPase SAR1 and related small G proteins	K07976	3e-52	172	aly:ARALYDRAFT_494220	Rab family, other
comp109077_c0_seq1	1306	2	32.2117	16.5353	19.1049	9.9223	3.41765	21.0764	15.7772	0	-0.96204	-0.753638	-1.69884	-3.23651	-0.611956	-1.02975	sp|Q9LH79|SWET2_ARATH	289	2e-96	Bidirectional sugar transporter SWEET2 OS=Arabidopsis thaliana GN=SWEET2 PE=2 SV=1	--	--	--	--	--	K15382	5e-110	324	vvi:100262300	solute carrier family 50 (sugar transporter)
comp109077_c1_seq2	1346	2	8.30205	4.568	5.72675	3.86105	0.94105	7.5358	6.9495	0	-0.861905	-0.535751	-1.10447	-3.14112	-0.139707	-0.256558	sp|Q9LH79|SWET2_ARATH	290	1e-96	Bidirectional sugar transporter SWEET2 OS=Arabidopsis thaliana GN=SWEET2 PE=2 SV=1	--	--	--	--	--	K15382	6e-110	325	vvi:100262300	solute carrier family 50 (sugar transporter)
comp109121_c0_seq8	391	2	10.5905	6.76785	6.8925	9.078	21.5952	8.1601	9.82915	0	-0.645994	-0.619665	-0.222317	1.02794	-0.376105	-0.107625	--	--	--	--	--	--	--	--	--	--	--	--	--	--
comp109134_c0_seq11	539	2	1.8016	0.75655	0.7632	3.96805	6.0429	2.00765	2.16445	0	-1.25177	-1.23915	1.13915	1.74596	0.156229	0.264722	sp|P0C8Z0|Y8359_ORYSI	214	4e-71	Uncharacterized protein OsI_027940 OS=Oryza sativa subsp. indica GN=OsI_027940 PE=1 SV=2	--	--	--	--	--	--	--	--	--	--
comp109182_c0_seq3	2271	2	7.36675	4.44955	3.8563	3.48425	1.16865	5.0948	3.75465	0	-0.727369	-0.933811	-1.08018	-2.65619	-0.532003	-0.97235	sp|Q9SM59|PGMP_PEA	1018	0	Phosphoglucomutase, chloroplastic OS=Pisum sativum GN=PGMP PE=2 SV=1	mlr7590	635	0	COG0033	Phosphoglucomutase	K01835	0	1027	vvi:100247590	phosphoglucomutase [EC:5.4.2.2]
comp109183_c0_seq2	2181	2	8.065	2.2841	4.7138	2.2142	0.99555	6.45375	4.70585	0	-1.82005	-0.774784	-1.86489	-3.01811	-0.321537	-0.777219	--	--	--	--	--	--	--	--	--	K13667	0	558	gmx:100797600	protein glucosyltransferase [EC:2.4.1.-]
comp109183_c1_seq1	2130	2	9.7251	1.75425	3.3738	1.0538	0.65125	4.17385	3.53195	0	-2.47086	-1.52734	-3.20611	-3.90043	-1.22033	-1.46125	--	--	--	--	--	--	--	--	--	K13667	0	556	gmx:100797600	protein glucosyltransferase [EC:2.4.1.-]
comp109190_c1_seq1	3968	2	3.43255	2.4099	2.858	1.1923	0.8967	3.24625	2.54915	0	-0.510307	-0.264275	-1.52553	-1.93658	-0.0805066	-0.429264	sp|Q9LP24|Y1571_ARATH	752	0	Probable leucine-rich repeat receptor-like protein kinase At1g35710 OS=Arabidopsis thaliana GN=At1g35710 PE=2 SV=1	alr0124_1	142	3e-35	COG4886	Leucine-rich repeat (LRR) protein	K13420	0	568	pop:POPTR_1075175	LRR receptor-like serine/threonine-protein kinase FLS2 [EC:2.7.11.1]
comp109242_c0_seq11	757	2	22.7512	11.2416	7.11195	11.8603	20.3961	13.4753	9.21905	0	-1.0171	-1.67763	-0.939802	-0.157646	-0.755625	-1.30325	sp|P42066|PCKA_CUCSA	264	4e-84	Phosphoenolpyruvate carboxykinase [ATP] OS=Cucumis sativus GN=PCK PE=2 SV=1	YKR097w	65.1	2e-11	COG1866	Phosphoenolpyruvate carboxykinase (ATP)	K01610	1e-103	315	gmx:100786257	phosphoenolpyruvate carboxykinase (ATP) [EC:4.1.1.49]
comp109416_c0_seq2	2326	2	19.3187	14.2203	15.4772	11.6157	5.4451	16.2433	21.2044	0	-0.442037	-0.31985	-0.733924	-1.82696	-0.250145	0.134366	sp|Q9C7U5|E132_ARATH	746	0	Glucan endo-1,3-beta-glucosidase 2 OS=Arabidopsis thaliana GN=At1g66250 PE=1 SV=2	--	--	--	--	--	K14489	4e-16	84.7	vvi:100263145	arabidopsis histidine kinase 2/3/4 (cytokinin receptor) [EC:2.7.13.3]
comp109420_c0_seq5	779	2	18.1108	6.34285	4.0524	10.3354	38.0149	2.56085	2.42665	0	-1.51365	-2.16001	-0.809267	1.06971	-2.82216	-2.89982	sp|Q94BV7|NDB2_ARATH	379	1e-129	NAD(P)H dehydrogenase B2, mitochondrial OS=Arabidopsis thaliana GN=NDB2 PE=1 SV=1	YMR145c	152	3e-42	COG1252	NADH dehydrogenase, FAD-containing subunit	K03885	1e-142	413	gmx:100797657	NADH dehydrogenase [EC:1.6.99.3]
comp109520_c0_seq15	298	2	27.3868	17.0806	16.6465	41.8792	54.2389	27.7324	17.3788	0	-0.681118	-0.718266	0.612751	0.985847	0.0180892	-0.656156	--	--	--	--	--	--	--	--	--	--	--	--	--	--
comp109554_c0_seq19	1463	2	42.4802	19.4675	27.4419	12.3376	2.55575	31.6644	17.9276	0	-1.12572	-0.630408	-1.78373	-4.05497	-0.423927	-1.24461	sp|Q50EK3|C04C1_PINTA	62.8	2e-10	Cytochrome P450 704C1 OS=Pinus taeda GN=CYP704C1 PE=2 SV=1	--	--	--	--	--	--	--	--	--	--
comp109560_c0_seq2	794	2	19.4037	10.6013	11.3285	8.57905	3.03825	11.9882	13.3509	0	-0.872097	-0.776375	-1.17744	-2.67502	-0.694717	-0.539395	--	--	--	--	PA2980	49.3	1e-07	COG2835	Uncharacterized conserved protein	--	--	--	--	--
comp109660_c1_seq2	1700	2	34.8918	16.2704	21.7934	14.2452	5.9603	20.8855	22.8694	0	-1.10064	-0.678997	-1.29242	-2.54943	-0.740386	-0.609473	sp|Q9C8L4|GLO2O_ARATH	426	2e-147	Hydroxyacylglutathione hydrolase 3, mitochondrial OS=Arabidopsis thaliana GN=GLY3 PE=1 SV=3	slr1259	214	3e-65	COG0491	Zn-dependent hydrolases, including glyoxylases	K01069	4e-21	94.4	mtr:MTR_5g068440	hydroxyacylglutathione hydrolase [EC:3.1.2.6]
comp109771_c0_seq1	628	2	12.002	3.66575	7.33765	3.6825	0.76805	7.5335	5.5404	0	-1.71109	-0.709885	-1.70452	-3.96593	-0.671883	-1.11521	--	--	--	--	--	--	--	--	--	--	--	--	--	--
comp109868_c1_seq2	2122	2	133.466	67.2942	75.9242	53.8569	24.3295	90.4472	91.4534	0	-0.987918	-0.81384	-1.30927	-2.4557	-0.561324	-0.545364	sp|Q9ZSR7|TPT_ARATH	560	0	Triose phosphate/phosphate translocator TPT, chloroplastic OS=Arabidopsis thaliana GN=TPT PE=2 SV=1	ECU06g1290	53.5	6e-07	COG0697	Permeases of the drug/metabolite transporter (DMT) superfamily	K15283	0	599	rcu:RCOM_1620950	solute carrier family 35, member E1
comp109897_c1_seq1	235	2	467.73	195.104	229.808	96.3833	65.9515	348.76	240.837	0	-1.26143	-1.02525	-2.27882	-2.8262	-0.423442	-0.95762	sp|P29515|TBB7_ARATH	44.3	1e-06	Tubulin beta-7 chain OS=Arabidopsis thaliana GN=TUBB7 PE=2 SV=1	--	--	--	--	--	K07375	3e-06	44.3	ath:AT2G29550	tubulin beta
comp109897_c1_seq2	537	2	36.2613	28.2151	27.077	12.3332	8.75965	38.9468	31.962	0	-0.361963	-0.421363	-1.55588	-2.04949	0.103072	-0.182073	sp|Q39445|TBB_CICAR	362	3e-126	Tubulin beta chain OS=Cicer arietinum GN=TUBB PE=2 SV=1	YFL037w	290	2e-97	COG5023	Tubulin	K07375	5e-126	362	rcu:RCOM_1598040	tubulin beta
comp109946_c0_seq1	1737	2	19.5087	13.09	10.4268	11.0207	19.2365	15.6809	15.1657	0	-0.575647	-0.903821	-0.823895	-0.0202713	-0.315105	-0.363301	sp|Q9LVL9|MES18_ARATH	180	1e-52	Methylesterase 18 OS=Arabidopsis thaliana GN=MES18 PE=2 SV=1	VC2718	55.8	6e-08	COG0596	Predicted hydrolases or acyltransferases (alpha/beta hydrolase superfamily)	K13544	1e-47	168	aly:ARALYDRAFT_493208	pheophorbidase [EC:3.1.1.82]
comp109966_c2_seq5	2695	2	100.696	47.8259	27.6761	82.9279	106.994	37.9113	40.8984	0	-1.07414	-1.86329	-0.280075	0.0875298	-1.40931	-1.29989	sp|O23482|OPT3_ARATH	1274	0	Oligopeptide transporter 3 OS=Arabidopsis thaliana GN=OPT3 PE=2 SV=3	--	--	--	--	--	--	--	--	--	--
comp109981_c0_seq1	1698	2	10.1135	5.02705	5.6804	1.2774	0.35515	11.4107	6.4765	0	-1.0085	-0.832218	-2.985	-4.83171	0.174099	-0.642996	sp|Q9FI78|HST_ARATH	333	2e-140	Shikimate O-hydroxycinnamoyltransferase OS=Arabidopsis thaliana GN=HST PE=2 SV=1	--	--	--	--	--	K13065	2e-143	346	pop:POPTR_554899	shikimate O-hydroxycinnamoyltransferase [EC:2.3.1.133]
comp110004_c0_seq2	416	2	667.299	172.537	372.985	103.474	77.1243	262.056	270.451	0	-1.95143	-0.839217	-2.68907	-3.11308	-1.34846	-1.30297	sp|Q6VAG1|TBA1_GOSHI	194	2e-61	Tubulin alpha-1 chain OS=Gossypium hirsutum PE=2 SV=1	SPBC16A3.15c	149	2e-43	COG5023	Tubulin	K07374	1e-62	199	rcu:RCOM_1584620	tubulin alpha
comp110005_c0_seq1	1596	2	136.909	28.2238	17.3724	16.4946	6.4244	64.9801	26.7146	0	-2.27823	-2.97834	-3.05315	-4.41351	-1.07514	-2.35751	sp|P42753|CCD31_ARATH	369	3e-124	Cyclin-D3-1 OS=Arabidopsis thaliana GN=CYCD3-1 PE=1 SV=3	YGR108w	64.7	2e-10	COG5024	Cyclin	K14505	5e-159	459	vvi:100264093	cyclin D3, plant
comp110011_c1_seq13	476	2	43.1696	19.9862	29.8149	20.3279	9.24995	36.6409	28.7044	0	-1.11101	-0.533978	-1.08655	-2.2225	-0.236561	-0.588745	sp|D4N501|DIOX2_PAPSO	127	6e-36	Probable 2-oxoglutarate/Fe(II)-dependent dioxygenase OS=Papaver somniferum GN=DIOX2 PE=2 SV=1	SPCC965.15	63.2	8e-12	COG3491	Isopenicillin N synthase and related dioxygenases	K05278	6e-33	120	vvi:100243852	flavonol synthase [EC:1.14.11.23]
comp110065_c0_seq3	3106	2	3.24795	1.2151	1.2772	0.3893	0.1165	1.68785	1.0284	0	-1.41845	-1.34654	-3.06058	-4.80113	-0.944343	-1.65913	sp|O24370|LOX21_SOLTU	1194	0	Linoleate 13S-lipoxygenase 2-1, chloroplastic OS=Solanum tuberosum GN=LOX2.1 PE=1 SV=1	--	--	--	--	--	K00454	0	1263	pop:POPTR_750772	lipoxygenase [EC:1.13.11.12]
comp110133_c0_seq2	1314	2	120.975	79.2577	87.5176	75.5943	34.9297	85.5195	66.9246	0	-0.610083	-0.467061	-0.678358	-1.79218	-0.500381	-0.854096	sp|O23661|ARFC_ARATH	585	0	Auxin response factor 3 OS=Arabidopsis thaliana GN=ARF3 PE=1 SV=2	--	--	--	--	--	K14486	0	646	rcu:RCOM_1011410	auxin response factor
comp110205_c0_seq1	1780	2	17.2003	15.7593	16.212	14.0521	6.0312	18.3773	18.6146	0	-0.126226	-0.0853716	-0.291643	-1.51192	0.0954872	0.113997	--	--	--	--	slr1821	340	4e-112	COG0750	Predicted membrane-associated Zn-dependent proteases 1	--	--	--	--	--
comp110247_c2_seq1	1708	2	34.1095	22.4177	26.864	29.2773	7.83905	20.6206	22.4431	0	-0.605535	-0.344497	-0.220389	-2.12142	-0.726091	-0.603902	sp|Q9LZV8|ATL74_ARATH	180	6e-54	RING-H2 finger protein ATL74 OS=Arabidopsis thaliana GN=ATL74 PE=2 SV=1	ECU07g0330	59.3	6e-09	COG5540	RING-finger-containing ubiquitin ligase	K05283	9e-16	82	aly:ARALYDRAFT_354960	phosphatidylinositol glycan, class W [EC:2.3.-.-]
comp110380_c0_seq1	1805	2	15.9947	3.81095	5.2158	1.65245	0.96905	8.46225	5.19755	0	-2.06937	-1.61663	-3.27491	-4.04487	-0.918476	-1.62169	sp|P0C8Q4|Y4990_ARATH	120	2e-28	Uncharacterized protein At4g19900 OS=Arabidopsis thaliana GN=At4g19900 PE=2 SV=1	--	--	--	--	--	K01988	7e-159	463	mtr:MTR_2g013300	lactosylceramide 4-alpha-galactosyltransferase [EC:2.4.1.228]
comp110467_c0_seq1	2699	2	14.7886	7.87525	5.28075	10.3521	17.475	9.41575	5.5431	0	-0.909083	-1.48567	-0.514564	0.240812	-0.651333	-1.41572	sp|O23482|OPT3_ARATH	1273	0	Oligopeptide transporter 3 OS=Arabidopsis thaliana GN=OPT3 PE=2 SV=3	--	--	--	--	--	--	--	--	--	--
comp110477_c0_seq1	1238	2	226.144	163.995	178.364	78.1775	43.2604	232.74	155.505	0	-0.46359	-0.342417	-1.53242	-2.38612	0.0414762	-0.540277	--	--	--	--	--	--	--	--	--	--	--	--	--	--
comp110547_c2_seq1	1072	2	76.2365	66.9274	71.0571	45.8852	29.0877	80.0093	60.5748	0	-0.187884	-0.101504	-0.732453	-1.39007	0.0696858	-0.331765	sp|B7FKW7|CYNS_MEDTR	276	1e-93	Cyanate hydratase OS=Medicago truncatula GN=CYN PE=2 SV=1	ZcynS	98.2	4e-24	COG1513	Cyanate lyase	K01725	6e-93	275	vvi:100245884	cyanate lyase [EC:4.2.1.104]
comp110625_c1_seq9	1390	2	0.6733	0.5576	0.50635	0.79385	3.29775	0.49215	0.3645	0	-0.272019	-0.411115	0.237617	2.29216	-0.452151	-0.885331	sp|Q9ZNR6|PDX12_ARATH	431	8e-151	Probable pyridoxal biosynthesis protein PDX1.2 OS=Arabidopsis thaliana GN=PDX12 PE=1 SV=1	SPAC29B12.04	305	8e-101	COG0214	Pyridoxine biosynthesis enzyme	K06215	2e-161	459	pop:POPTR_548840	pyridoxine biosynthesis protein [EC:4.-.-.-]
comp110703_c1_seq2	1685	2	6.7662	5.08985	5.9007	5.05625	1.4318	5.30955	3.81645	0	-0.410723	-0.19746	-0.420278	-2.24052	-0.349756	-0.826115	sp|Q8VZQ0|NRX3_ARATH	535	0	Probable nucleoredoxin 3 OS=Arabidopsis thaliana GN=At4g31240 PE=2 SV=1	--	--	--	--	--	--	--	--	--	--
comp110742_c0_seq1	1590	2	89.4147	22.6981	20.8722	10.4505	6.22095	36.3034	33.4793	0	-1.97794	-2.09893	-3.09693	-3.84531	-1.30041	-1.41724	sp|Q9ZSY8|IAA27_ARATH	295	2e-96	Auxin-responsive protein IAA27 OS=Arabidopsis thaliana GN=IAA27 PE=1 SV=1	--	--	--	--	--	K14484	7e-61	201	ath:AT3G23050	auxin-responsive protein IAA
comp110801_c0_seq5	592	2	30.9115	22.5967	21.1875	22.7066	3.3617	24.2575	19.2086	0	-0.452034	-0.544933	-0.445034	-3.20088	-0.349715	-0.686394	sp|Q6B931|RK27_GRATL	48.1	8e-08	50S ribosomal protein L27, chloroplastic OS=Gracilaria tenuistipitata var. liui GN=rpl27 PE=3 SV=1	SMc03772	50.1	6e-08	COG0211	Ribosomal protein L27	--	--	--	--	--
comp110891_c0_seq1	1442	2	7.8472	2.9031	3.52255	0.9958	0.0418	5.69025	4.10425	0	-1.43458	-1.15556	-2.97825	-7.55253	-0.463686	-0.935059	sp|Q9FI78|HST_ARATH	478	3e-167	Shikimate O-hydroxycinnamoyltransferase OS=Arabidopsis thaliana GN=HST PE=2 SV=1	--	--	--	--	--	K13065	4e-170	488	pop:POPTR_554899	shikimate O-hydroxycinnamoyltransferase [EC:2.3.1.133]
comp110891_c0_seq4	1877	2	10.9851	6.9189	7.4965	5.6839	2.8596	9.1999	5.9373	0	-0.666933	-0.551259	-0.950595	-1.94166	-0.255858	-0.887669	sp|Q9FI78|HST_ARATH	732	0	Shikimate O-hydroxycinnamoyltransferase OS=Arabidopsis thaliana GN=HST PE=2 SV=1	--	--	--	--	--	K13065	0	748	pop:POPTR_554899	shikimate O-hydroxycinnamoyltransferase [EC:2.3.1.133]
comp110929_c0_seq4	620	2	15.614	6.24595	6.40305	2.51105	0.19455	14.3384	8.32765	0	-1.32185	-1.28601	-2.63648	-6.32656	-0.122956	-0.906859	sp|Q9LV48|PERK1_ARATH	51.6	9e-08	Proline-rich receptor-like protein kinase PERK1 OS=Arabidopsis thaliana GN=PERK1 PE=1 SV=1	--	--	--	--	--	K01051	6e-06	47.4	gmx:100776781	pectinesterase [EC:3.1.1.11]
comp110993_c0_seq3	1894	2	8.1821	6.7163	6.62795	4.82825	1.91065	5.35535	8.1724	0	-0.284804	-0.303908	-0.760971	-2.09841	-0.61149	-0.00171135	--	--	--	--	--	--	--	--	--	--	--	--	--	--
comp111116_c2_seq13	893	2	19.2303	11.1796	9.0305	5.23305	1.68865	8.42305	11.256	0	-0.782513	-1.0905	-1.87766	-3.50944	-1.19097	-0.772693	--	--	--	--	--	--	--	--	--	--	--	--	--	--
comp111156_c0_seq1	1938	2	42.2483	10.0565	10.1951	7.0363	2.55175	17.9372	13.6972	0	-2.07076	-2.05101	-2.586	-4.04933	-1.23593	-1.62502	sp|Q9SZF7|SHR_ARATH	632	0	Protein SHORT-ROOT OS=Arabidopsis thaliana GN=SHR PE=1 SV=1	--	--	--	--	--	K14494	2e-45	170	aly:ARALYDRAFT_475738	DELLA protein
comp111183_c0_seq8	1372	2	5.035	2.8921	3.02455	2.21985	0.35175	2.98975	1.416	0	-0.799874	-0.735271	-1.18153	-3.83937	-0.751967	-1.83017	sp|Q8L4B2|NFYC9_ARATH	289	2e-96	Nuclear transcription factor Y subunit C-9 OS=Arabidopsis thaliana GN=NFYC9 PE=2 SV=1	YOR358w	136	9e-37	COG5208	CCAAT-binding factor, subunit C	K03506	5e-07	51.6	olu:OSTLU_19031	DNA polymerase epsilon subunit 4 [EC:2.7.7.7]
comp111209_c0_seq1	1641	2	61.528	18.6213	15.916	10.2793	2.49915	28.0586	19.4128	0	-1.72429	-1.95077	-2.5815	-4.62173	-1.1328	-1.66423	sp|Q9SZF7|SHR_ARATH	563	0	Protein SHORT-ROOT OS=Arabidopsis thaliana GN=SHR PE=1 SV=1	--	--	--	--	--	K14494	4e-46	170	gmx:547718	DELLA protein
comp111254_c0_seq2	2032	2	15.5104	7.30275	10.7797	6.0636	4.00695	9.2546	10.2832	0	-1.08672	-0.524926	-1.35499	-1.95266	-0.744993	-0.592947	sp|Q9LFP7|Y5158_ARATH	491	3e-168	Probable receptor-like protein kinase At5g15080 OS=Arabidopsis thaliana GN=At5g15080 PE=1 SV=1	Cgl2127_1	102	2e-22	COG0515	Serine/threonine protein kinase	K05658	7e-152	481	vvi:100262734	ATP-binding cassette, subfamily B (MDR/TAP), member 1
comp111321_c0_seq1	1417	2	12.7616	10.4375	10.2281	10.0394	3.7882	10.3346	9.348	0	-0.290033	-0.319264	-0.346143	-1.75222	-0.304327	-0.44908	sp|Q84K34|SIL10_ARATH	181	9e-53	E3 ubiquitin-protein ligase SINA-like 10 OS=Arabidopsis thaliana GN=At5g37930 PE=2 SV=1	--	--	--	--	--	K04506	4e-26	109	pop:POPTR_555252	E3 ubiquitin-protein ligase SIAH1 [EC:6.3.2.19]
comp111321_c0_seq2	1437	2	20.3671	12.9247	15.2031	12.4837	5.2465	20.5834	14.5048	0	-0.65611	-0.421875	-0.706201	-1.95681	0.0152407	-0.489705	sp|Q84K34|SIL10_ARATH	182	4e-53	E3 ubiquitin-protein ligase SINA-like 10 OS=Arabidopsis thaliana GN=At5g37930 PE=2 SV=1	--	--	--	--	--	K04506	4e-26	109	pop:POPTR_555252	E3 ubiquitin-protein ligase SIAH1 [EC:6.3.2.19]
comp111370_c0_seq2	2221	2	6.54245	5.4775	5.8731	7.5382	14.1205	3.51515	7.07395	0	-0.256313	-0.155709	0.204389	1.10989	-0.896245	0.112685	sp|Q9LS40|ASPG1_ARATH	260	2e-78	Protein ASPARTIC PROTEASE IN GUARD CELL 1 OS=Arabidopsis thaliana GN=ASPG1 PE=1 SV=1	--	--	--	--	--	K00924	3e-35	141	ath:AT5G22850	[EC:2.7.1.-]
comp111444_c0_seq1	2816	2	235.115	83.192	52.8918	46.9892	20.325	135.584	81.7265	0	-1.49885	-2.15225	-2.32296	-3.53204	-0.794174	-1.52449	sp|O65351|SUBL_ARATH	758	0	Subtilisin-like protease OS=Arabidopsis thaliana GN=ARA12 PE=1 SV=1	BH0831	140	2e-33	COG1404	Subtilisin-like serine proteases	K08653	2e-08	59.7	vvi:100264570	membrane-bound transcription factor site-1 protease [EC:3.4.21.112]
comp111448_c0_seq2	1919	2	24.1483	11.1591	5.75795	5.76165	1.1943	16.7177	10.0634	0	-1.1137	-2.06829	-2.06736	-4.33768	-0.530542	-1.2628	sp|Q9FUJ1|CKX7_ARATH	690	0	Cytokinin dehydrogenase 7 OS=Arabidopsis thaliana GN=CKX7 PE=1 SV=1	all0324	136	5e-34	COG0277	FAD/FMN-containing dehydrogenases	K00279	0	725	vvi:100245801	cytokinin dehydrogenase [EC:1.5.99.12]
comp111456_c0_seq2	414	2	3.5851	3.0562	2.6737	3.1885	13.9862	2.0662	3.6092	0	-0.230274	-0.423176	-0.169135	1.96391	-0.795033	0.00966573	--	--	--	--	--	--	--	--	--	--	--	--	--	--
comp111480_c0_seq3	1120	2	92.8578	26.4701	21.7414	18.7836	8.18545	57.4906	27.256	0	-1.81066	-2.09458	-2.30555	-3.50389	-0.691698	-1.76845	sp|O65351|SUBL_ARATH	381	1e-126	Subtilisin-like protease OS=Arabidopsis thaliana GN=ARA12 PE=1 SV=1	BS_vpr	68.2	9e-12	COG1404	Subtilisin-like serine proteases	K08653	2e-08	57.4	vvi:100264570	membrane-bound transcription factor site-1 protease [EC:3.4.21.112]
comp111480_c0_seq9	482	2	300.295	52.9331	79.8655	41.4618	22.1474	131.474	59.968	0	-2.50414	-1.91073	-2.85653	-3.76117	-1.19161	-2.32411	sp|Q9LLL8|XSP1_ARATH	68.9	4e-14	Xylem serine proteinase 1 OS=Arabidopsis thaliana GN=XSP1 PE=2 SV=1	--	--	--	--	--	--	--	--	--	--
comp111537_c2_seq2	856	2	480.189	331.521	294.092	170.172	44.5294	425.88	265.427	0	-0.534501	-0.707336	-1.49661	-3.43077	-0.173156	-0.855284	sp|Q9FMP0|MD19A_ARATH	52	7e-08	Mediator of RNA polymerase II transcription subunit 19a OS=Arabidopsis thaliana GN=MED19A PE=1 SV=1	YOR054c	51.6	9e-07	COG0452	Phosphopantothenoylcysteine synthetase/decarboxylase	K10772	1e-12	69.3	vcn:VOLCADRAFT_118317	AP endonuclease 2 [EC:4.2.99.18]
comp111613_c0_seq3	1011	2	2.91135	2.576	2.71765	1.9037	11.8715	1.91625	3.16935	0	-0.176556	-0.0993286	-0.612882	2.02774	-0.603402	0.122499	--	--	--	--	--	--	--	--	--	--	--	--	--	--
comp111645_c0_seq1	1647	2	19.7167	13.1469	9.257	8.97085	2.45335	13.1483	6.69645	0	-0.584701	-1.0908	-1.1361	-3.00659	-0.584547	-1.55795	sp|Q9LI74|CHUP1_ARATH	357	2e-112	Protein CHUP1, chloroplastic OS=Arabidopsis thaliana GN=CHUP1 PE=1 SV=1	Rv1078	57	2e-08	COG1714	Predicted membrane protein/domain	K15174	3e-10	64.3	rcu:RCOM_1489440	RNA polymerase II-associated factor 1
comp111669_c0_seq6	776	2	89.7601	22.5644	19.2907	19.9	73.5273	52.5102	40.6422	0	-1.99203	-2.21816	-2.17331	-0.287793	-0.773476	-1.14309	sp|Q9SB52|PUMP4_ARATH	228	6e-74	Mitochondrial uncoupling protein 4 OS=Arabidopsis thaliana GN=PUMP4 PE=2 SV=1	--	--	--	--	--	K15104	8e-87	262	vvi:100245527	solute carrier family 25 (mitochondrial oxoglutarate transporter), member 11
comp111669_c0_seq8	733	2	101.759	34.1662	21.459	20.9094	78.9093	45.0873	42.2702	0	-1.57452	-2.24551	-2.28293	-0.366894	-1.17437	-1.26745	sp|Q9SB52|PUMP4_ARATH	228	3e-74	Mitochondrial uncoupling protein 4 OS=Arabidopsis thaliana GN=PUMP4 PE=2 SV=1	--	--	--	--	--	K15104	1e-87	263	vvi:100245527	solute carrier family 25 (mitochondrial oxoglutarate transporter), member 11
comp111691_c0_seq2	1293	2	18.6434	13.7356	14.1906	11.9119	4.9911	16.3503	12.192	0	-0.440745	-0.393729	-0.646255	-1.90124	-0.189343	-0.612736	sp|Q8H157|PTR19_ARATH	403	3e-136	Nitrate transporter 1.2 OS=Arabidopsis thaliana GN=NRT1.2 PE=1 SV=1	SPBC28F2.12	63.2	7e-10	COG0086	DNA-directed RNA polymerase, beta' subunit/160 kD subunit	K14638	7e-64	216	smo:SELMODRAFT_448814	solute carrier family 15 (peptide/histidine transporter), member 3/4
comp111730_c0_seq1	2002	2	36.9323	10.4039	21.4192	6.39855	4.60915	13.1497	20.0702	0	-1.82776	-0.785977	-2.52906	-3.00231	-1.48985	-0.87983	--	--	--	--	--	--	--	--	--	--	--	--	--	--
comp111735_c0_seq1	2181	2	11.8809	4.6915	6.3178	3.7632	2.23975	9.1454	9.03895	0	-1.34052	-0.91115	-1.65861	-2.40723	-0.377526	-0.394417	sp|A5JTQ3|XYL2_MEDSV	149	4e-37	Beta-xylosidase/alpha-L-arabinofuranosidase 2 OS=Medicago sativa subsp. varia GN=Xyl2 PE=2 SV=1	CC0797	462	2e-151	COG1472	Beta-glucosidase-related glycosidases	K01188	0	730	aly:ARALYDRAFT_485079	beta-glucosidase [EC:3.2.1.21]
comp111749_c1_seq2	1630	2	40.6746	37.6891	37.7504	25.0388	15.4299	46.9868	36.246	0	-0.109983	-0.107638	-0.699967	-1.39841	0.208127	-0.166306	--	--	--	--	BS_yjcL	177	1e-49	COG5505	Predicted integral membrane protein	--	--	--	--	--
comp111803_c0_seq3	1705	2	0.4161	0.19335	0.20475	0.0739	2.2994	0.1338	0.17345	0	-1.10572	-1.02307	-2.49328	2.46626	-1.63685	-1.26241	sp|O82132|DRE2A_ARATH	194	4e-57	Dehydration-responsive element-binding protein 2A OS=Arabidopsis thaliana GN=DREB2A PE=1 SV=1	--	--	--	--	--	K09286	1e-57	196	ath:AT5G05410	EREBP-like factor
comp111824_c0_seq3	2920	2	19.5451	9.889	8.341	10.3234	3.2428	13.4071	9.17395	0	-0.982914	-1.22852	-0.920892	-2.5915	-0.543808	-1.0912	sp|Q9M8S6|SKOR_ARATH	919	0	Potassium channel SKOR OS=Arabidopsis thaliana GN=SKOR PE=1 SV=1	all2748	87.4	2e-17	COG0666	FOG: Ankyrin repeat	K06694	2e-17	84	sbi:SORBI_01g007540	26S proteasome non-ATPase regulatory subunit 10
comp111825_c0_seq6	2794	2	19.7351	10.1703	8.6813	8.54475	3.5617	16.562	7.47695	0	-0.956395	-1.18478	-1.20765	-2.47013	-0.252887	-1.40024	sp|Q9M8S6|SKOR_ARATH	925	0	Potassium channel SKOR OS=Arabidopsis thaliana GN=SKOR PE=1 SV=1	all2748	87	3e-17	COG0666	FOG: Ankyrin repeat	K06694	6e-17	82.8	sbi:SORBI_01g007540	26S proteasome non-ATPase regulatory subunit 10
comp111836_c0_seq14	1354	2	22.9201	9.0628	14.9728	7.67465	5.92435	15.2783	12.3684	0	-1.33858	-0.614264	-1.57844	-1.95188	-0.585129	-0.889949	sp|Q9ZPI6|AIM1_ARATH	144	3e-37	Peroxisomal fatty acid beta-oxidation multifunctional protein AIM1 OS=Arabidopsis thaliana GN=AIM1 PE=1 SV=1	BMEI0099	306	2e-101	COG1250	3-hydroxyacyl-CoA dehydrogenase	K00074	3e-168	475	rcu:RCOM_0589820	3-hydroxybutyryl-CoA dehydrogenase [EC:1.1.1.157]
comp111978_c0_seq1	1350	2	25.0528	11.1151	14.6259	6.3147	2.9037	18.7409	9.3933	0	-1.17245	-0.776444	-1.98819	-3.10901	-0.418784	-1.41527	sp|Q9SYT0|ANXD1_ARATH	444	5e-156	Annexin D1 OS=Arabidopsis thaliana GN=ANN1 PE=1 SV=1	--	--	--	--	--	--	--	--	--	--
comp111978_c0_seq4	1236	2	94.3889	64.4222	61.2987	25.5156	25.5199	89.5441	90.1489	0	-0.551061	-0.62276	-1.88724	-1.887	-0.0760196	-0.0663081	sp|Q9SYT0|ANXD1_ARATH	444	1e-156	Annexin D1 OS=Arabidopsis thaliana GN=ANN1 PE=1 SV=1	--	--	--	--	--	--	--	--	--	--
comp112018_c0_seq2	2180	2	59.0618	46.5821	40.3504	47.7244	15.4378	54.8149	43.3395	0	-0.34245	-0.549642	-0.307498	-1.93576	-0.107657	-0.446543	sp|P13443|DHGY_CUCSA	714	0	Glycerate dehydrogenase OS=Cucumis sativus GN=HPR-A PE=2 SV=1	PAB2374	200	1e-57	COG1052	Lactate dehydrogenase and related dehydrogenases	K15893	0	742	pop:POPTR_818203	hydroxypyruvate reductase 1
comp112049_c0_seq1	785	2	26.5163	22.7884	20.0367	30.2652	58.7006	17.8555	31.9059	0	-0.218583	-0.404235	0.19078	1.1465	-0.570515	0.266944	sp|Q8GY42|NAC25_ARATH	266	7e-89	NAC transcription factor 25 OS=Arabidopsis thaliana GN=NAC025 PE=2 SV=1	XF0818	78.2	8e-16	COG2730	Endoglucanase	K13195	1e-24	97.4	pop:POPTR_712972	cold-inducible RNA-binding protein
comp112055_c0_seq5	250	2	690.437	613.697	575.805	996.114	1329.23	812.409	503.365	0	-0.169983	-0.26193	0.528802	0.945014	0.234696	-0.455905	sp|P0CG83|UBIQP_HORVU	163	2e-53	Polyubiquitin (Fragment) OS=Hordeum vulgare PE=2 SV=1	YLL039c	161	1e-49	COG5272	Ubiquitin	K08770	1e-52	162	cre:CHLREDRAFT_140045	ubiquitin C
comp112123_c0_seq1	2379	2	18.4487	10.7161	8.32645	7.5257	3.2958	11.4983	9.1718	0	-0.783739	-1.14775	-1.29362	-2.48482	-0.682099	-1.00824	sp|Q9LVM0|Y5830_ARATH	704	0	Probable inactive receptor kinase At5g58300 OS=Arabidopsis thaliana GN=At5g58300 PE=1 SV=1	DR0058_1	67	3e-11	COG0515	Serine/threonine protein kinase	K10576	5e-93	311	vvi:100250088	ubiquitin-conjugating enzyme E2 H [EC:6.3.2.19]
comp112137_c0_seq4	2139	2	2.1523	1.30675	1.0909	2.7488	9.5023	1.19885	1.4757	0	-0.719896	-0.98036	0.352923	2.1424	-0.844228	-0.54448	--	--	--	--	--	--	--	--	--	K06636	1e-16	85.9	ppp:PHYPADRAFT_79481	structural maintenance of chromosome 1
comp112178_c0_seq2	1747	2	24.1923	21.9404	20.3024	16.9117	7.6637	24.4311	20.6546	0	-0.140955	-0.252898	-0.516531	-1.65843	0.0141738	-0.228088	--	--	--	--	BS_yjcL	177	2e-49	COG5505	Predicted integral membrane protein	--	--	--	--	--
comp112350_c2_seq5	560	2	40.0896	7.44445	5.42605	2.79805	0.2154	8.5488	6.0525	0	-2.42899	-2.88525	-3.84073	-7.54006	-2.22943	-2.72762	--	--	--	--	--	--	--	--	--	--	--	--	--	--
comp112362_c0_seq6	2643	2	8.76475	3.93705	5.0604	3.62195	1.4833	5.5403	4.01895	0	-1.1546	-0.792462	-1.27495	-2.5629	-0.661749	-1.12489	--	--	--	--	--	--	--	--	--	--	--	--	--	--
comp112384_c0_seq1	2106	2	65.1467	42.4094	34.7244	25.0648	10.3959	49.5705	43.8715	0	-0.619308	-0.90774	-1.37803	-2.64767	-0.394212	-0.57041	sp|Q9FLP0|MA651_ARATH	867	0	65-kDa microtubule-associated protein 1 OS=Arabidopsis thaliana GN=MAP65-1 PE=1 SV=1	MJ1643	54.3	8e-07	COG1196	Chromosome segregation ATPases	--	--	--	--	--
comp112412_c1_seq5	1920	2	4.70135	1.1636	2.0086	0.82135	0.15705	1.6913	2.3399	0	-2.01448	-1.22688	-2.51701	-4.90378	-1.47494	-1.00663	sp|Q8LLE5|FPP_SOLLC	379	5e-124	Filament-like plant protein (Fragment) OS=Solanum lycopersicum GN=FPP PE=1 SV=1	PH0929	71.2	4e-12	COG0419	ATPase involved in DNA repair	K10866	6e-11	67.4	olu:OSTLU_28736	DNA repair protein RAD50 [EC:3.6.-.-]
comp112504_c0_seq2	3102	2	0.7445	0.5361	0.5835	0.45395	0.01	0.71635	0.9462	0	-0.47377	-0.351539	-0.713738	-6.2182	-0.0556072	0.345873	sp|Q8L7W8|FUCO2_ARATH	874	0	Alpha-L-fucosidase 2 OS=Arabidopsis thaliana GN=At4g34260 PE=2 SV=1	--	--	--	--	--	K15923	0	1081	vvi:100266190	alpha-L-fucosidase 2 [EC:3.2.1.51]
comp112504_c0_seq3	3080	2	3.21485	2.1737	1.5767	1.17615	0.1371	3.01545	2.23695	0	-0.564599	-1.02784	-1.45068	-4.55145	-0.0923781	-0.523218	sp|Q8L7W8|FUCO2_ARATH	874	0	Alpha-L-fucosidase 2 OS=Arabidopsis thaliana GN=At4g34260 PE=2 SV=1	--	--	--	--	--	K15923	0	1081	vvi:100266190	alpha-L-fucosidase 2 [EC:3.2.1.51]
comp112534_c0_seq14	1075	2	81.697	38.5478	35.2255	18.316	9.31345	49.9372	30.0507	0	-1.08363	-1.21366	-2.15718	-3.13289	-0.710167	-1.44288	sp|Q05349|12KD_FRAAN	52.8	1e-08	Auxin-repressed 12.5 kDa protein OS=Fragaria ananassa PE=2 SV=1	--	--	--	--	--	--	--	--	--	--
comp112546_c0_seq1	1883	2	16.0431	6.18115	8.8686	4.96475	3.26715	9.2909	9.30845	0	-1.376	-0.85517	-1.69216	-2.29584	-0.788058	-0.785336	sp|Q84MB2|TIF8_ARATH	215	4e-64	Protein TIFY 8 OS=Arabidopsis thaliana GN=TIFY8 PE=1 SV=1	--	--	--	--	--	K13464	9e-06	48.5	zma:100284734	jasmonate ZIM domain-containing protein
comp112605_c1_seq18	1884	2	1.1778	0.89875	0.869	1.01085	2.68905	1.08885	0.807	0	-0.390103	-0.438666	-0.220526	1.191	-0.113289	-0.545454	sp|Q94FY7|TOCC_ARATH	733	0	Tocopherol cyclase, chloroplastic OS=Arabidopsis thaliana GN=VTE1 PE=1 SV=1	--	--	--	--	--	K09834	0	805	gmx:100809310	tocopherol cyclase
comp112827_c0_seq1	2196	2	8.89905	4.0971	3.2963	2.6534	0.71395	4.77535	4.3612	0	-1.11905	-1.4328	-1.74581	-3.63976	-0.898045	-1.02893	sp|Q9FLP0|MA651_ARATH	865	0	65-kDa microtubule-associated protein 1 OS=Arabidopsis thaliana GN=MAP65-1 PE=1 SV=1	MJ1643	55.1	5e-07	COG1196	Chromosome segregation ATPases	--	--	--	--	--
comp112977_c0_seq2	2230	2	62.3295	51.4112	45.5453	31.3742	16.363	65.0855	69.2084	0	-0.277831	-0.452612	-0.990335	-1.92948	0.0624222	0.151033	sp|Q00624|ASOL_BRANA	608	0	L-ascorbate oxidase homolog OS=Brassica napus GN=Bp10 PE=2 SV=1	SPAC1F7.08	102	8e-22	COG2132	Putative multicopper oxidases	K00423	0	609	aly:ARALYDRAFT_892557	L-ascorbate oxidase [EC:1.10.3.3]
comp113033_c0_seq3	2374	2	0.9135	0.49705	0.59205	0.82555	2.23565	0.5759	1.40765	0	-0.878014	-0.625686	-0.146049	1.29122	-0.665586	0.623812	sp|Q84N37|PVIP_PEA	839	0	OBERON-like protein (Fragment) OS=Pisum sativum GN=PVIP PE=1 SV=1	--	--	--	--	--	--	--	--	--	--
comp113132_c0_seq7	269	2	60.0052	33.5061	27.3364	40.5037	54.4843	37.0733	28.8111	0	-0.84066	-1.13426	-0.567034	-0.139244	-0.694704	-1.05846	--	--	--	--	--	--	--	--	--	--	--	--	--	--
comp113169_c0_seq1	1976	2	7.0557	3.7812	4.319	2.959	0.94625	5.5665	4.0342	0	-0.899945	-0.708092	-1.25368	-2.8985	-0.342019	-0.806507	sp|Q5N8X6|BGAL3_ORYSJ	703	0	Beta-galactosidase 3 OS=Oryza sativa subsp. japonica GN=Os01g0875500 PE=2 SV=1	--	--	--	--	--	K12309	7e-133	408	ath:AT3G52840	beta-galactosidase [EC:3.2.1.23]
comp113232_c1_seq1	2672	2	9.8427	3.91485	6.48895	4.22465	1.3544	6.0998	5.79085	0	-1.3301	-0.601069	-1.22022	-2.8614	-0.690292	-0.765279	sp|Q9LK39|AAE16_ARATH	997	0	Probable acyl-activating enzyme 16, chloroplastic OS=Arabidopsis thaliana GN=AAE16 PE=2 SV=1	alr3602	489	9e-162	COG1022	Long-chain acyl-CoA synthetases (AMP-forming)	K01897	0	1082	vvi:100247941	long-chain acyl-CoA synthetase [EC:6.2.1.3]
comp113351_c0_seq4	2083	2	70.4442	26.8095	31.239	12.5872	6.13875	29.5207	23.7764	0	-1.39374	-1.17313	-2.48452	-3.52047	-1.25475	-1.56695	--	--	--	--	--	--	--	--	--	--	--	--	--	--
comp113565_c0_seq1	1884	2	51.2814	8.78975	8.5875	5.735	1.9531	14.2751	9.70415	0	-2.54454	-2.57813	-3.16057	-4.7146	-1.84494	-2.40176	sp|Q2MHE4|HT1_ARATH	389	1e-130	Serine/threonine-protein kinase HT1 OS=Arabidopsis thaliana GN=HT1 PE=1 SV=1	YAR019c	122	3e-28	COG0515	Serine/threonine protein kinase	K14510	4e-52	193	aly:ARALYDRAFT_487152	serine/threonine-protein kinase CTR1 [EC:2.7.11.1]
comp113619_c0_seq4	2015	2	2.954	1.55085	1.5334	1.7503	3.59185	1.5552	2.75615	0	-0.929611	-0.945936	-0.755068	0.282057	-0.92557	-0.100015	sp|Q9SPM5|APY2_ARATH	631	0	Apyrase 2 OS=Arabidopsis thaliana GN=APY2 PE=1 SV=1	SPAC824.08	174	2e-46	COG5371	Golgi nucleoside diphosphatase	K14641	0	672	rcu:RCOM_1122480	apyrase [EC:3.6.1.5]
comp113795_c0_seq1	1931	2	498.72	214.307	150.348	168.768	27.9228	367.009	245.148	0	-1.21855	-1.72993	-1.56319	-4.15872	-0.442417	-1.02458	sp|P24068|OCS1_MAIZE	92	1e-21	Ocs element-binding factor 1 OS=Zea mays GN=OBF1 PE=2 SV=2	--	--	--	--	--	K04371	4e-50	184	vvi:100254083	extracellular signal-regulated kinase 1/2 [EC:2.7.11.24]
comp113795_c0_seq2	2346	2	1067.64	667.729	476.921	459.903	108.98	968.811	654.291	0	-0.677089	-1.1626	-1.21502	-3.29229	-0.140136	-0.70642	sp|P24068|OCS1_MAIZE	92	1e-21	Ocs element-binding factor 1 OS=Zea mays GN=OBF1 PE=2 SV=2	--	--	--	--	--	K04371	4e-50	186	vvi:100254083	extracellular signal-regulated kinase 1/2 [EC:2.7.11.24]
comp113858_c0_seq2	2519	2	17.2916	7.59465	12.0556	6.67145	4.78875	9.86335	6.1513	0	-1.18701	-0.520364	-1.37399	-1.85235	-0.809918	-1.4911	--	--	--	--	--	--	--	--	--	--	--	--	--	--
comp113882_c0_seq12	312	2	11.9496	5.1445	5.8036	4.9252	20.6837	7.66985	1.9123	0	-1.21585	-1.04194	-1.2787	0.791541	-0.639686	-2.64358	--	--	--	--	--	--	--	--	--	--	--	--	--	--
comp113882_c0_seq13	297	2	8.40285	2.89695	1.3758	3.22315	12.185	3.4534	3.9104	0	-1.53634	-2.61061	-1.38241	0.536156	-1.28286	-1.10356	--	--	--	--	--	--	--	--	--	--	--	--	--	--
comp113897_c0_seq8	787	2	0.7673	0.3197	0.29695	1.40205	3.8318	0.8686	0.3086	0	-1.26307	-1.36957	0.869675	2.32016	0.178901	-1.31405	--	--	--	--	--	--	--	--	--	--	--	--	--	--
comp114073_c0_seq15	683	2	98.6834	69.2401	76.2488	111.297	153.12	89.3609	60.0277	0	-0.511199	-0.372093	0.173535	0.633783	-0.143163	-0.717177	--	--	--	--	--	--	--	--	--	--	--	--	--	--
comp114073_c0_seq17	1015	2	19.1694	7.69885	5.0712	18.3912	25.4315	8.5916	5.0967	0	-1.31609	-1.9184	-0.0597858	0.407815	-1.1578	-1.91117	--	--	--	--	--	--	--	--	--	--	--	--	--	--
comp114115_c0_seq13	766	2	7.54725	5.45945	4.5048	12.5761	10.5508	3.57115	4.98985	0	-0.467195	-0.744488	0.736662	0.483329	-1.07956	-0.596955	sp|P0C8Q9|Y5902_ARATH	103	2e-26	Uncharacterized protein At5g19025 OS=Arabidopsis thaliana GN=At5g19025 PE=2 SV=3	--	--	--	--	--	--	--	--	--	--
comp114213_c0_seq4	2094	2	5.9661	4.06465	4.7135	4.6726	7.89175	5.46975	5.6274	0	-0.553657	-0.339989	-0.352563	0.403557	-0.125313	-0.0843196	sp|Q9LIR6|BAM1_ARATH	464	1e-156	Beta-amylase 1, chloroplastic OS=Arabidopsis thaliana GN=BAM1 PE=1 SV=1	Rv0312	53.5	1e-06	COG0443	Molecular chaperone	K01177	1e-160	476	pop:POPTR_832848	beta-amylase [EC:3.2.1.2]
comp114255_c0_seq3	2632	2	20.8047	15.9903	15.5684	12.7748	5.40775	16.3259	14.1267	0	-0.379708	-0.418289	-0.703609	-1.94381	-0.349747	-0.558485	--	--	--	--	--	--	--	--	--	--	--	--	--	--
comp114275_c1_seq61	652	2	25.2658	9.1996	10.8383	6.24	2.40525	16.4316	11.6677	0	-1.45754	-1.22104	-2.01757	-3.39292	-0.620714	-1.11466	sp|C0LGH3|Y5614_ARATH	346	4e-113	Probable LRR receptor-like serine/threonine-protein kinase At1g56140 OS=Arabidopsis thaliana GN=At1g56140 PE=1 SV=2	SA1063_1	88.6	6e-20	COG0515	Serine/threonine protein kinase	K04733	3e-64	202	smo:SELMODRAFT_230241	interleukin-1 receptor-associated kinase 4 [EC:2.7.11.1]
comp114324_c0_seq5	1371	2	6.57275	1.69915	0.6808	2.73045	8.4903	1.9946	2.3798	0	-1.95168	-3.27119	-1.26736	0.369318	-1.7204	-1.46566	sp|P42066|PCKA_CUCSA	318	8e-102	Phosphoenolpyruvate carboxykinase [ATP] OS=Cucumis sativus GN=PCK PE=2 SV=1	YKR097w	84.3	9e-17	COG1866	Phosphoenolpyruvate carboxykinase (ATP)	K01610	2e-121	369	gmx:100786257	phosphoenolpyruvate carboxykinase (ATP) [EC:4.1.1.49]
comp114496_c1_seq4	1655	2	17.9007	3.01615	8.1152	3.31825	2.5877	5.88725	5.1165	0	-2.56924	-1.14132	-2.43153	-2.79028	-1.60435	-1.80679	--	--	--	--	--	--	--	--	--	--	--	--	--	--
comp114538_c0_seq3	2563	2	1.77465	1.5177	1.6406	5.053	6.7301	2.8468	1.6808	0	-0.225648	-0.113311	1.50961	1.92309	0.681807	-0.0783865	sp|Q8GY61|BH063_ARATH	209	1e-60	Transcription factor bHLH63 OS=Arabidopsis thaliana GN=BHLH63 PE=2 SV=1	--	--	--	--	--	K12126	6e-16	83.2	aly:ARALYDRAFT_471048	phytochrome-interacting factor 3
comp114562_c0_seq1	2485	2	16.8073	0.7774	1.8777	0.8718	6.09165	1.7422	1.78875	0	-4.43429	-3.16205	-4.26895	-1.46419	-3.27011	-3.23207	sp|Q8RWU5|FBL3_ARATH	859	0	F-box/LRR-repeat protein 3 OS=Arabidopsis thaliana GN=FBL3 PE=2 SV=1	SPBC28F2.12	55.5	5e-07	COG0086	DNA-directed RNA polymerase, beta' subunit/160 kD subunit	K10268	1e-59	214	vvi:100254543	F-box and leucine-rich repeat protein 2/20
comp114967_c0_seq2	2352	2	21.9465	19.0677	20.1875	15.2296	8.15415	19.4567	14.565	0	-0.202863	-0.120532	-0.527116	-1.42839	-0.173723	-0.591488	sp|Q9C884|PMTI_ARATH	948	0	Probable methyltransferase PMT18 OS=Arabidopsis thaliana GN=At1g33170 PE=2 SV=1	--	--	--	--	--	--	--	--	--	--
comp115073_c0_seq1	3454	2	10.1984	4.1761	5.8871	3.54025	2.21765	7.0444	5.8525	0	-1.28811	-0.792714	-1.52642	-2.20124	-0.533794	-0.801218	sp|Q8GUG9|PUB11_ARATH	93.2	3e-19	U-box domain-containing protein 11 OS=Arabidopsis thaliana GN=PUB11 PE=2 SV=2	all0284_3	60.8	1e-08	COG2319	FOG: WD40 repeat	K12862	1e-07	56.2	cre:CHLREDRAFT_48734	pleiotropic regulator 1
comp115178_c0_seq4	1676	2	3.8067	2.4952	2.6793	1.9209	5.43395	2.14145	3.01755	0	-0.609385	-0.506685	-0.986758	0.51346	-0.829953	-0.335163	sp|O04682|PTI6_SOLLC	194	5e-58	Pathogenesis-related genes transcriptional activator PTI6 OS=Solanum lycopersicum GN=PTI6 PE=2 SV=1	--	--	--	--	--	K09286	1e-55	190	vvi:100246641	EREBP-like factor
comp115179_c0_seq3	1701	2	40.2425	7.57105	14.7729	4.0742	3.36855	15.4428	10.4344	0	-2.41015	-1.44576	-3.30413	-3.57852	-1.38178	-1.94737	sp|Q9M0B6|GAE1_ARATH	780	0	UDP-glucuronate 4-epimerase 1 OS=Arabidopsis thaliana GN=GAE1 PE=1 SV=1	BH3709	310	5e-101	COG0451	Nucleoside-diphosphate-sugar epimerases	K08679	0	807	rcu:RCOM_0782170	UDP-glucuronate 4-epimerase [EC:5.1.3.6]
comp115192_c0_seq5	2102	2	23.4819	9.8319	12.7997	9.78675	4.27485	13.0145	10.7044	0	-1.25601	-0.875434	-1.26265	-2.4576	-0.851429	-1.13335	--	--	--	--	--	--	--	--	--	--	--	--	--	--
comp115233_c0_seq3	765	2	2.93315	1.94695	1.8292	19.3165	62.2876	7.74375	11.0274	0	-0.591235	-0.681238	2.71931	4.40842	1.40058	1.91056	sp|P05477|HSP21_SOYBN	250	4e-85	17.9 kDa class II heat shock protein OS=Glycine max GN=HSP17.9-D PE=3 SV=1	TM0374	94.7	9e-24	COG0071	Molecular chaperone (small heat shock protein)	K13993	2e-91	267	pop:POPTR_832078	HSP20 family protein
comp115253_c0_seq1	547	2	54.233	27.6014	33.8762	31.8696	11.9087	29.2748	25.8856	0	-0.974427	-0.678901	-0.76699	-2.18715	-0.889512	-1.06702	--	--	--	--	--	--	--	--	--	--	--	--	--	--
comp115493_c0_seq8	1308	2	3.0619	1.28135	0.8489	1.1498	3.8274	0.4354	0.6378	0	-1.25676	-1.85076	-1.41304	0.321938	-2.81401	-2.26325	sp|Q9LYV6|GEML5_ARATH	319	8e-108	GEM-like protein 5 OS=Arabidopsis thaliana GN=At5g13200 PE=1 SV=1	--	--	--	--	--	K01115	4e-06	50.8	gmx:100805294	phospholipase D [EC:3.1.4.4]
comp115543_c0_seq10	626	2	60.9648	28.5996	20.791	11.0868	5.2985	35.6848	25.2501	0	-1.09198	-1.55201	-2.45914	-3.52432	-0.772666	-1.27169	sp|Q93Z04|PLY13_ARATH	196	2e-60	Probable pectate lyase 13 OS=Arabidopsis thaliana GN=PMR6 PE=1 SV=1	--	--	--	--	--	K01728	1e-80	249	rcu:RCOM_1010900	pectate lyase [EC:4.2.2.2]
comp115633_c0_seq1	1079	2	20.9184	9.23765	12.0257	3.76125	2.1801	22.6579	8.8068	0	-1.17917	-0.798648	-2.47548	-3.2623	0.115248	-1.24808	sp|Q9C7T4|BH096_ARATH	181	2e-54	Transcription factor bHLH96 OS=Arabidopsis thaliana GN=BHLH96 PE=2 SV=1	--	--	--	--	--	K13422	3e-07	53.5	sbi:SORBI_01g028230	transcription factor MYC2
comp115729_c1_seq4	1198	2	25.019	11.8217	10.7336	12.5139	3.4737	18.409	12.132	0	-1.08158	-1.22089	-0.99949	-2.84848	-0.442614	-1.0442	sp|Q9FF41|PMI15_ARATH	206	6e-61	Protein PLASTID MOVEMENT IMPAIRED 15 OS=Arabidopsis thaliana GN=PMI15 PE=2 SV=3	MK0690	57	4e-08	COG0419	ATPase involved in DNA repair	K10400	4e-08	57	ota:Ot08g00860	kinesin family member 15
comp115876_c0_seq11	1697	2	0.7264	0.0341	0.1377	0.14255	3.4476	0.06725	0.13695	0	-4.41292	-2.39924	-2.3493	2.24676	-3.43316	-2.40711	--	--	--	--	--	--	--	--	--	K07195	0	638	vvi:100267121	exocyst complex component 7
comp115895_c0_seq1	2332	2	69.3835	62.3133	58.5618	37.6168	18.6213	71.4535	55.3475	0	-0.155052	-0.244631	-0.883215	-1.89764	0.0424121	-0.326076	sp|Q8L4D8|IQD31_ARATH	423	3e-139	Protein IQ-DOMAIN 31 OS=Arabidopsis thaliana GN=IQD31 PE=1 SV=1	--	--	--	--	--	--	--	--	--	--
comp115911_c1_seq10	589	2	78.5564	9.20655	11.602	11.8559	2.76455	11.4195	9.12485	0	-3.093	-2.75936	-2.72812	-4.82861	-2.78223	-3.10586	sp|Q56XJ7|Y4276_ARATH	45.4	6e-06	Uncharacterized protein At4g22758 OS=Arabidopsis thaliana GN=At4g22758 PE=2 SV=1	--	--	--	--	--	--	--	--	--	--
comp115938_c0_seq1	2216	2	27.6464	8.96985	13.0525	4.96895	5.44345	15.1727	17.8679	0	-1.62393	-1.08276	-2.47608	-2.3445	-0.865611	-0.629723	sp|Q2MHE4|HT1_ARATH	128	6e-32	Serine/threonine-protein kinase HT1 OS=Arabidopsis thaliana GN=HT1 PE=1 SV=1	CAC1728_1	89	3e-18	COG0515	Serine/threonine protein kinase	K14510	2e-24	110	sbi:SORBI_02g011690	serine/threonine-protein kinase CTR1 [EC:2.7.11.1]
comp115955_c0_seq18	5684	2	10.3941	1.65235	1.39905	2.7749	0.3183	3.7596	1.13215	0	-2.65317	-2.89324	-1.90525	-5.02923	-1.46711	-3.19862	sp|Q9LYS2|AB10C_ARATH	1934	0	ABC transporter C family member 10 OS=Arabidopsis thaliana GN=ABCC10 PE=2 SV=2	YDR135c	736	0	COG1132	ABC-type multidrug transport system, ATPase and permease components	K05666	0	674	olu:OSTLU_35503	ATP-binding cassette, subfamily C (CFTR/MRP), member 2
comp115975_c0_seq1	2199	2	39.638	15.5709	25.1901	17.6136	7.95395	26.9239	20.5299	0	-1.34803	-0.654027	-1.1702	-2.31714	-0.557997	-0.949154	sp|Q9ASR4|BCAL2_ARATH	900	0	Branched-chain-amino-acid aminotransferase-like protein 2 OS=Arabidopsis thaliana GN=At5g27410 PE=2 SV=1	MK1627	247	1e-75	COG0115	Branched-chain amino acid aminotransferase/4-amino-4-deoxychorismate lyase	K00826	2e-61	210	vcn:VOLCADRAFT_102054	branched-chain amino acid aminotransferase [EC:2.6.1.42]
comp116052_c0_seq12	831	2	28.8628	7.21795	3.09165	7.34825	7.69335	5.2804	4.9044	0	-1.99955	-3.22276	-1.97374	-1.90753	-2.45049	-2.55706	sp|Q9ZT16|AGP4_ARATH	47.8	6e-07	Classical arabinogalactan protein 4 OS=Arabidopsis thaliana GN=AGP4 PE=1 SV=1	ECU03g0290	54.3	1e-07	COG0086	DNA-directed RNA polymerase, beta' subunit/160 kD subunit	K13127	1e-19	89.4	vvi:100251778	RING finger protein 113A
comp116092_c0_seq4	812	2	23.4661	10.6493	12.9548	7.89255	2.154	17.9693	14.7068	0	-1.13982	-0.857094	-1.57202	-3.44549	-0.385043	-0.674098	--	--	--	--	--	--	--	--	--	--	--	--	--	--
comp116157_c0_seq10	329	2	17.6636	13.4362	12.0561	17.6725	27.3138	16.7974	12.1952	0	-0.39465	-0.551018	0.000730819	0.628855	-0.0725374	-0.534462	--	--	--	--	--	--	--	--	--	--	--	--	--	--
comp116201_c0_seq14	753	2	12.0475	6.42935	8.83645	5.5736	1.92245	8.6278	8.4409	0	-0.905989	-0.447195	-1.11205	-2.64772	-0.481669	-0.513265	--	--	--	--	--	--	--	--	--	K01411	1e-40	149	gmx:100797049	nardilysin [EC:3.4.24.61]
comp116302_c0_seq6	825	2	10.0083	5.2723	5.5972	3.2214	0.9505	4.9727	4.3191	0	-0.924685	-0.838413	-1.63543	-3.39636	-1.00909	-1.21239	sp|Q9M015|Y5161_ARATH	167	4e-52	Uncharacterized protein At5g01610 OS=Arabidopsis thaliana GN=At5g01610 PE=1 SV=1	--	--	--	--	--	--	--	--	--	--
comp116318_c0_seq10	883	2	6.16545	3.72725	3.83975	2.49925	0.4097	3.48465	3.69505	0	-0.726095	-0.683194	-1.30271	-3.91157	-0.823192	-0.738612	--	--	--	--	--	--	--	--	--	K13210	6e-08	55.1	zma:100273619	far upstream element-binding protein
comp116330_c0_seq1	1413	2	3.7568	3.2032	3.34875	9.86815	18.8233	3.872	2.5372	0	-0.22999	-0.165882	1.39328	2.32494	0.0435746	-0.566267	sp|Q04960|DNJH_CUCSA	713	0	DnaJ protein homolog OS=Cucumis sativus GN=DNAJ1 PE=2 SV=1	SPBC1734.11	369	4e-124	COG0484	DnaJ-class molecular chaperone with C-terminal Zn finger domain	K09503	0	738	mtr:MTR_4g050420	DnaJ homolog subfamily A member 2
comp116492_c1_seq15	1605	2	4.15665	1.74605	2.4752	3.88625	6.238	1.34885	2.5129	0	-1.25133	-0.747876	-0.0970426	0.585662	-1.62369	-0.726068	sp|Q5N7W4|RH30_ORYSJ	735	0	DEAD-box ATP-dependent RNA helicase 30 OS=Oryza sativa subsp. japonica GN=Os01g0911100 PE=2 SV=2	ECU08g1080	452	7e-155	COG0513	Superfamily II DNA and RNA helicases	K12823	0	785	vvi:100260348	ATP-dependent RNA helicase DDX5/DBP2 [EC:3.6.4.13]
comp116492_c1_seq7	645	2	39.1677	16.9937	23.4501	27.3321	54.9833	15.3742	14.6852	0	-1.20466	-0.740073	-0.519065	0.489329	-1.34915	-1.4153	sp|Q8W4R3|RH30_ARATH	95.1	1e-22	DEAD-box ATP-dependent RNA helicase 30 OS=Arabidopsis thaliana GN=RH30 PE=2 SV=2	XF0818	66.2	4e-12	COG2730	Endoglucanase	K12823	7e-36	134	vvi:100260348	ATP-dependent RNA helicase DDX5/DBP2 [EC:3.6.4.13]
comp116492_c1_seq9	1450	2	12.1588	3.26205	5.23875	5.827	11.9791	3.3012	3.35685	0	-1.89816	-1.21471	-1.06118	-0.0214873	-1.88094	-1.85683	sp|Q5N7W4|RH30_ORYSJ	662	0	DEAD-box ATP-dependent RNA helicase 30 OS=Oryza sativa subsp. japonica GN=Os01g0911100 PE=2 SV=2	ECU08g1080	413	3e-140	COG0513	Superfamily II DNA and RNA helicases	K12823	0	704	vvi:100260348	ATP-dependent RNA helicase DDX5/DBP2 [EC:3.6.4.13]
comp116518_c0_seq3	1567	2	20.7716	5.65495	10.1002	4.8454	3.04055	7.71075	6.3133	0	-1.87703	-1.04023	-2.09992	-2.77221	-1.42967	-1.71815	sp|Q9SNY3|GMD1_ARATH	641	0	GDP-mannose 4,6 dehydratase 1 OS=Arabidopsis thaliana GN=GMD1 PE=2 SV=1	sll1212	445	4e-154	COG1089	GDP-D-mannose dehydratase	K01711	0	677	pop:POPTR_1083784	GDPmannose 4,6-dehydratase [EC:4.2.1.47]
comp116527_c0_seq6	2020	2	34.8787	26.6005	30.461	22.4205	11.6146	29.2847	31.172	0	-0.390891	-0.195383	-0.637523	-1.5864	-0.252197	-0.162091	sp|Q0DCT8|G11A_ORYSJ	679	0	Protein kinase G11A OS=Oryza sativa subsp. japonica GN=Os06g0291600 PE=2 SV=1	SPAC17G8.14c_2	110	9e-26	COG0515	Serine/threonine protein kinase	K08286	0	700	ath:AT5G47750	protein-serine/threonine kinase [EC:2.7.11.-]
comp116534_c0_seq1	2226	2	5.5739	2.78165	3.4389	1.70545	0.89395	4.071	3.35805	0	-1.00275	-0.69674	-1.70853	-2.64042	-0.453304	-0.731063	sp|Q96301|SPY_ARATH	51.6	2e-06	Probable UDP-N-acetylglucosamine--peptide N-acetylglucosaminyltransferase SPINDLY OS=Arabidopsis thaliana GN=SPY PE=1 SV=1	MTH72	56.6	1e-07	COG0457	FOG: TPR repeat	--	--	--	--	--
comp116561_c0_seq4	237	2	22.9064	9.1399	4.43125	11.8091	35.3708	6.49055	6.9055	0	-1.3255	-2.36997	-0.955855	0.626803	-1.81934	-1.72994	--	--	--	--	--	--	--	--	--	--	--	--	--	--
comp116577_c0_seq4	836	2	42.563	14.2199	22.6575	8.55195	1.87605	32.718	22.6388	0	-1.58169	-0.909616	-2.31528	-4.50383	-0.379515	-0.910807	sp|P24007|RBS_PYRPY	329	2e-115	Ribulose bisphosphate carboxylase small chain, chloroplastic OS=Pyrus pyrifolia GN=RBCS PE=2 SV=1	slr0012	105	5e-28	COG4451	Ribulose bisphosphate carboxylase small subunit	K01602	3e-110	317	pop:POPTR_580797	ribulose-bisphosphate carboxylase small chain [EC:4.1.1.39]
comp116620_c0_seq3	3034	2	50.0545	15.8244	19.3207	9.84085	3.57795	27.7411	21.2038	0	-1.66135	-1.37335	-2.34664	-3.80629	-0.851473	-1.23917	sp|O65351|SUBL_ARATH	352	2e-107	Subtilisin-like protease OS=Arabidopsis thaliana GN=ARA12 PE=1 SV=1	BS_vpr	108	2e-23	COG1404	Subtilisin-like serine proteases	--	--	--	--	--
comp116636_c1_seq1	277	2	108.366	36.7773	36.7053	34.7589	8.92655	48.9589	37.566	0	-1.55903	-1.56185	-1.64045	-3.60166	-1.14627	-1.52841	sp|O49596|HMGB2_ARATH	63.9	2e-14	High mobility group B protein 2 OS=Arabidopsis thaliana GN=HMGB2 PE=1 SV=1	--	--	--	--	--	K10802	7e-13	61.2	vvi:100257544	high mobility group protein B1
comp116758_c1_seq8	781	2	58.1812	34.8974	45.9265	28.5108	11.7378	49.3235	38.1903	0	-0.737434	-0.341223	-1.02905	-2.30939	-0.238275	-0.607346	--	--	--	--	--	--	--	--	--	--	--	--	--	--
comp116814_c0_seq1	1987	2	59.5928	18.3254	20.3944	15.6843	5.91895	32.0632	26.7001	0	-1.7013	-1.54696	-1.92582	-3.33172	-0.894217	-1.15829	sp|P93256|GCST_MESCR	746	0	Aminomethyltransferase, mitochondrial OS=Mesembryanthemum crystallinum GN=GDCST PE=2 SV=1	SPAC31G5.14	333	3e-108	COG0404	Glycine cleavage system T protein (aminomethyltransferase)	K00605	0	762	vvi:100250401	aminomethyltransferase [EC:2.1.2.10]
comp116814_c0_seq3	1997	2	69.3046	25.967	21.7709	20.8851	5.16425	41.3492	28.4275	0	-1.41627	-1.67055	-1.73048	-3.74632	-0.745092	-1.28567	sp|P93256|GCST_MESCR	750	0	Aminomethyltransferase, mitochondrial OS=Mesembryanthemum crystallinum GN=GDCST PE=2 SV=1	SPAC31G5.14	335	1e-108	COG0404	Glycine cleavage system T protein (aminomethyltransferase)	K00605	0	766	vvi:100250401	aminomethyltransferase [EC:2.1.2.10]
comp116884_c0_seq11	423	2	59.8785	49.165	49.7138	31.3316	19.6752	62.5131	54.2904	0	-0.284405	-0.26839	-0.934418	-1.60566	0.0621217	-0.141338	--	--	--	--	--	--	--	--	--	--	--	--	--	--
comp116927_c0_seq1	3454	2	6.797	3.97135	4.14705	3.2405	1.2399	5.31285	4.07335	0	-0.775269	-0.712813	-1.06868	-2.45467	-0.355412	-0.738682	sp|Q8GUG9|PUB11_ARATH	94	2e-19	U-box domain-containing protein 11 OS=Arabidopsis thaliana GN=PUB11 PE=2 SV=2	all0284_3	59.3	4e-08	COG2319	FOG: WD40 repeat	K09561	2e-07	55.5	vcn:VOLCADRAFT_67840	STIP1 homology and U-box containing protein 1 [EC:6.3.2.19]
comp117012_c0_seq1	627	2	43.3494	16.2592	22.188	15.3239	6.0603	20.266	17.9677	0	-1.41476	-0.966234	-1.50023	-2.83855	-1.09695	-1.2706	sp|P26585|HMGL_SOYBN	157	3e-49	HMG1/2-like protein OS=Glycine max PE=2 SV=1	YMR072w	49.7	5e-07	COG5648	Chromatin-associated proteins containing the HMG domain	K10802	2e-42	141	vvi:100257544	high mobility group protein B1
comp117020_c0_seq6	2495	2	18.0084	13.8228	12.3345	15.3058	21.4421	11.1919	14.7291	0	-0.381616	-0.545967	-0.234583	0.25178	-0.686211	-0.289997	sp|Q04088|POF21_ARATH	189	6e-53	Probable transcription factor PosF21 OS=Arabidopsis thaliana GN=POSF21 PE=2 SV=1	--	--	--	--	--	K14486	3e-09	62.4	ath:AT5G20730	auxin response factor
comp117031_c0_seq2	1670	2	38.9044	22.9564	21.2848	18.6644	8.3782	29.1053	23.8491	0	-0.76104	-0.870106	-1.05964	-2.21522	-0.418654	-0.705999	sp|O04135|KNAP2_MALDO	565	0	Homeobox protein knotted-1-like 2 OS=Malus domestica PE=2 SV=1	--	--	--	--	--	--	--	--	--	--
comp117324_c0_seq2	384	2	31.8795	22.2289	26.9205	11.1853	3.7703	28.496	17.2823	0	-0.520198	-0.243926	-1.51102	-3.07988	-0.161872	-0.88334	--	--	--	--	--	--	--	--	--	--	--	--	--	--
comp117347_c1_seq1	2833	2	0.8063	0.3624	0.24745	0.5531	1.89475	0.36195	1.0287	0	-1.15373	-1.70418	-0.543776	1.23262	-1.15553	0.351434	sp|Q9ZQB9|CSLCC_ARATH	1120	0	Probable xyloglucan glycosyltransferase 12 OS=Arabidopsis thaliana GN=CSLC12 PE=1 SV=1	AGl3021	112	1e-24	COG1215	Glycosyltransferases, probably involved in cell wall biogenesis	K13680	8e-150	454	smo:SELMODRAFT_230176	beta-mannan synthase [EC:2.4.1.32]
comp117358_c0_seq1	1200	2	2.5786	1.49905	1.2151	8.7793	21.4109	1.1401	1.3507	0	-0.782539	-1.08551	1.76752	3.05369	-1.17743	-0.932881	--	--	--	--	--	--	--	--	--	--	--	--	--	--
comp117358_c0_seq10	656	2	1.87155	1.0316	1.32905	4.5775	5.51645	1.12855	1.78635	0	-0.85935	-0.493838	1.29033	1.55951	-0.729763	-0.0672188	--	--	--	--	--	--	--	--	--	--	--	--	--	--
comp117373_c0_seq8	736	2	55.189	36.1487	34.1273	24.8152	11.2266	44.5169	35.2692	0	-0.610435	-0.693452	-1.15316	-2.29745	-0.310028	-0.645972	sp|O04135|KNAP2_MALDO	46.2	8e-06	Homeobox protein knotted-1-like 2 OS=Malus domestica PE=2 SV=1	--	--	--	--	--	--	--	--	--	--
comp117378_c0_seq1	3369	2	12.8648	11.5867	11.0936	8.48615	2.3094	11.1639	11.0523	0	-0.150954	-0.213696	-0.600241	-2.47783	-0.204582	-0.219077	sp|O65020|ETO1_ARATH	1187	0	Ethylene-overproduction protein 1 OS=Arabidopsis thaliana GN=ETO1 PE=1 SV=2	FN1787	54.3	1e-06	COG0457	FOG: TPR repeat	K09667	4e-08	59.3	ppp:PHYPADRAFT_196321	polypeptide N-acetylglucosaminyltransferase [EC:2.4.1.-]
comp117431_c0_seq30	570	2	6.0819	4.7135	4.5182	12.5825	11.2156	4.79885	2.90875	0	-0.367723	-0.428774	1.04883	0.882906	-0.341833	-1.06412	sp|Q7XBH4|MYB4_ORYSJ	35	8e-06	Myb-related protein Myb4 OS=Oryza sativa subsp. japonica GN=MYB4 PE=2 SV=2	--	--	--	--	--	K09422	2e-09	44.3	vvi:100246583	myb proto-oncogene protein, plant
comp117443_c0_seq2	3145	2	12.461	5.1961	3.4918	6.17415	11.583	3.7336	4.5961	0	-1.26192	-1.83538	-1.01311	-0.105417	-1.73878	-1.43894	sp|Q9SCZ4|FERON_ARATH	1288	0	Receptor-like protein kinase FERONIA OS=Arabidopsis thaliana GN=FER PE=1 SV=1	BH2504_1	101	2e-22	COG0515	Serine/threonine protein kinase	K04733	0	736	ath:AT5G38990	interleukin-1 receptor-associated kinase 4 [EC:2.7.11.1]
comp117469_c0_seq1	354	2	74.4335	20.3343	23.9014	8.518	2.2148	34.2878	16.8678	0	-1.87204	-1.63886	-3.12737	-5.0707	-1.11826	-2.14169	sp|Q93Z04|PLY13_ARATH	43.1	9e-06	Probable pectate lyase 13 OS=Arabidopsis thaliana GN=PMR6 PE=1 SV=1	--	--	--	--	--	K01728	1e-18	81.3	rcu:RCOM_1010900	pectate lyase [EC:4.2.2.2]
comp117743_c1_seq6	2592	2	17.7965	8.66335	7.9335	7.88695	3.18775	9.4535	7.92315	0	-1.03859	-1.16556	-1.17405	-2.48098	-0.912669	-1.16744	sp|Q8S2T0|GRIP_ARATH	82.4	6e-16	Protein GRIP OS=Arabidopsis thaliana GN=GRIP PE=1 SV=2	MK0690	86.3	1e-16	COG0419	ATPase involved in DNA repair	K10400	8e-13	74.3	aly:ARALYDRAFT_479423	kinesin family member 15
comp117826_c0_seq15	755	2	42.4909	31.0178	37.2025	25.305	10.3054	47.5532	35.4941	0	-0.454059	-0.191756	-0.747733	-2.04376	0.162385	-0.259578	--	--	--	--	--	--	--	--	--	--	--	--	--	--
comp117877_c0_seq4	779	2	47.6612	23.6154	28.627	16.541	7.74245	25.2398	23.2933	0	-1.01309	-0.735441	-1.52676	-2.62195	-0.917115	-1.0329	sp|Q5N7W4|RH30_ORYSJ	171	4e-49	DEAD-box ATP-dependent RNA helicase 30 OS=Oryza sativa subsp. japonica GN=Os01g0911100 PE=2 SV=2	ECU08g1080	84.7	4e-18	COG0513	Superfamily II DNA and RNA helicases	K12823	6e-54	184	vvi:100260348	ATP-dependent RNA helicase DDX5/DBP2 [EC:3.6.4.13]
comp117877_c0_seq5	913	2	12.6753	8.4323	6.9736	9.46135	12.881	4.30575	9.40195	0	-0.588016	-0.862039	-0.421896	0.0232304	-1.55768	-0.430982	sp|Q5N7W4|RH30_ORYSJ	171	3e-48	DEAD-box ATP-dependent RNA helicase 30 OS=Oryza sativa subsp. japonica GN=Os01g0911100 PE=2 SV=2	ECU08g1080	84.3	1e-17	COG0513	Superfamily II DNA and RNA helicases	K12823	4e-53	184	vvi:100260348	ATP-dependent RNA helicase DDX5/DBP2 [EC:3.6.4.13]
comp117948_c0_seq3	614	2	26.4351	20.666	18.6491	8.70215	4.32215	21.3455	22.9571	0	-0.355193	-0.503342	-1.60301	-2.61263	-0.308517	-0.203509	sp|Q9C8G9|AB1C_ARATH	88.2	3e-20	ABC transporter C family member 1 OS=Arabidopsis thaliana GN=ABCC1 PE=1 SV=1	--	--	--	--	--	--	--	--	--	--
comp117962_c0_seq5	585	2	438.57	303.061	350.893	260.197	130.523	382.938	245.372	0	-0.533201	-0.321776	-0.753201	-1.74851	-0.195696	-0.837838	sp|Q6Z8C8|CDKF4_ORYSJ	176	3e-53	Cyclin-dependent kinase F-4 OS=Oryza sativa subsp. japonica GN=CDKF-4 PE=2 SV=1	YBL016w	65.1	4e-12	COG0515	Serine/threonine protein kinase	K08829	2e-98	293	pop:POPTR_712353	male germ cell-associated kinase [EC:2.7.11.22]
comp117962_c0_seq6	655	2	387.518	252.499	269.808	215.825	102.942	283.559	171.912	0	-0.617983	-0.522329	-0.844401	-1.91243	-0.450613	-1.17259	--	--	--	--	--	--	--	--	--	K08829	8e-32	121	pop:POPTR_712353	male germ cell-associated kinase [EC:2.7.11.22]
comp118045_c0_seq7	2252	2	3.7401	3.4019	3.2951	3.88055	5.81165	3.79575	4.956	0	-0.136736	-0.182755	0.0531843	0.635871	0.0213081	0.406099	sp|Q8GUI6|JMJ14_ARATH	760	0	Probable lysine-specific demethylase JMJ14 OS=Arabidopsis thaliana GN=JMJ14 PE=1 SV=1	--	--	--	--	--	K11446	4e-97	330	bdi:100829070	histone demethylase JARID1 [EC:1.14.11.-]
comp118049_c0_seq1	2486	2	5.5111	3.35275	3.8284	2.0348	1.0674	2.63555	2.0005	0	-0.716995	-0.525599	-1.43745	-2.36824	-1.06424	-1.46198	--	--	--	--	--	--	--	--	--	--	--	--	--	--
comp118106_c0_seq39	749	2	10.3653	6.45985	8.4941	6.8579	1.93275	7.83745	8.51455	0	-0.682196	-0.287236	-0.59593	-2.42304	-0.403313	-0.283767	--	--	--	--	--	--	--	--	--	--	--	--	--	--
comp118117_c0_seq8	1030	2	22.0556	16.437	17.916	14.6308	4.91895	15.4367	16.9249	0	-0.424201	-0.299896	-0.59214	-2.16473	-0.514784	-0.382001	sp|Q9FX64|HOP2_ARATH	224	1e-94	Homologous-pairing protein 2 homolog OS=Arabidopsis thaliana GN=HOP2 PE=1 SV=1	--	--	--	--	--	K06695	2e-96	224	rcu:RCOM_0353250	26S proteasome regulatory subunit, ATPase 3, interacting protein
comp118237_c0_seq6	842	2	58.1245	32.5889	26.4373	34.4964	73.9206	25.9922	28.4719	0	-0.834765	-1.13657	-0.752702	0.346828	-1.16107	-1.02961	sp|P36444|MAOC_FLAPR	406	4e-139	NADP-dependent malic enzyme, chloroplastic OS=Flaveria pringlei GN=MODA PE=2 SV=1	BS_malS	162	2e-45	COG0281	Malic enzyme	K00029	6e-148	429	rcu:RCOM_1489870	malate dehydrogenase (oxaloacetate-decarboxylating)(NADP+) [EC:1.1.1.40]
comp118237_c0_seq7	498	2	47.2632	21.4872	25.9322	33.184	55.3462	17.6232	29.928	0	-1.13724	-0.865973	-0.510232	0.227766	-1.42324	-0.659221	sp|Q9CA83|MAOP4_ARATH	62.4	7e-12	NADP-dependent malic enzyme 4, chloroplastic OS=Arabidopsis thaliana GN=NADP-ME4 PE=1 SV=1	--	--	--	--	--	K00029	6e-18	81.3	vvi:100233075	malate dehydrogenase (oxaloacetate-decarboxylating)(NADP+) [EC:1.1.1.40]
comp118271_c0_seq1	3249	2	16.7795	10.0541	9.9825	7.2683	3.91675	13.2607	10.5541	0	-0.738916	-0.749227	-1.20701	-2.09897	-0.339543	-0.668889	sp|Q9S9Q9|Y1044_ARATH	959	0	BTB/POZ domain-containing protein At1g30440 OS=Arabidopsis thaliana GN=At1g30440 PE=1 SV=2	--	--	--	--	--	--	--	--	--	--
comp118338_c0_seq3	3265	2	8.67595	2.51295	5.15515	3.76135	1.607	4.3647	4.3853	0	-1.78764	-0.751007	-1.20577	-2.43265	-0.991139	-0.984346	sp|O23647|GLGB1_ARATH	1338	0	1,4-alpha-glucan-branching enzyme 2-1, chloroplastic/amyloplastic OS=Arabidopsis thaliana GN=SBE2.1 PE=1 SV=1	YEL011w	696	0	COG0296	1,4-alpha-glucan branching enzyme	K00700	0	1379	vvi:100254475	1,4-alpha-glucan branching enzyme [EC:2.4.1.18]
comp118389_c1_seq1	678	2	81.2695	52.9102	62.9153	77.5033	110.036	62.0279	48.231	0	-0.619168	-0.369305	-0.0684562	0.437187	-0.389799	-0.752754	--	--	--	--	--	--	--	--	--	--	--	--	--	--
comp118389_c1_seq7	1435	2	3.28905	1.82695	1.54465	2.9159	5.1696	1.2713	1.6077	0	-0.848234	-1.09039	-0.17373	0.652382	-1.37137	-1.03267	--	--	--	--	--	--	--	--	--	--	--	--	--	--
comp118495_c0_seq1	3265	2	17.6373	9.7325	11.8986	6.2289	3.7682	13.284	11.0924	0	-0.857747	-0.567832	-1.50158	-2.22668	-0.40894	-0.669058	sp|Q9S9Q9|Y1044_ARATH	968	0	BTB/POZ domain-containing protein At1g30440 OS=Arabidopsis thaliana GN=At1g30440 PE=1 SV=2	--	--	--	--	--	--	--	--	--	--
comp118636_c0_seq5	887	2	23.5459	10.9374	8.10865	10.2301	2.0395	15.9349	10.0055	0	-1.10621	-1.53794	-1.20266	-3.52919	-0.563286	-1.23468	sp|Q9S740|AGP19_ARATH	62.4	3e-11	Lysine-rich arabinogalactan protein 19 OS=Arabidopsis thaliana GN=AGP19 PE=2 SV=2	PA0197	48.9	4e-06	COG0810	Periplasmic protein TonB, links inner and outer membranes	K01115	2e-08	56.2	vcn:VOLCADRAFT_99471	phospholipase D [EC:3.1.4.4]
comp118656_c1_seq7	1681	2	1.5534	1.151	1.0768	2.82185	24.0388	2.7459	1.01125	0	-0.432542	-0.528679	0.861212	3.95186	0.82185	-0.61929	--	--	--	--	--	--	--	--	--	--	--	--	--	--
comp118656_c1_seq9	493	2	5.4805	4.1797	4.85505	9.14655	32.0517	7.8627	7.68925	0	-0.390908	-0.174821	0.73892	2.54802	0.520717	0.488535	--	--	--	--	--	--	--	--	--	--	--	--	--	--
comp118709_c0_seq2	2786	2	8.79705	2.74205	2.83325	1.27405	0.56295	4.74585	4.0097	0	-1.68176	-1.63456	-2.7876	-3.96594	-0.890353	-1.13353	sp|Q8LFN2|Y3037_ARATH	772	0	Probable inactive leucine-rich repeat receptor-like protein kinase At3g03770 OS=Arabidopsis thaliana GN=At3g03770 PE=2 SV=1	MA2301_1	65.1	1e-10	COG4886	Leucine-rich repeat (LRR) protein	K13415	1e-56	213	rcu:RCOM_0478150	protein brassinosteroid insensitive 1 [EC:2.7.10.1 2.7.11.1]
comp118711_c0_seq5	701	2	0.25125	0.24755	0.24955	0.8014	4.3884	0.7314	0.9415	0	-0.0214036	-0.00979469	1.6734	4.1265	1.54154	1.90584	--	--	--	--	--	--	--	--	--	--	--	--	--	--
comp118746_c0_seq1	3111	2	59.8018	21.7727	10.8336	21.9681	18.4952	20.0376	17.9629	0	-1.45767	-2.46468	-1.44478	-1.69303	-1.57748	-1.73517	sp|Q940K0|DRL15_ARATH	59.7	9e-09	Probable disease resistance protein At1g61180 OS=Arabidopsis thaliana GN=At1g61180 PE=2 SV=2	CAC3280_2	87.8	1e-17	COG4886	Leucine-rich repeat (LRR) protein	K11092	1e-06	52.4	cre:CHLREDRAFT_137847	U2 small nuclear ribonucleoprotein A'
comp118769_c0_seq3	556	2	4.1897	3.4122	3.25175	4.1503	9.8715	4.61135	3.9687	0	-0.296145	-0.365631	-0.0136313	1.23642	0.138342	-0.0781804	--	--	--	--	--	--	--	--	--	--	--	--	--	--
comp118859_c0_seq4	2307	2	13.5719	9.98305	8.4835	9.606	3.0589	10.4242	13.7073	0	-0.44307	-0.677891	-0.498615	-2.14954	-0.380686	0.0143165	sp|P46032|PTR2_ARATH	812	0	Peptide transporter PTR2 OS=Arabidopsis thaliana GN=PTR2 PE=1 SV=1	ECU11g1050	150	3e-38	COG3104	Dipeptide/tripeptide permease	K14638	0	775	sbi:SORBI_01g009890	solute carrier family 15 (peptide/histidine transporter), member 3/4
comp118871_c0_seq9	978	2	34.063	28.4963	28.6787	20.1276	11.7785	32.2246	22.3167	0	-0.257428	-0.248226	-0.75903	-1.53205	-0.0800431	-0.610082	--	--	--	--	--	--	--	--	--	--	--	--	--	--
comp118905_c0_seq4	6135	2	4.09245	1.86345	1.9425	1.4384	0.6586	2.1828	1.55405	0	-1.13499	-1.07505	-1.5085	-2.63549	-0.906785	-1.39693	--	--	--	--	--	--	--	--	--	K14311	0	2162	gmx:100796560	nuclear pore complex protein Nup188
comp119075_c0_seq1	3751	2	24.0294	13.534	18.6604	12.1344	7.57325	19.4013	18.5228	0	-0.828215	-0.364822	-0.985689	-1.66581	-0.308648	-0.375495	sp|Q9M1P7|BOR2_ARATH	1089	0	Probable boron transporter 2 OS=Arabidopsis thaliana GN=BOR2 PE=2 SV=1	--	--	--	--	--	K13862	3e-25	114	ota:Ot04g03190	solute carrier family 4 (sodium borate transporter), member 11
comp119156_c0_seq1	324	2	6.6929	3.9231	3.78975	8.3739	14.3334	1.231	5.0674	0	-0.770637	-0.820529	0.323268	1.09868	-2.4428	-0.401386	sp|Q2QAV0|TIO_ARATH	85.5	1e-20	Serine/threonine-protein kinase TIO OS=Arabidopsis thaliana GN=TIO PE=1 SV=1	--	--	--	--	--	K06228	7e-23	92.8	rcu:RCOM_1324440	fused [EC:2.7.11.1]
comp119194_c0_seq1	1560	2	6.7504	5.30955	4.34065	8.28095	10.2453	5.2974	4.5688	0	-0.346383	-0.637062	0.294823	0.60191	-0.349689	-0.563158	sp|Q9SUQ2|CRF2_ARATH	133	1e-34	Ethylene-responsive transcription factor CRF2 OS=Arabidopsis thaliana GN=CRF2 PE=1 SV=1	--	--	--	--	--	K09286	4e-31	124	pop:POPTR_571923	EREBP-like factor
comp119246_c0_seq1	2630	2	17.5683	10.0749	11.1708	6.8966	4.42585	13.065	9.03765	0	-0.802202	-0.653236	-1.34902	-1.98895	-0.427267	-0.958955	sp|Q58G01|LHWL3_ARATH	553	0	Transcription factor bHLH155 OS=Arabidopsis thaliana GN=BHLH155 PE=2 SV=1	--	--	--	--	--	K13422	3e-07	55.8	ppp:PHYPADRAFT_164647	transcription factor MYC2
comp119251_c0_seq5	1549	2	12.2036	8.54175	8.55765	6.36865	2.8034	8.6089	7.8967	0	-0.514703	-0.51202	-0.938247	-2.12206	-0.503406	-0.627985	sp|P0C7P8|LHWL1_ARATH	365	2e-118	Transcription factor EMB1444 OS=Arabidopsis thaliana GN=EMB1444 PE=2 SV=1	--	--	--	--	--	--	--	--	--	--
comp119288_c0_seq8	544	2	56.3156	42.0252	37.2619	38.1161	14.9667	64.3187	41.2056	0	-0.422281	-0.595833	-0.563133	-1.91177	0.191703	-0.450695	sp|Q96242|CP74A_ARATH	67	3e-13	Allene oxide synthase, chloroplastic OS=Arabidopsis thaliana GN=CYP74A PE=1 SV=3	--	--	--	--	--	K10528	8e-27	106	pop:POPTR_688325	hydroperoxide lyase [EC:4.1.2.-]
comp119343_c0_seq1	4545	2	14.3018	12.2256	13.3463	13.3602	24.2171	12.4756	11.5205	0	-0.226291	-0.0997515	-0.0982551	0.759829	-0.197082	-0.311993	sp|Q9LJF3|BRL3_ARATH	1500	0	Receptor-like protein kinase BRI1-like 3 OS=Arabidopsis thaliana GN=BRL3 PE=1 SV=1	alr0124_1	100	4e-21	COG4886	Leucine-rich repeat (LRR) protein	K13415	0	1046	vvi:100252647	protein brassinosteroid insensitive 1 [EC:2.7.10.1 2.7.11.1]
comp119497_c0_seq1	4723	2	4.36565	3.23835	3.24055	4.2729	6.6021	3.33015	3.0382	0	-0.430938	-0.429958	-0.0309809	0.596729	-0.390609	-0.52298	sp|Q9LJF3|BRL3_ARATH	1501	0	Receptor-like protein kinase BRI1-like 3 OS=Arabidopsis thaliana GN=BRL3 PE=1 SV=1	alr0124_1	111	7e-25	COG4886	Leucine-rich repeat (LRR) protein	K13415	0	1048	vvi:100252647	protein brassinosteroid insensitive 1 [EC:2.7.10.1 2.7.11.1]
comp119555_c1_seq1	1541	2	114.239	35.1354	37.5407	15.9275	7.1623	72.9993	50.5681	0	-1.70105	-1.60552	-2.84246	-3.99548	-0.646096	-1.17575	sp|Q9ZSY8|IAA27_ARATH	315	9e-105	Auxin-responsive protein IAA27 OS=Arabidopsis thaliana GN=IAA27 PE=1 SV=1	--	--	--	--	--	K14484	2e-62	205	ath:AT3G23050	auxin-responsive protein IAA
comp119557_c0_seq1	2007	2	17.4261	15.5973	15.1593	13.172	5.31895	18.2581	13.1525	0	-0.159958	-0.201042	-0.403775	-1.71204	0.067283	-0.405913	sp|Q9FHX2|MFL1_ARATH	121	1e-29	Protein MITOFERRINLIKE 1, chloroplastic OS=Arabidopsis thaliana GN=MFL1 PE=2 SV=1	--	--	--	--	--	K15111	3e-40	151	cme:CMR073C	solute carrier family 25 (mitochondrial S-adenosylmethionine transporter), member 26
comp119580_c0_seq3	2458	2	117.966	48.4432	63.0053	64.6322	21.715	73.8213	54.0671	0	-1.284	-0.904827	-0.868046	-2.44161	-0.676263	-1.12555	sp|Q00081|GLGL1_SOLTU	753	0	Glucose-1-phosphate adenylyltransferase large subunit 1 (Fragment) OS=Solanum tuberosum GN=AGPS1 PE=2 SV=1	all4645	504	3e-172	COG0448	ADP-glucose pyrophosphorylase	K00975	0	806	pop:POPTR_721986	glucose-1-phosphate adenylyltransferase [EC:2.7.7.27]
comp119855_c1_seq1	1304	2	29.3825	1.7521	3.49925	1.19775	0.5087	4.6773	3.29525	0	-4.0678	-3.06984	-4.61656	-5.852	-2.65121	-3.1565	sp|Q39110|GAOX1_ARATH	518	0	Gibberellin 20 oxidase 1 OS=Arabidopsis thaliana GN=20ox1 PE=2 SV=2	PA0147	115	2e-28	COG3491	Isopenicillin N synthase and related dioxygenases	K05282	0	607	pop:POPTR_824891	gibberellin 20-oxidase [EC:1.14.11.12]
comp119890_c0_seq8	1378	2	29.6773	22.6842	22.1246	19.9687	8.49075	22.8663	21.7229	0	-0.387672	-0.423708	-0.571623	-1.8054	-0.376137	-0.450146	--	--	--	--	--	--	--	--	--	--	--	--	--	--
comp119920_c0_seq2	2719	2	2.77385	1.63165	1.97575	0.9821	0.13305	2.34725	1.6854	0	-0.765558	-0.489489	-1.49795	-4.38185	-0.240918	-0.718799	sp|Q94BT6|ADO1_ARATH	1068	0	Adagio protein 1 OS=Arabidopsis thaliana GN=ADO1 PE=1 SV=2	CC0285_1	83.2	4e-17	COG2202	FOG: PAS/PAC domain	K12115	0	1140	rcu:RCOM_0545900	clock-associated PAS protein ZTL
comp120023_c0_seq15	1462	2	39.6116	14.7698	12.4245	10.1679	4.0838	17.9681	11.5049	0	-1.42327	-1.67274	-1.96189	-3.27794	-1.14049	-1.78367	--	--	--	--	--	--	--	--	--	--	--	--	--	--
comp120023_c0_seq2	713	2	57.7878	34.7413	25.5674	25.7746	9.72705	39.5662	22.7988	0	-0.734114	-1.17646	-1.16482	-2.57069	-0.546498	-1.34181	sp|Q7XBQ9|RGA2_SOLBU	86.7	2e-19	Disease resistance protein RGA2 OS=Solanum bulbocastanum GN=RGA2 PE=1 SV=1	--	--	--	--	--	K13457	2e-17	82	pop:POPTR_755797	disease resistance protein RPM1
comp120083_c0_seq2	4637	2	6.17845	0.77585	1.0956	0.46395	0.1951	1.106	1.07485	0	-2.9934	-2.49552	-3.7352	-4.98496	-2.48189	-2.52311	--	--	--	--	TM0070	106	7e-24	COG3693	Beta-1,4-xylanase	K13728	1e-96	310	pop:POPTR_674730	mitotic spindle assembly checkpoint protein MAD2B
comp120308_c0_seq1	6372	2	2.8703	2.26845	1.9725	1.5253	0.52055	3.1664	2.8129	0	-0.339495	-0.541176	-0.912109	-2.46309	0.141642	-0.0291433	sp|F4JIF5|TCX2_ARATH	551	1e-175	Protein tesmin/TSO1-like CXC 2 OS=Arabidopsis thaliana GN=TCX2 PE=1 SV=1	--	--	--	--	--	--	--	--	--	--
comp120339_c0_seq1	3576	2	6.61575	4.1185	4.2654	2.1627	1.45035	7.7764	6.4719	0	-0.683786	-0.633224	-1.61307	-2.1895	0.233198	-0.0317154	--	--	--	--	--	--	--	--	--	--	--	--	--	--
comp120352_c0_seq1	1500	2	71.5004	18.6635	12.9375	10.4209	4.1014	21.349	10.8897	0	-1.93774	-2.46639	-2.77846	-4.12376	-1.74378	-2.71499	--	--	--	--	SPBC12C2.09c	150	9e-41	COG1272	Predicted membrane protein, hemolysin III homolog	K07297	3e-164	469	pop:POPTR_912270	adiponectin receptor
comp120355_c0_seq3	5751	2	6.02715	3.5996	4.1966	3.4956	1.73035	4.59855	4.2528	0	-0.743639	-0.522255	-0.785936	-1.80041	-0.390297	-0.503063	--	--	--	--	ECU09g0460	63.2	5e-10	COG4886	Leucine-rich repeat (LRR) protein	K11323	9e-09	61.6	vcn:VOLCADRAFT_121342	histone arginine demethylase JMJD6 [EC:1.14.11.-]
comp120365_c0_seq1	7372	2	85.3618	19.2243	17.0703	11.4828	7.0604	26.4687	18.798	0	-2.15066	-2.3221	-2.89411	-3.59577	-1.68931	-2.18301	sp|Q03460|GLSN_MEDSA	3738	0	Glutamate synthase [NADH], amyloplastic OS=Medicago sativa PE=1 SV=1	SPAPB1E7.07_2	956	0	COG0069	Glutamate synthase domain 2	K00264	0	3837	vvi:100246868	glutamate synthase (NADPH/NADH) [EC:1.4.1.13 1.4.1.14]
comp120439_c0_seq1	5331	2	28.8838	20.8328	20.8649	26.4894	38.5894	18.4186	22.0102	0	-0.471404	-0.469183	-0.124848	0.417944	-0.649093	-0.392085	--	--	--	--	--	--	--	--	--	--	--	--	--	--
comp120472_c0_seq1	1119	2	11.56	7.60875	8.96815	14.0748	19.0258	7.4353	8.4787	0	-0.60341	-0.366259	0.283978	0.718816	-0.636679	-0.447226	--	--	--	--	--	--	--	--	--	--	--	--	--	--
comp120603_c0_seq1	401	2	13.237	4.9439	8.73445	1.50775	0.15035	15.2066	11.3355	0	-1.42086	-0.599793	-3.13411	-6.46011	0.200116	-0.223727	--	--	--	--	--	--	--	--	--	--	--	--	--	--
comp46135_c0_seq1	414	2	1.06935	0.30385	0.4242	0.58415	5.53605	0.55005	1.18585	0	-1.8153	-1.33392	-0.872323	2.37212	-0.959099	0.149187	--	--	--	--	--	--	--	--	--	--	--	--	--	--
comp47563_c0_seq1	277	2	0.436	0.2088	0.20965	1.5552	11.5398	0.20555	0.41945	0	-1.06221	-1.05635	1.8347	4.72615	-1.08484	-0.0558293	--	--	--	--	--	--	--	--	--	--	--	--	--	--
comp53259_c0_seq1	936	2	6.77835	1.73335	3.62015	1.27035	0.0644	3.53205	3.4121	0	-1.96737	-0.904885	-2.41571	-6.71773	-0.940428	-0.990274	sp|Q8LFN2|Y3037_ARATH	209	7e-62	Probable inactive leucine-rich repeat receptor-like protein kinase At3g03770 OS=Arabidopsis thaliana GN=At3g03770 PE=2 SV=1	SP1732_1	52	6e-07	COG0515	Serine/threonine protein kinase	K04733	3e-28	116	aly:ARALYDRAFT_916421	interleukin-1 receptor-associated kinase 4 [EC:2.7.11.1]
comp53377_c0_seq1	860	2	3.2119	2.3052	2.71725	0.06735	0.0701	4.37235	1.97055	0	-0.478535	-0.24128	-5.57561	-5.51787	0.444982	-0.704829	sp|Q948T9|RBOHB_SOLTU	513	6e-178	Respiratory burst oxidase homolog protein B OS=Solanum tuberosum GN=RBOHB PE=1 SV=1	VCA0151	49.3	4e-06	COG4097	Predicted ferric reductase	K13447	3e-180	520	rcu:RCOM_1433130	respiratory burst oxidase [EC:1.6.3.- 1.11.1.-]
comp54922_c0_seq1	576	2	9.38155	1.03935	1.1139	8.96575	45.3388	1.18705	2.7678	0	-3.17414	-3.07421	-0.065402	2.27285	-2.98245	-1.76109	--	--	--	--	--	--	--	--	--	--	--	--	--	--
comp56252_c0_seq1	735	2	9.3577	4.9913	3.1032	1.0008	0.01	1.3192	1.57295	0	-0.906738	-1.5924	-3.225	-9.87001	-2.82649	-2.57268	--	--	--	--	--	--	--	--	--	--	--	--	--	--
comp69595_c0_seq1	261	2	1.36885	0.2604	0.44505	0.4826	8.31885	1.09275	1.9011	0	-2.39416	-1.62093	-1.50406	2.60342	-0.325001	0.47387	--	--	--	--	--	--	--	--	--	--	--	--	--	--
comp69755_c0_seq1	450	2	6.95465	1.6324	0.5178	3.7732	5.8972	0.63305	0.6571	0	-2.09098	-3.74751	-0.882189	-0.237948	-3.45759	-3.40379	sp|Q96509|PER55_ARATH	192	9e-62	Peroxidase 55 OS=Arabidopsis thaliana GN=PER55 PE=1 SV=1	--	--	--	--	--	K00430	3e-85	253	vvi:100249751	peroxidase [EC:1.11.1.7]
comp73975_c0_seq1	473	2	3.29755	2.1706	2.2232	2.90265	9.56315	2.65075	0.5356	0	-0.603301	-0.568757	-0.184024	1.53609	-0.314994	-2.62217	--	--	--	--	--	--	--	--	--	--	--	--	--	--
comp74801_c0_seq1	943	2	3.70285	2.87055	2.60275	1.2823	0.01	2.11525	3.12415	0	-0.367309	-0.508599	-1.5299	-8.53249	-0.807808	-0.245172	sp|P80607|UPTG_MAIZE	467	2e-166	Alpha-1,4-glucan-protein synthase [UDP-forming] OS=Zea mays GN=UPTG PE=1 SV=2	--	--	--	--	--	K13379	5e-176	492	vvi:100250902	reversibly glycosylated polypeptide / UDP-arabinopyranose mutase [EC:2.4.1.- 5.4.99.30]
comp75780_c0_seq3	907	2	2.86245	0.8737	1.22115	0.12775	6.3175	2.32455	3.6666	0	-1.71204	-1.22901	-4.48586	1.1421	-0.300299	0.357192	--	--	--	--	--	--	--	--	--	--	--	--	--	--
comp76128_c0_seq1	759	2	64.1764	35.1809	37.1039	24.8564	8.66165	40.3931	30.0329	0	-0.86725	-0.790472	-1.36843	-2.88933	-0.667932	-1.0955	--	--	--	--	--	--	--	--	--	--	--	--	--	--
comp82735_c0_seq1	806	2	2.497	0.98315	0.79605	1.5534	4.41485	0.8482	0.23575	0	-1.34471	-1.64926	-0.684766	0.822169	-1.55772	-3.40487	sp|Q2V6K0|UFOG6_FRAAN	422	4e-148	UDP-glucose flavonoid 3-O-glucosyltransferase 6 OS=Fragaria ananassa GN=GT6 PE=1 SV=1	--	--	--	--	--	K08237	1e-13	71.6	vvi:100246482	hydroquinone glucosyltransferase [EC:2.4.1.218]
comp83725_c0_seq1	221	2	204.081	68.7421	82.6994	90.2793	160.469	69.1106	80.7168	0	-1.56988	-1.30319	-1.17668	-0.346844	-1.56216	-1.3382	--	--	--	--	--	--	--	--	--	--	--	--	--	--
comp84214_c0_seq1	1327	2	5.77095	0.87395	2.41955	0.4518	0.1818	2.70495	1.33665	0	-2.72319	-1.25407	-3.67505	-4.98838	-1.09321	-2.11019	--	--	--	--	--	--	--	--	--	--	--	--	--	--
comp84954_c0_seq1	599	2	107.477	5.6827	21.0472	3.8608	2.91975	13.6023	8.39065	0	-4.2413	-2.35232	-4.79898	-5.20203	-2.98209	-3.67909	sp|P07371|CB22_PEA	242	4e-81	Chlorophyll a-b binding protein AB80, chloroplastic OS=Pisum sativum GN=AB80 PE=1 SV=1	--	--	--	--	--	K08912	3e-79	238	gmx:100805310	light-harvesting complex II chlorophyll a/b binding protein 1
comp86107_c0_seq1	610	2	1.14655	0.6353	0.57125	1.07785	4.74605	1.58895	1.5144	0	-0.851789	-1.00511	-0.0891429	2.04943	0.470774	0.401447	--	--	--	--	--	--	--	--	--	--	--	--	--	--
comp86385_c0_seq1	638	2	4.73975	0.21305	0.18205	1.03055	5.861	0.44615	0.1821	0	-4.47555	-4.7024	-2.2014	0.306336	-3.40921	-4.70201	sp|Q39065|COPT1_ARATH	174	1e-55	Copper transporter 1 OS=Arabidopsis thaliana GN=COPT1 PE=2 SV=2	--	--	--	--	--	K14686	4e-71	214	pop:POPTR_821522	solute carrier family 31 (copper transporter), member 1
comp86981_c1_seq1	1359	2	1.72165	1.1109	0.77225	2.74345	2.9291	3.7731	0.9867	0	-0.632063	-1.15665	0.672199	0.766666	1.13196	-0.803108	sp|Q9FGC7|ZEP_ARATH	90.9	2e-19	Zeaxanthin epoxidase, chloroplastic OS=Arabidopsis thaliana GN=ZEP PE=1 SV=1	PA3328	94.7	1e-20	COG0654	2-polyprenyl-6-methoxyphenol hydroxylase and related FAD-dependent oxidoreductases	K09838	6e-19	90.9	ath:AT5G67030	zeaxanthin epoxidase [EC:1.14.13.90]
comp87558_c0_seq1	617	2	1.31295	0.55075	0.66445	1.63325	5.5721	0.55415	1.9255	0	-1.25334	-0.982579	0.314934	2.08541	-1.24446	0.552421	--	--	--	--	--	--	--	--	--	--	--	--	--	--
comp88339_c1_seq4	579	2	1.91185	0.01	0.2018	1.94055	3.22915	0.19685	0.20065	0	-7.57883	-3.24397	0.0214963	0.756185	-3.2798	-3.25222	--	--	--	--	--	--	--	--	--	--	--	--	--	--
comp88502_c0_seq1	1430	2	4.94335	2.96285	3.9607	2.36415	0.16875	1.91245	2.6692	0	-0.738503	-0.319734	-1.06417	-4.87253	-1.37007	-0.889082	sp|O82480|RAC7_ARATH	270	9e-89	Rac-like GTP-binding protein ARAC7 OS=Arabidopsis thaliana GN=ARAC7 PE=1 SV=1	SPAC110.03	120	2e-31	COG1100	GTPase SAR1 and related small G proteins	K04392	6e-95	286	vvi:100266265	Ras-related C3 botulinum toxin substrate 1
comp88903_c0_seq1	1521	2	5.84525	2.20185	2.9964	1.16435	0.3172	2.5098	1.90905	0	-1.40855	-0.964035	-2.32774	-4.2038	-1.21969	-1.61441	sp|Q8W013|COMT1_CATRO	317	1e-104	Caffeic acid 3-O-methyltransferase OS=Catharanthus roseus GN=COMT1 PE=2 SV=1	Rv0567	65.5	6e-11	COG0500	SAM-dependent methyltransferases	K05279	9e-102	311	rcu:RCOM_0596300	flavonol 3-O-methyltransferase [EC:2.1.1.76]
comp88905_c0_seq1	386	2	48.9459	13.3627	17.7232	12.9286	3.90615	20.8168	13.814	0	-1.87298	-1.46555	-1.92062	-3.64737	-1.23344	-1.82506	--	--	--	--	--	--	--	--	--	--	--	--	--	--
comp88969_c0_seq1	673	2	41.9932	17.5522	22.1138	17.1699	7.7068	28.9569	26.9218	0	-1.2585	-0.925206	-1.29027	-2.44595	-0.536246	-0.641378	--	--	--	--	--	--	--	--	--	--	--	--	--	--
comp89151_c0_seq1	1500	2	14.2896	2.30305	5.53195	1.14705	0.88455	6.80025	2.9742	0	-2.63334	-1.3691	-3.63896	-4.01387	-1.0713	-2.26439	--	--	--	--	--	--	--	--	--	--	--	--	--	--
comp90103_c0_seq1	499	2	91.421	62.8863	54.1282	22.0866	14.2636	81.082	97.9895	0	-0.539781	-0.756146	-2.04935	-2.68019	-0.173146	0.100101	sp|Q01197|E6_GOSHI	75.5	4e-17	Protein E6 OS=Gossypium hirsutum GN=E6 PE=2 SV=1	YPR042c	47	5e-06	COG5099	RNA-binding protein of the Puf family, translational repressor	K10772	3e-07	50.4	vcn:VOLCADRAFT_118317	AP endonuclease 2 [EC:4.2.99.18]
comp90146_c1_seq1	1527	2	0.7678	0.4678	0.49805	0.68465	8.01755	0.3358	0.69165	0	-0.714839	-0.62444	-0.165364	3.38436	-1.19313	-0.150688	sp|Q9FIX3|PP407_ARATH	168	7e-45	Pentatricopeptide repeat-containing protein At5g39710 OS=Arabidopsis thaliana GN=EMB2745 PE=2 SV=1	--	--	--	--	--	K15336	4e-34	138	vvi:100259391	tRNA (cytosine38-C5)-methyltransferase [EC:2.1.1.204]
comp90604_c0_seq1	1026	2	16.3103	1.3192	2.4461	0.65065	0.11755	3.66525	0.5147	0	-3.62805	-2.73723	-4.64776	-7.11636	-2.1538	-4.98591	sp|A7QBZ2|CSPLA_VITVI	241	2e-79	CASP-like protein VIT_01s0010g01870 OS=Vitis vinifera GN=VIT_01s0010g01870 PE=2 SV=1	--	--	--	--	--	--	--	--	--	--
comp90615_c0_seq1	456	2	1.4895	0.67865	0.51245	2.16565	24.7335	7.99765	1.5632	0	-1.13409	-1.53934	0.539972	4.05356	2.42475	0.0696742	--	--	--	--	--	--	--	--	--	--	--	--	--	--
comp91336_c0_seq5	419	2	48.6705	31.9818	36.2618	19.5761	9.6439	57.3966	43.4192	0	-0.605796	-0.424597	-1.31395	-2.33536	0.237918	-0.164714	--	--	--	--	--	--	--	--	--	--	--	--	--	--
comp92260_c0_seq1	703	2	1.48155	0.63355	0.9136	1.69855	4.9759	0.9726	0.4281	0	-1.22558	-0.697473	0.197196	1.74785	-0.607189	-1.79109	sp|Q9SCV9|BGAL3_ARATH	132	3e-35	Beta-galactosidase 3 OS=Arabidopsis thaliana GN=BGAL3 PE=1 SV=1	PAB1349	55.1	3e-08	COG1874	Beta-galactosidase	K12309	5e-31	121	ath:AT3G52840	beta-galactosidase [EC:3.2.1.23]
comp92526_c1_seq1	925	2	7.21805	1.099	2.9703	1.65315	0.13035	1.54045	2.71085	0	-2.71542	-1.281	-2.12639	-5.79115	-2.22826	-1.41286	--	--	--	--	--	--	--	--	--	--	--	--	--	--
comp92577_c0_seq2	683	2	174.52	83.3427	119.667	67.3537	31.5251	141.256	101.106	0	-1.06627	-0.544365	-1.37356	-2.46882	-0.30508	-0.787524	--	--	--	--	--	--	--	--	--	--	--	--	--	--
comp92701_c0_seq1	1427	2	0.2468	0.1763	0.20495	0.25775	3.0008	0.11985	0.296	0	-0.48531	-0.26807	0.06263	3.60393	-1.04211	0.262255	sp|Q9LHQ6|OCT4_ARATH	619	0	Organic cation/carnitine transporter 4 OS=Arabidopsis thaliana GN=OCT4 PE=2 SV=1	SMa1447	97.1	4e-21	COG0477	Permeases of the major facilitator superfamily	K08202	6e-56	198	vcn:VOLCADRAFT_95576	MFS transporter, OCT family, solute carrier family 22 (organic cation transporter), member 4/5
comp92775_c0_seq1	666	2	55.995	23.1647	27.8242	18.576	3.35075	39.0155	32.2461	0	-1.27337	-1.00896	-1.59186	-4.06274	-0.521254	-0.796175	sp|Q43517|FER1_SOLLC	201	3e-66	Ferredoxin-1, chloroplastic OS=Solanum lycopersicum GN=SEND33 PE=2 SV=1	ssl0020	157	2e-49	COG0633	Ferredoxin	K02639	7e-71	213	vvi:100249080	ferredoxin
comp93021_c0_seq1	1614	2	4.26455	1.51685	1.0118	1.49215	3.5127	1.2363	3.59165	0	-1.49132	-2.07547	-1.515	-0.279813	-1.78636	-0.247747	--	--	--	--	aq_1006	56.6	1e-07	COG0419	ATPase involved in DNA repair	--	--	--	--	--
comp93077_c0_seq2	722	2	5.26145	0.53675	0.5688	0.69785	4.17635	1.89445	0.48275	0	-3.29314	-3.20947	-2.91447	-0.333218	-1.47368	-3.44611	sp|Q9ZRA4|AB19A_PRUPE	268	1e-91	Auxin-binding protein ABP19a OS=Prunus persica GN=ABP19A PE=3 SV=1	--	--	--	--	--	--	--	--	--	--
comp93185_c0_seq1	489	2	43.1736	15.167	11.2162	7.13515	55.8745	16.8971	23.4064	0	-1.50921	-1.94457	-2.59713	0.372042	-1.35337	-0.883246	--	--	--	--	--	--	--	--	--	--	--	--	--	--
comp93398_c0_seq1	579	2	51.6093	16.9478	20.4727	7.94475	3.0207	41.5305	20.2336	0	-1.60653	-1.33393	-2.69956	-4.09467	-0.313457	-1.35088	sp|O04403|NLT22_PARJU	46.2	1e-06	Probable non-specific lipid-transfer protein 2 OS=Parietaria judaica PE=1 SV=1	--	--	--	--	--	--	--	--	--	--
comp93446_c0_seq1	1121	2	4.48855	1.70145	1.77005	0.7506	0.01	2.5919	1.80865	0	-1.39948	-1.34246	-2.58013	-8.81011	-0.792239	-1.31134	sp|Q8GX93|CLCE_ARATH	437	6e-149	Chloride channel protein CLC-e OS=Arabidopsis thaliana GN=CLC-E PE=2 SV=2	alr2079_1	124	5e-31	COG0038	Chloride channel protein EriC	--	--	--	--	--
comp93484_c0_seq1	666	2	27.3256	14.0304	16.1477	5.4657	2.53565	19.1748	20.2294	0	-0.9617	-0.758927	-2.32178	-3.42983	-0.511041	-0.433799	--	--	--	--	--	--	--	--	--	--	--	--	--	--
comp94002_c0_seq1	1040	2	6.5312	2.5764	2.0203	0.90105	0.01	2.3557	1.03065	0	-1.34199	-1.69278	-2.85767	-9.3512	-1.47119	-2.66379	sp|Q949P1|ABAH1_ARATH	489	5e-173	Abscisic acid 8'-hydroxylase 1 OS=Arabidopsis thaliana GN=CYP707A1 PE=2 SV=1	slr0574	140	2e-37	COG2124	Cytochrome P450	K09843	0	534	pop:POPTR_783291	(+)-abscisic acid 8'-hydroxylase [EC:1.14.13.93]
comp94185_c2_seq2	868	2	8.41065	5.2743	4.3832	1.51495	0.41685	6.9605	2.7243	0	-0.673238	-0.940233	-2.47295	-4.33462	-0.273026	-1.62633	--	--	--	--	--	--	--	--	--	--	--	--	--	--
comp94292_c0_seq1	304	2	56.042	1.622	11.9149	0.60495	0.19835	12.1842	4.65365	0	-5.11066	-2.23374	-6.53355	-8.14232	-2.2015	-3.59007	--	--	--	--	--	--	--	--	--	--	--	--	--	--
comp94315_c0_seq1	1427	2	15.5987	1.594	4.41475	1.7795	0.7608	1.1977	1.19495	0	-3.2907	-1.82102	-3.13188	-4.35776	-3.70309	-3.7064	sp|Q5XF03|GPAT8_ARATH	699	0	Probable glycerol-3-phosphate acyltransferase 8 OS=Arabidopsis thaliana GN=GPAT8 PE=2 SV=1	L159324_1	55.5	1e-07	COG1705	Muramidase (flagellum-specific)	K13508	0	758	mtr:MTR_8g030620	glycerol-3-phosphate acyltransferase [EC:2.3.1.15]
comp94358_c0_seq1	586	2	39.2552	11.2919	11.6625	10.5022	2.4698	18.9646	12.6218	0	-1.7976	-1.751	-1.9022	-3.99042	-1.04957	-1.63697	sp|Q7X9A0|RCA1_LARTR	148	5e-50	Ribulose bisphosphate carboxylase/oxygenase activase 1, chloroplastic OS=Larrea tridentata GN=RCA1 PE=1 SV=1	--	--	--	--	--	--	--	--	--	--
comp94407_c0_seq1	682	2	16.459	8.3412	12.1599	5.69945	2.3875	10.609	13.9801	0	-0.980545	-0.436741	-1.52998	-2.7853	-0.633577	-0.235498	--	--	--	--	--	--	--	--	--	--	--	--	--	--
comp94522_c1_seq1	874	2	11.7784	1.3418	3.4751	0.4698	0.13795	4.30335	2.20485	0	-3.1339	-1.76102	-4.64795	-6.41585	-1.45261	-2.41739	--	--	--	--	--	--	--	--	--	--	--	--	--	--
comp94652_c0_seq1	631	2	198.413	146.567	136.218	192.111	256.349	97.6303	88.4346	0	-0.436947	-0.542595	-0.0465671	0.369602	-1.02311	-1.16583	sp|Q9LVC0|AGP14_ARATH	71.2	1e-16	Arabinogalactan peptide 14 OS=Arabidopsis thaliana GN=AGP14 PE=1 SV=1	--	--	--	--	--	--	--	--	--	--
comp94710_c0_seq1	1033	2	17.7149	12.9681	14.3187	9.70845	4.4371	13.7363	13.7528	0	-0.449996	-0.307058	-0.86765	-1.99727	-0.366965	-0.365243	sp|Q9M9S3|WHY1_ARATH	362	5e-126	Single-stranded DNA-binding protein WHY1, chloroplastic OS=Arabidopsis thaliana GN=WHY1 PE=1 SV=1	--	--	--	--	--	--	--	--	--	--
comp94778_c0_seq1	1087	2	6.1238	3.75945	4.89115	2.7324	0.33285	6.8678	3.74455	0	-0.703906	-0.324253	-1.16426	-4.20148	0.165421	-0.709635	sp|Q9S7W1|CB4C_ARATH	430	2e-152	Chlorophyll a-b binding protein CP29.3, chloroplastic OS=Arabidopsis thaliana GN=LHCB4.3 PE=1 SV=1	--	--	--	--	--	K08915	1e-160	452	gmx:100820335	light-harvesting complex II chlorophyll a/b binding protein 4
comp94891_c0_seq1	787	2	14.4235	0.7258	2.4475	1.3028	0.01	2.89615	1.1405	0	-4.31271	-2.55904	-3.46873	-10.4942	-2.31621	-3.66068	sp|P33081|AX15A_SOYBN	86.3	1e-21	Auxin-induced protein 15A OS=Glycine max PE=2 SV=1	--	--	--	--	--	K14488	3e-63	194	vvi:100257133	SAUR family protein
comp94907_c0_seq1	596	2	8.1805	3.1201	4.20975	0.01	0.20245	5.54625	4.49965	0	-1.3906	-0.958454	-9.67605	-5.33655	-0.560676	-0.862376	--	--	--	--	--	--	--	--	--	--	--	--	--	--
comp95075_c0_seq1	1323	2	10.3445	3.0123	4.6426	4.37005	0.3646	7.45115	2.93695	0	-1.77993	-1.15586	-1.24314	-4.82641	-0.473329	-1.81647	sp|Q7GDL5|KNOSA_ORYSJ	317	2e-106	Homeobox protein knotted-1-like 10 OS=Oryza sativa subsp. japonica GN=OSH71 PE=2 SV=1	--	--	--	--	--	--	--	--	--	--
comp95126_c0_seq1	763	2	78.5706	20.3032	12.4838	16.2508	1.65985	42.652	17.8729	0	-1.95228	-2.65394	-2.27348	-5.56486	-0.881376	-2.13621	sp|P23244|HBP2_CASGL	267	1e-91	Hemoglobin-2 OS=Casuarina glauca GN=HBII PE=3 SV=1	aq_211	45.8	9e-06	COG1017	Hemoglobin-like flavoprotein	--	--	--	--	--
comp95176_c0_seq1	432	2	250.712	206.705	186.915	237.076	426.237	204.188	270.426	0	-0.278456	-0.423651	-0.0806829	0.765623	-0.296133	0.1092	--	--	--	--	--	--	--	--	--	--	--	--	--	--
comp95230_c1_seq1	639	2	10.9607	2.28785	2.83045	0.5519	0.01	4.36975	1.1319	0	-2.26028	-1.95324	-4.31179	-10.0981	-1.32672	-3.27552	--	--	--	--	--	--	--	--	--	--	--	--	--	--
comp95308_c0_seq2	725	2	71.4814	50.8225	39.5877	30.8798	6.655	67.9135	57.5703	0	-0.492103	-0.852517	-1.21091	-3.42506	-0.0738705	-0.312245	--	--	--	--	--	--	--	--	--	--	--	--	--	--
comp95406_c0_seq1	1030	2	3.01395	1.4264	1.0787	3.77145	5.03595	5.4769	2.44005	0	-1.07928	-1.48236	0.323464	0.740608	0.861704	-0.304745	sp|Q84UV8|NEC3_NICLS	163	3e-48	Bifunctional monodehydroascorbate reductase and carbonic anhydrase nectarin-3 OS=Nicotiana langsdorffii x Nicotiana sanderae GN=NEC3 PE=1 SV=1	VCA0274	131	7e-36	COG3338	Carbonic anhydrase	K01674	2e-100	297	pop:POPTR_256588	carbonic anhydrase [EC:4.2.1.1]
comp95450_c1_seq1	690	2	9.19515	2.4792	4.56315	1.9131	0.3496	5.615	3.54995	0	-1.891	-1.01084	-2.26496	-4.7171	-0.711587	-1.37307	sp|Q9SEZ1|HB29_ARATH	118	1e-32	Transcription factor HB29 OS=Arabidopsis thaliana GN=HB29 PE=1 SV=1	YPO2725	51.2	6e-07	COG3501	Uncharacterized protein conserved in bacteria	K15174	9e-07	50.4	rcu:RCOM_1489440	RNA polymerase II-associated factor 1
comp95520_c1_seq1	1279	2	47.9663	40.2164	38.5398	24.7407	12.9206	43.5309	32.4693	0	-0.254236	-0.315671	-0.95513	-1.89235	-0.139978	-0.562941	--	--	--	--	--	--	--	--	--	--	--	--	--	--
comp95874_c0_seq1	1057	2	15.1847	2.69915	6.1341	3.31755	1.4837	5.9306	5.5992	0	-2.49205	-1.3077	-2.19443	-3.35535	-1.35637	-1.43933	--	--	--	--	--	--	--	--	--	--	--	--	--	--
comp95908_c4_seq2	883	2	27.7843	10.9836	9.06695	5.3122	2.1175	28.5219	13.5663	0	-1.33892	-1.61558	-2.38689	-3.71383	0.0378028	-1.03423	--	--	--	--	--	--	--	--	--	K14488	3e-10	59.3	vvi:100253008	SAUR family protein
comp95909_c0_seq1	1869	2	4.0003	3.1969	2.909	3.12975	11.6497	2.77505	2.45195	0	-0.323435	-0.459585	-0.354061	1.54212	-0.527594	-0.706179	--	--	--	--	--	--	--	--	--	--	--	--	--	--
comp95911_c0_seq1	627	2	20.2063	9.25275	13.3269	7.61765	1.7315	14.5399	12.1329	0	-1.12685	-0.60046	-1.40738	-3.54471	-0.474779	-0.735871	sp|Q43517|FER1_SOLLC	201	2e-66	Ferredoxin-1, chloroplastic OS=Solanum lycopersicum GN=SEND33 PE=2 SV=1	ssl0020	157	1e-49	COG0633	Ferredoxin	K02639	5e-71	213	vvi:100249080	ferredoxin
comp95927_c0_seq2	884	2	96.2423	24.3911	34.6314	30.0505	11.326	56.2161	57.1303	0	-1.98032	-1.47459	-1.67928	-3.08704	-0.775686	-0.752414	sp|Q9FK81|Y5258_ARATH	138	3e-41	Uncharacterized protein At5g22580 OS=Arabidopsis thaliana GN=At5g22580 PE=1 SV=1	--	--	--	--	--	--	--	--	--	--
comp95951_c0_seq1	917	2	11.5995	3.26265	6.7464	1.5027	0.59205	9.94075	4.63495	0	-1.82995	-0.781873	-2.94843	-4.2922	-0.222636	-1.32344	sp|P07591|TRXM_SPIOL	216	2e-70	Thioredoxin M-type, chloroplastic OS=Spinacia oleracea PE=1 SV=2	all1866	126	6e-36	COG0526	Thiol-disulfide isomerase and thioredoxins	K03671	2e-59	189	ppp:PHYPADRAFT_150511	thioredoxin 1
comp95975_c0_seq2	1407	2	6.83015	1.3196	0.33215	3.7492	2.5722	0.01	0.01	0	-2.37182	-4.36201	-0.865334	-1.40891	-9.41577	-9.41577	sp|P25804|CYSP_PEA	405	1e-139	Cysteine proteinase 15A OS=Pisum sativum PE=2 SV=1	AF1946_2	98.2	2e-22	COG4870	Cysteine protease	K01373	0	515	pop:POPTR_886026	cathepsin F [EC:3.4.22.41]
comp95993_c1_seq1	945	2	12.4855	0.9288	1.0506	2.96435	8.616	1.20595	1.8548	0	-3.74875	-3.57097	-2.07447	-0.535169	-3.37202	-2.75092	sp|P93332|NOD3_MEDTR	318	4e-109	Bidirectional sugar transporter N3 OS=Medicago truncatula GN=N3 PE=2 SV=1	--	--	--	--	--	K15382	7e-116	336	pop:POPTR_853183	solute carrier family 50 (sugar transporter)
comp96051_c0_seq1	2403	2	15.9637	5.2823	6.027	7.9108	1.9827	7.04365	6.1336	0	-1.59556	-1.40529	-1.0129	-3.00926	-1.1804	-1.37999	sp|Q9ZP55|DRP4C_ARATH	749	0	Dynamin-related protein 4C OS=Arabidopsis thaliana GN=DRP4C PE=2 SV=1	ECU10g1700i	171	3e-44	COG0699	Predicted GTPases (dynamin-related)	K01528	2e-45	176	ath:AT4G33650	dynamin GTPase [EC:3.6.5.5]
comp96081_c0_seq1	1356	2	13.6216	2.68305	5.00075	6.584	0.3558	4.2449	4.51655	0	-2.34395	-1.44568	-1.04886	-5.25869	-1.68209	-1.5926	sp|Q02060|PSBS_SPIOL	403	1e-140	Photosystem II 22 kDa protein, chloroplastic OS=Spinacia oleracea GN=PSBS PE=1 SV=1	--	--	--	--	--	K03542	3e-150	429	pop:POPTR_816277	photosystem II 22kDa protein
comp96085_c0_seq1	1408	2	21.666	4.108	6.06035	5.0204	1.6704	11.4956	4.36065	0	-2.39893	-1.83796	-2.10956	-3.69717	-0.914348	-2.31282	sp|E1U332|ALL12_OLEEU	504	1e-179	Isoflavone reductase-like protein OS=Olea europaea PE=1 SV=1	mll1871	56.2	4e-08	COG0702	Predicted nucleoside-diphosphate-sugar epimerases	K00224	6e-170	481	aly:ARALYDRAFT_476671	[EC:1.3.1.-]
comp96089_c0_seq3	492	2	20.1565	11.4977	11.8897	13.42	25.1294	11.2348	11.8897	0	-0.809897	-0.761536	-0.586859	0.31813	-0.843268	-0.76153	sp|Q9SZ67|WRK19_ARATH	125	6e-34	Probable WRKY transcription factor 19 OS=Arabidopsis thaliana GN=WRKY19 PE=2 SV=1	--	--	--	--	--	K06685	9e-07	48.9	pop:POPTR_554110	maintenance of ploidy protein MOB1 (MPS1 binder 1)
comp96151_c0_seq6	1367	2	41.9931	10.7823	17.2556	7.38055	5.4706	14.8024	10.9095	0	-1.96149	-1.28309	-2.50835	-2.94038	-1.50433	-1.94456	--	--	--	--	--	--	--	--	--	--	--	--	--	--
comp96208_c0_seq1	1586	2	19.3711	10.8799	8.3593	7.95935	33.5384	5.31875	11.5641	0	-0.832237	-1.21245	-1.28318	0.791914	-1.86474	-0.744249	sp|Q94EG9|ZIP11_ARATH	419	1e-144	Zinc transporter 11 OS=Arabidopsis thaliana GN=ZIP11 PE=2 SV=1	Cj0263	49.7	7e-06	COG0428	Predicted divalent heavy-metal cations transporter	K14709	2e-165	473	rcu:RCOM_0522420	solute carrier family 39 (zinc transporter), member 1/2/3
comp96208_c0_seq2	820	2	0.9756	0.3068	0.2833	0.30725	3.8243	0.27825	0.97845	0	-1.66899	-1.78396	-1.66688	1.97083	-1.80991	0.00420837	sp|Q94EG9|ZIP11_ARATH	172	8e-52	Zinc transporter 11 OS=Arabidopsis thaliana GN=ZIP11 PE=2 SV=1	--	--	--	--	--	K14709	8e-64	204	pop:POPTR_829884	solute carrier family 39 (zinc transporter), member 1/2/3
comp96213_c0_seq1	1615	2	3.98775	1.63405	1.41055	0.93435	0.01	3.7052	1.97805	0	-1.28712	-1.49932	-2.09354	-8.63943	-0.106024	-1.0115	sp|Q9SCT4|IMK2_ARATH	532	0	Probably inactive leucine-rich repeat receptor-like protein kinase IMK2 OS=Arabidopsis thaliana GN=IMK2 PE=1 SV=1	alr0124_1	114	1e-26	COG4886	Leucine-rich repeat (LRR) protein	K13420	8e-62	221	ath:AT5G46330	LRR receptor-like serine/threonine-protein kinase FLS2 [EC:2.7.11.1]
comp96426_c0_seq4	771	2	46.3405	16.514	14.3091	4.5548	0.39125	34.3709	16.2412	0	-1.48859	-1.69534	-3.34681	-6.88804	-0.431086	-1.51262	sp|Q2R4Z4|DHR21_ORYSJ	92.4	4e-23	Water stress-inducible protein Rab21 OS=Oryza sativa subsp. japonica GN=RAB21 PE=2 SV=1	--	--	--	--	--	--	--	--	--	--
comp96426_c0_seq8	460	2	32.9886	1.44915	6.7409	0.9036	0.01	14.9901	6.1519	0	-4.50869	-2.29095	-5.19014	-11.6878	-1.13796	-2.42286	sp|Q2R4Z4|DHR21_ORYSJ	55.5	4e-10	Water stress-inducible protein Rab21 OS=Oryza sativa subsp. japonica GN=RAB21 PE=2 SV=1	--	--	--	--	--	--	--	--	--	--
comp96428_c1_seq1	444	2	1.4619	1.1952	1.1834	5.80425	8.5572	4.4926	2.3659	0	-0.290593	-0.304907	1.98927	2.54929	1.61971	0.694544	--	--	--	--	--	--	--	--	--	--	--	--	--	--
comp96452_c0_seq2	932	2	8.0278	4.2062	5.21055	3.0976	0.7765	4.52515	4.92215	0	-0.932487	-0.623569	-1.37385	-3.36995	-0.827039	-0.705716	--	--	--	--	--	--	--	--	--	--	--	--	--	--
comp96461_c0_seq2	995	2	16.4955	11.9229	9.4479	5.84085	0.6669	16.6093	7.2316	0	-0.468343	-0.804007	-1.49782	-4.62846	0.00991876	-1.18969	sp|Q9SSC7|LOR5_ARATH	103	4e-26	Protein LURP-one-related 5 OS=Arabidopsis thaliana GN=At1g80120 PE=1 SV=1	--	--	--	--	--	K03239	1e-11	67	ath:AT1G53880	translation initiation factor eIF-2B subunit alpha
comp96601_c0_seq1	542	2	22.2055	8.90295	5.39195	7.52025	20.2519	8.9357	6.66285	0	-1.31856	-2.04204	-1.56206	-0.13286	-1.31326	-1.73671	sp|O22932|CIPKB_ARATH	147	8e-43	CBL-interacting serine/threonine-protein kinase 11 OS=Arabidopsis thaliana GN=CIPK11 PE=1 SV=1	SPAC14C4.03	63.5	1e-11	COG0515	Serine/threonine protein kinase	K00924	5e-31	118	ath:AT1G30270	[EC:2.7.1.-]
comp96666_c0_seq1	622	2	35.9402	16.8595	20.9414	14.5318	7.6605	18.2319	18.5111	0	-1.09203	-0.779239	-1.30639	-2.23009	-0.979135	-0.95721	sp|P26585|HMGL_SOYBN	157	3e-49	HMG1/2-like protein OS=Glycine max PE=2 SV=1	YMR072w	49.7	5e-07	COG5648	Chromatin-associated proteins containing the HMG domain	K10802	2e-42	141	vvi:100257544	high mobility group protein B1
comp96693_c0_seq1	1387	2	7.86485	3.5958	4.34115	1.13695	0.7392	4.7652	3.7754	0	-1.12911	-0.857342	-2.79025	-3.41138	-0.722882	-1.05879	--	--	--	--	--	--	--	--	--	--	--	--	--	--
comp96698_c0_seq1	1058	2	25.0236	0.98955	2.6466	0.11905	0.01	1.02315	0.32945	0	-4.66038	-3.24108	-7.71558	-11.2891	-4.6122	-6.24709	sp|O80434|LAC4_ARATH	510	6e-180	Laccase-4 OS=Arabidopsis thaliana GN=IRX12 PE=2 SV=2	YFL041w	109	1e-25	COG2132	Putative multicopper oxidases	K00423	4e-38	144	rcu:RCOM_0657480	L-ascorbate oxidase [EC:1.10.3.3]
comp96745_c0_seq1	1036	2	13.0501	3.79935	5.9227	0.8632	1.04785	10.0117	4.7645	0	-1.78024	-1.13973	-3.91822	-3.63856	-0.382374	-1.45366	sp|P07591|TRXM_SPIOL	213	6e-69	Thioredoxin M-type, chloroplastic OS=Spinacia oleracea PE=1 SV=2	all1866	126	1e-35	COG0526	Thiol-disulfide isomerase and thioredoxins	K03671	6e-59	189	ppp:PHYPADRAFT_150511	thioredoxin 1
comp96753_c2_seq1	955	2	3.00835	2.46355	2.3239	6.7767	13.0726	2.3268	7.9434	0	-0.288234	-0.372424	1.17161	2.1195	-0.370625	1.40078	sp|Q50EK3|C04C1_PINTA	271	1e-87	Cytochrome P450 704C1 OS=Pinus taeda GN=CYP704C1 PE=2 SV=1	BH0579	67.4	7e-12	COG2124	Cytochrome P450	K15402	9e-52	179	ppp:PHYPADRAFT_180507	cytochrome P450, family 86, subfamily B, polypeptide 1 (fatty acid omega-hydroxylase) [EC:1.14.-.-]
comp96889_c0_seq1	580	2	386.836	68.3723	119.842	49.0283	30.8825	221.46	189.912	0	-2.50024	-1.69059	-2.98004	-3.64686	-0.804675	-1.02639	sp|O82015|LIGV1_LIGVU	56.2	3e-10	Major pollen allergen Lig v 1 OS=Ligustrum vulgare PE=1 SV=2	--	--	--	--	--	K03036	4e-09	56.6	aly:ARALYDRAFT_336019	26S proteasome regulatory subunit N6
comp96889_c0_seq2	306	2	808.311	119.95	235.283	95.5722	44.1498	413.785	319.899	0	-2.75248	-1.78052	-3.08025	-4.19443	-0.96603	-1.33729	--	--	--	--	--	--	--	--	--	K09560	3e-06	45.1	ppp:PHYPADRAFT_66190	suppressor of tumorigenicity protein 13
comp96889_c1_seq1	724	2	448.058	87.7285	141.541	71.7545	32.0735	271.786	213.585	0	-2.35257	-1.66246	-2.64254	-3.80423	-0.721217	-1.06888	sp|O82015|LIGV1_LIGVU	55.1	1e-09	Major pollen allergen Lig v 1 OS=Ligustrum vulgare PE=1 SV=2	--	--	--	--	--	K01834	2e-08	55.5	vvi:100245371	2,3-bisphosphoglycerate-dependent phosphoglycerate mutase [EC:5.4.2.1]
comp96905_c0_seq2	348	2	168.364	149.943	150.656	120.825	60.6608	161.608	104.618	0	-0.167176	-0.160326	-0.478666	-1.47275	-0.0590929	-0.686454	sp|P37705|GRP3_DAUCA	111	5e-32	Glycine-rich protein A3 OS=Daucus carota PE=2 SV=1	Rv2560	44.7	8e-06	COG5473	Predicted integral membrane protein	K11086	2e-07	48.9	vcn:VOLCADRAFT_107252	small nuclear ribonucleoprotein B and B'
comp96937_c0_seq1	904	2	11.0702	4.21175	7.29695	3.3385	1.33425	10.0861	6.7507	0	-1.3942	-0.601322	-1.72942	-3.05259	-0.134312	-0.713579	--	--	--	--	--	--	--	--	--	--	--	--	--	--
comp96948_c1_seq1	952	2	56.5567	14.1018	12.7651	8.3144	3.1674	16.2203	8.17395	0	-2.00382	-2.1475	-2.76601	-4.15833	-1.8019	-2.79059	--	--	--	--	--	--	--	--	--	--	--	--	--	--
comp97019_c0_seq1	1275	2	29.4475	2.18665	9.48785	4.003	2.83815	6.1685	4.45545	0	-3.75135	-1.63399	-2.87899	-3.37512	-2.25515	-2.7245	--	--	--	--	--	--	--	--	--	--	--	--	--	--
comp97239_c0_seq1	1962	2	1.9797	0.47835	0.3291	2.3253	1.9058	0.01	0.50045	0	-2.04914	-2.58868	0.232135	-0.0548851	-7.62914	-1.98398	sp|Q9FMY1|C86B1_ARATH	705	0	Cytochrome P450 86B1 OS=Arabidopsis thaliana GN=CYP86B1 PE=2 SV=1	VNG0422G	125	2e-30	COG2124	Cytochrome P450	K15402	0	731	pop:POPTR_562811	cytochrome P450, family 86, subfamily B, polypeptide 1 (fatty acid omega-hydroxylase) [EC:1.14.-.-]
comp97263_c0_seq1	1257	2	5.5078	0.90075	2.41845	1.4269	0.01	2.9921	1.596	0	-2.61228	-1.18739	-1.94859	-9.10533	-0.880318	-1.78702	sp|Q93ZB9|FACR3_ARATH	497	9e-175	Fatty acyl-CoA reductase 3 OS=Arabidopsis thaliana GN=FAR3 PE=2 SV=1	--	--	--	--	--	K13356	0	580	vvi:100259719	fatty acyl-CoA reductase [EC:1.2.1.-]
comp97285_c0_seq1	2041	2	18.2769	10.5013	7.98385	12.0391	1.12295	21.9739	9.99475	0	-0.799457	-1.19487	-0.602292	-4.02466	0.265766	-0.870783	--	--	--	--	--	--	--	--	--	--	--	--	--	--
comp97287_c0_seq1	1200	2	9.8532	1.0737	2.8744	0.3632	0.201	3.98845	2.19955	0	-3.198	-1.77733	-4.76176	-5.61532	-1.30476	-2.16338	--	--	--	--	all1205	196	3e-59	COG0596	Predicted hydrolases or acyltransferases (alpha/beta hydrolase superfamily)	--	--	--	--	--
comp97433_c0_seq2	783	2	52.91	22.8909	17.325	17.9526	5.85395	29.3308	16.5333	0	-1.20877	-1.61069	-1.55934	-3.17606	-0.851124	-1.67816	sp|Q94F47|UBC28_ARATH	292	1e-101	Ubiquitin-conjugating enzyme E2 28 OS=Arabidopsis thaliana GN=UBC28 PE=2 SV=1	YBR082c	252	3e-85	COG5078	Ubiquitin-protein ligase	K06689	4e-101	292	aly:ARALYDRAFT_674919	ubiquitin-conjugating enzyme E2 D/E [EC:6.3.2.19]
comp97494_c0_seq1	2523	2	7.26505	4.2315	4.4242	2.3255	1.52975	3.8402	3.33965	0	-0.779804	-0.715556	-1.64343	-2.24768	-0.919791	-1.12128	sp|Q9SSG3|HIPL1_ARATH	933	0	HIPL1 protein OS=Arabidopsis thaliana GN=HIPL1 PE=1 SV=2	BH2090	72	1e-12	COG2133	Glucose/sorbosone dehydrogenases	--	--	--	--	--
comp97521_c0_seq1	1484	2	4.7467	2.18365	1.7727	0.58055	0.01	5.3389	1.9034	0	-1.12018	-1.42098	-3.03143	-8.89078	0.169618	-1.31835	sp|Q9M0G7|PXL2_ARATH	693	0	Leucine-rich repeat receptor-like protein kinase PXL2 OS=Arabidopsis thaliana GN=PXL2 PE=2 SV=1	CAC0404_1	112	4e-27	COG0515	Serine/threonine protein kinase	K00924	4e-94	307	aly:ARALYDRAFT_476729	[EC:2.7.1.-]
comp97672_c0_seq7	470	2	25.3505	15.8941	11.0796	9.8354	1.9247	33.0948	22.3528	0	-0.67353	-1.19411	-1.36596	-3.71931	0.384588	-0.181561	--	--	--	--	--	--	--	--	--	--	--	--	--	--
comp97739_c1_seq2	1390	2	9.502	4.3204	5.5902	1.3774	1.0847	6.5589	5.3023	0	-1.13707	-0.765331	-2.78628	-3.13094	-0.534777	-0.841613	sp|P27061|PPA1_SOLLC	238	8e-76	Acid phosphatase 1 OS=Solanum lycopersicum GN=APS1 PE=2 SV=1	--	--	--	--	--	K02866	3e-30	115	osa:4332737	large subunit ribosomal protein L10e
comp97781_c0_seq3	920	2	3.68605	2.54315	3.04205	1.4458	0.1966	0.74305	0.6656	0	-0.535459	-0.277032	-1.35021	-4.22874	-2.31054	-2.46935	sp|Q9ZVX4|U90A1_ARATH	322	4e-108	UDP-glycosyltransferase 90A1 OS=Arabidopsis thaliana GN=UGT90A1 PE=2 SV=1	--	--	--	--	--	K13496	4e-48	169	ath:AT2G36800	UDP-glucosyl transferase 73C [EC:2.4.1.-]
comp97799_c0_seq1	1138	2	82.0332	7.86805	6.5225	3.2652	0.58305	10.4684	4.8153	0	-3.38213	-3.65271	-4.65096	-7.13644	-2.97017	-4.09051	sp|Q38864|EXPA5_ARATH	369	2e-128	Expansin-A5 OS=Arabidopsis thaliana GN=EXPA5 PE=2 SV=1	--	--	--	--	--	--	--	--	--	--
comp97879_c0_seq3	2263	2	3.76635	1.13295	2.16945	1.17775	0.3198	2.493	1.42305	0	-1.73308	-0.795838	-1.67713	-3.55793	-0.595284	-1.40418	sp|Q9SCZ4|FERON_ARATH	486	4e-160	Receptor-like protein kinase FERONIA OS=Arabidopsis thaliana GN=FER PE=1 SV=1	--	--	--	--	--	K04733	3e-127	401	aly:ARALYDRAFT_916421	interleukin-1 receptor-associated kinase 4 [EC:2.7.11.1]
comp97985_c0_seq2	852	2	2.8052	1.704	2.1999	3.02475	13.1667	3.7457	2.78215	0	-0.719178	-0.350666	0.108712	2.23072	0.417132	-0.0119034	--	--	--	--	--	--	--	--	--	--	--	--	--	--
comp97999_c0_seq1	1011	2	42.7398	9.71175	20.1526	0.9369	0.7755	31.2879	38.976	0	-2.13778	-1.08462	-5.51154	-5.78431	-0.449973	-0.132994	sp|Q00451|PRF1_SOLLC	231	1e-73	36.4 kDa proline-rich protein OS=Solanum lycopersicum GN=TPRP-F1 PE=2 SV=1	PA0197	61.2	4e-10	COG0810	Periplasmic protein TonB, links inner and outer membranes	K14709	1e-18	88.6	vcn:VOLCADRAFT_104214	solute carrier family 39 (zinc transporter), member 1/2/3
comp98102_c1_seq1	1562	2	4.7415	1.83485	1.6094	1.82895	0.0386	3.21065	1.0545	0	-1.36968	-1.55882	-1.37433	-6.9406	-0.562478	-2.16878	sp|Q944G9|ALFC2_ARATH	685	0	Probable fructose-bisphosphate aldolase 2, chloroplastic OS=Arabidopsis thaliana GN=FBA2 PE=1 SV=2	XF0826	315	1e-103	COG3588	Fructose-1,6-bisphosphate aldolase	K01623	0	720	vvi:100262354	fructose-bisphosphate aldolase, class I [EC:4.1.2.13]
comp98103_c0_seq1	897	2	24.0582	22.0629	23.0081	16.7889	9.21135	30.9407	22.6354	0	-0.124907	-0.0643839	-0.519018	-1.38504	0.36298	-0.0879417	sp|Q9M015|Y5161_ARATH	68.2	8e-14	Uncharacterized protein At5g01610 OS=Arabidopsis thaliana GN=At5g01610 PE=1 SV=1	--	--	--	--	--	--	--	--	--	--
comp98160_c0_seq2	1064	2	15.515	2.88805	5.26855	1.2264	0.7934	4.92825	4.7134	0	-2.4255	-1.55819	-3.66116	-4.28947	-1.65452	-1.71882	sp|P33077|IAA4_ARATH	237	6e-78	Auxin-responsive protein IAA4 OS=Arabidopsis thaliana GN=IAA4 PE=1 SV=2	--	--	--	--	--	K14484	6e-74	228	ath:AT1G04240	auxin-responsive protein IAA
comp98180_c0_seq3	1360	2	2.8968	1.40775	1.71825	0.95025	5.58775	1.3409	1.7972	0	-1.04107	-0.75352	-1.60808	0.947807	-1.11126	-0.688709	sp|Q94EG9|ZIP11_ARATH	419	8e-146	Zinc transporter 11 OS=Arabidopsis thaliana GN=ZIP11 PE=2 SV=1	Cj0263	49.7	5e-06	COG0428	Predicted divalent heavy-metal cations transporter	K14709	1e-166	473	rcu:RCOM_0522420	solute carrier family 39 (zinc transporter), member 1/2/3
comp98213_c0_seq2	650	2	26.2963	6.9209	10.159	2.6703	2.2265	6.1365	5.3851	0	-1.92583	-1.37211	-3.29978	-3.56201	-2.09937	-2.28781	sp|Q3EDL4|Y1154_ARATH	169	2e-50	Probable serine/threonine-protein kinase At1g01540 OS=Arabidopsis thaliana GN=At1g01540 PE=1 SV=2	--	--	--	--	--	K04733	1e-18	83.6	smo:SELMODRAFT_33807	interleukin-1 receptor-associated kinase 4 [EC:2.7.11.1]
comp98213_c0_seq4	621	2	32.239	12.4205	11.8625	4.48665	1.9421	20.0968	6.06985	0	-1.37609	-1.4424	-2.84509	-4.05312	-0.681835	-2.40907	sp|Q3EDL4|Y1154_ARATH	169	2e-50	Probable serine/threonine-protein kinase At1g01540 OS=Arabidopsis thaliana GN=At1g01540 PE=1 SV=2	--	--	--	--	--	K04733	9e-19	83.6	smo:SELMODRAFT_33807	interleukin-1 receptor-associated kinase 4 [EC:2.7.11.1]
comp98232_c0_seq1	1004	2	48.4202	12.5245	18.0377	22.0553	7.5085	27.2446	24.8397	0	-1.95085	-1.42459	-1.13448	-2.68901	-0.829641	-0.962958	sp|Q9SR77|HBPL1_ARATH	47.8	4e-06	Heme-binding-like protein At3g10130, chloroplastic OS=Arabidopsis thaliana GN=At3g10130 PE=1 SV=1	--	--	--	--	--	--	--	--	--	--
comp98286_c0_seq2	1805	2	3.1109	1.16965	1.61485	1.48635	5.2126	2.14645	1.26945	0	-1.41126	-0.945932	-1.06556	0.744671	-0.535379	-1.29313	sp|Q6YSJ5|AGO16_ORYSJ	884	0	Protein argonaute 16 OS=Oryza sativa subsp. japonica GN=AGO16 PE=2 SV=2	--	--	--	--	--	K11596	9e-115	368	vvi:100256320	argonaute
comp98299_c0_seq19	1762	2	3.41505	2.6557	2.9162	4.4121	7.25645	2.2644	3.64935	0	-0.362815	-0.227817	0.369559	1.08736	-0.592778	0.0957328	sp|Q2V6J9|UFOG7_FRAAN	277	1e-86	UDP-glucose flavonoid 3-O-glucosyltransferase 7 OS=Fragaria ananassa GN=GT7 PE=1 SV=1	--	--	--	--	--	K13496	2e-39	152	ath:AT2G36750	UDP-glucosyl transferase 73C [EC:2.4.1.-]
comp98414_c0_seq1	702	2	24.2687	8.3219	12.8161	5.5336	3.69415	11.4466	10.296	0	-1.54411	-0.921142	-2.1328	-2.71578	-1.08417	-1.23701	sp|Q0D4J7|SAPK2_ORYSJ	181	6e-56	Serine/threonine-protein kinase SAPK2 OS=Oryza sativa subsp. japonica GN=SAPK2 PE=1 SV=1	ECU01g0630	48.9	3e-06	COG0515	Serine/threonine protein kinase	K14498	3e-65	206	pop:POPTR_716471	serine/threonine-protein kinase SRK2 [EC:2.7.11.1]
comp98458_c0_seq1	1212	2	44.1754	2.867	3.75695	1.5735	0.3982	8.27605	2.19505	0	-3.94563	-3.55561	-4.81119	-6.7936	-2.41623	-4.33092	sp|Q38864|EXPA5_ARATH	370	2e-128	Expansin-A5 OS=Arabidopsis thaliana GN=EXPA5 PE=2 SV=1	--	--	--	--	--	--	--	--	--	--
comp98479_c0_seq3	1118	2	12.9337	4.8852	5.80495	3.6593	0.6474	8.3598	6.57315	0	-1.40465	-1.15579	-1.8215	-4.32034	-0.6296	-0.976484	sp|Q6QPJ6|PRXQ_POPJC	343	7e-119	Peroxiredoxin Q, chloroplastic OS=Populus jackii GN=PRXQ PE=1 SV=1	alr3183	169	5e-51	COG1225	Peroxiredoxin	K03564	2e-118	343	rcu:RCOM_0709690	peroxiredoxin Q/BCP [EC:1.11.1.15]
comp98507_c0_seq1	892	2	14.9986	9.336	10.7458	5.61165	2.9752	11.2437	10.0914	0	-0.683956	-0.48106	-1.41834	-2.33377	-0.415722	-0.571706	sp|Q9FFW5|PERK8_ARATH	56.6	7e-09	Proline-rich receptor-like protein kinase PERK8 OS=Arabidopsis thaliana GN=PERK8 PE=1 SV=1	--	--	--	--	--	K01115	5e-06	48.9	vcn:VOLCADRAFT_99471	phospholipase D [EC:3.1.4.4]
comp98639_c0_seq3	1171	2	4.3738	0.1976	0.34955	0.50335	4.22345	0.5351	0.8836	0	-4.46823	-3.64532	-3.11925	-0.0504653	-3.03101	-2.30742	--	--	--	--	--	--	--	--	--	--	--	--	--	--
comp98639_c0_seq4	689	2	6.0246	0.46385	0.84495	0.7093	7.87775	0.9922	0.4368	0	-3.69914	-2.83393	-3.0864	0.386918	-2.60216	-3.78582	--	--	--	--	--	--	--	--	--	--	--	--	--	--
comp98766_c0_seq1	687	2	2.3585	1.08825	0.76085	2.3395	7.1105	2.3226	0.69935	0	-1.11586	-1.63219	-0.0116694	1.59208	-0.0221289	-1.75378	--	--	--	--	--	--	--	--	--	--	--	--	--	--
comp98769_c0_seq1	694	2	72.7605	20.7528	23.9989	19.5799	3.56315	35.7196	29.9954	0	-1.80984	-1.60019	-1.89378	-4.35193	-1.02644	-1.27841	--	--	--	--	--	--	--	--	--	--	--	--	--	--
comp98842_c0_seq1	1300	2	12.0909	2.7441	5.2146	1.8409	0.83505	6.0916	4.3449	0	-2.13952	-1.2133	-2.71544	-3.85592	-0.989034	-1.47653	sp|Q8L9A9|XTH8_ARATH	524	0	Probable xyloglucan endotransglucosylase/hydrolase protein 8 OS=Arabidopsis thaliana GN=XTH8 PE=2 SV=2	BS_bglS	68.6	2e-12	COG2273	Beta-glucanase/Beta-glucan synthetase	K08235	0	563	pop:POPTR_196727	xyloglucan:xyloglucosyl transferase [EC:2.4.1.207]
comp98872_c0_seq1	960	2	6.86065	2.05455	2.857	0.93685	0.1884	2.37455	2.7553	0	-1.73952	-1.26384	-2.87246	-5.18647	-1.53069	-1.31614	sp|Q94AX5|GDT11_ARATH	367	6e-127	GDT1-like protein 1, chloroplastic OS=Arabidopsis thaliana GN=At1g64150 PE=2 SV=2	sll0615	137	9e-39	COG2119	Predicted membrane protein	--	--	--	--	--
comp98908_c0_seq2	1097	2	27.9827	11.8068	15.613	6.074	5.7727	19.2703	18.74	0	-1.24492	-0.841787	-2.20382	-2.27722	-0.53816	-0.578414	--	--	--	--	--	--	--	--	--	--	--	--	--	--
comp98962_c0_seq2	649	2	6.5123	3.7989	2.7016	5.25955	10.5011	2.5455	4.9055	0	-0.777585	-1.26935	-0.308228	0.689301	-1.35522	-0.408767	--	--	--	--	--	--	--	--	--	--	--	--	--	--
comp98984_c0_seq1	979	2	94.8054	43.2096	53.7587	34.0149	17.9886	60.7105	62.4256	0	-1.13362	-0.818472	-1.4788	-2.39789	-0.643024	-0.60283	--	--	--	--	--	--	--	--	--	--	--	--	--	--
comp99045_c0_seq1	962	2	43.3321	15.9484	28.6648	15.0155	3.7617	20.4344	17.6877	0	-1.44202	-0.596156	-1.52898	-3.52598	-1.08443	-1.29269	--	--	--	--	--	--	--	--	--	--	--	--	--	--
comp99093_c1_seq3	718	2	21.3173	4.40855	10.3417	5.5331	1.6797	9.44435	7.92645	0	-2.27365	-1.04354	-1.94586	-3.66575	-1.1745	-1.42727	sp|Q500U8|TKPR1_ARATH	229	1e-74	Tetraketide alpha-pyrone reductase 1 OS=Arabidopsis thaliana GN=TKPR1 PE=2 SV=1	SPAC513.07	119	3e-31	COG0451	Nucleoside-diphosphate-sugar epimerases	K09753	2e-71	223	bdi:100832790	cinnamoyl-CoA reductase [EC:1.2.1.44]
comp99122_c0_seq1	2089	2	14.5814	8.36605	7.1322	9.44605	1.8188	21.7695	8.96365	0	-0.801511	-1.03171	-0.626346	-3.00307	0.578182	-0.701971	--	--	--	--	--	--	--	--	--	--	--	--	--	--
comp99283_c0_seq1	1596	2	32.6071	12.5522	18.7872	8.9181	2.64525	19.2455	20.2798	0	-1.37725	-0.79544	-1.87038	-3.62371	-0.760669	-0.685143	sp|P30364|ASPG_LUPAN	494	2e-174	Isoaspartyl peptidase/L-asparaginase OS=Lupinus angustifolius PE=2 SV=1	STM0847	241	5e-75	COG1446	Asparaginase	K13051	0	537	vvi:100250923	beta-aspartyl-peptidase (threonine type) [EC:3.4.19.5]
comp99287_c1_seq16	1071	2	24.3677	5.81925	6.82405	3.3189	1.1826	5.7985	7.97085	0	-2.06606	-1.83627	-2.87619	-4.36494	-2.07122	-1.61216	--	--	--	--	--	--	--	--	--	--	--	--	--	--
comp99356_c0_seq4	850	2	41.306	24.3749	29.2729	17.4237	10.0758	35.2677	27.7066	0	-0.760954	-0.496787	-1.2453	-2.03546	-0.228006	-0.576126	sp|Q8H0M1|QORH_SPIOL	103	9e-26	Quinone-oxidoreductase homolog, chloroplastic OS=Spinacia oleracea GN=QOR PE=1 SV=1	MT3886	281	1e-93	COG0604	NADPH:quinone reductase and related Zn-dependent oxidoreductases	K00344	3e-135	386	osa:4331066	NADPH2:quinone reductase [EC:1.6.5.5]
comp99364_c0_seq1	2094	2	6.35775	1.4716	1.9523	0.64	0.23035	3.3203	2.10525	0	-2.11113	-1.70334	-3.31237	-4.78662	-0.937203	-1.59452	sp|Q00624|ASOL_BRANA	596	0	L-ascorbate oxidase homolog OS=Brassica napus GN=Bp10 PE=2 SV=1	SPAC1F7.08	106	3e-23	COG2132	Putative multicopper oxidases	K00423	0	600	aly:ARALYDRAFT_892557	L-ascorbate oxidase [EC:1.10.3.3]
comp99377_c0_seq1	2786	2	5.14885	1.8109	1.13135	0.491	0.0433	2.90485	3.0603	0	-1.50754	-2.1862	-3.39046	-6.89374	-0.825787	-0.750577	sp|Q9SB75|CSLC5_ARATH	1134	0	Probable xyloglucan glycosyltransferase 5 OS=Arabidopsis thaliana GN=CSLC5 PE=1 SV=1	AGl3021	103	4e-22	COG1215	Glycosyltransferases, probably involved in cell wall biogenesis	K13680	3e-145	442	smo:SELMODRAFT_178995	beta-mannan synthase [EC:2.4.1.32]
comp99410_c0_seq2	1534	2	26.1049	10.0327	12.3443	4.8248	1.41525	12.0345	9.86365	0	-1.37962	-1.08048	-2.43578	-4.20519	-1.11714	-1.40413	sp|Q42899|GLNA1_LOTJA	687	0	Glutamine synthetase cytosolic isozyme OS=Lotus japonicus GN=GLN1 PE=2 SV=2	YPR035w	407	5e-139	COG0174	Glutamine synthetase	K01915	0	699	pop:POPTR_710678	glutamine synthetase [EC:6.3.1.2]
comp99410_c1_seq1	1543	2	144.139	52.043	79.6723	27.3957	23.6469	51.4121	54.4078	0	-1.46968	-0.85531	-2.39543	-2.60774	-1.48728	-1.40557	sp|Q42899|GLNA1_LOTJA	686	0	Glutamine synthetase cytosolic isozyme OS=Lotus japonicus GN=GLN1 PE=2 SV=2	YPR035w	407	3e-139	COG0174	Glutamine synthetase	K01915	0	696	pop:POPTR_710678	glutamine synthetase [EC:6.3.1.2]
comp99441_c1_seq4	416	2	7.65615	4.97765	4.76985	4.02095	18.9912	3.9733	6.63775	0	-0.621154	-0.682675	-0.929083	1.31064	-0.946281	-0.205925	--	--	--	--	--	--	--	--	--	--	--	--	--	--
comp99466_c0_seq1	794	2	29.7201	10.6923	11.0411	4.47675	0.91145	20.6711	10.838	0	-1.47487	-1.42856	-2.73092	-5.02713	-0.523824	-1.45534	sp|Q8LC95|ENL3_ARATH	177	1e-55	Early nodulin-like protein 3 OS=Arabidopsis thaliana GN=At5g25090 PE=1 SV=2	--	--	--	--	--	--	--	--	--	--
comp99466_c0_seq2	814	2	29.0694	16.1035	13.058	10.2934	4.2231	33.6049	23.9192	0	-0.85212	-1.15456	-1.49779	-2.78312	0.209173	-0.28133	sp|Q8LC95|ENL3_ARATH	174	2e-54	Early nodulin-like protein 3 OS=Arabidopsis thaliana GN=At5g25090 PE=1 SV=2	--	--	--	--	--	--	--	--	--	--
comp99468_c0_seq1	761	2	28.2974	6.90335	10.4533	6.13405	0.9511	10.3318	9.16485	0	-2.0353	-1.43672	-2.20576	-4.89493	-1.45358	-1.62648	--	--	--	--	--	--	--	--	--	--	--	--	--	--
comp99589_c0_seq1	1301	2	6.5396	3.8946	3.68485	8.2352	13.3515	22.5105	7.49505	0	-0.747727	-0.827597	0.332601	1.02973	1.78333	0.196736	sp|Q8RXG3|M2K5_ARATH	310	5e-103	Mitogen-activated protein kinase kinase 5 OS=Arabidopsis thaliana GN=MKK5 PE=1 SV=2	YAR019c	122	3e-29	COG0515	Serine/threonine protein kinase	K13413	2e-108	325	pop:POPTR_563479	mitogen-activated protein kinase kinase 4/5, plant [EC:2.7.12.2]
comp99592_c0_seq1	968	2	246.767	67.4733	82.3096	12.9002	8.59855	191.619	145.399	0	-1.87076	-1.58402	-4.25768	-4.84291	-0.36491	-0.763131	--	--	--	--	--	--	--	--	--	--	--	--	--	--
comp99592_c0_seq4	659	2	13.6591	12.0334	10.9949	2.3777	1.83045	24.4714	30.7626	0	-0.182813	-0.313023	-2.52222	-2.89959	0.841239	1.17132	--	--	--	--	--	--	--	--	--	--	--	--	--	--
comp99592_c0_seq9	926	2	43.7398	7.97655	9.4583	4.3256	2.2145	17.5351	40.3481	0	-2.45511	-2.20929	-3.33797	-4.30389	-1.3187	-0.116444	--	--	--	--	--	--	--	--	--	--	--	--	--	--
comp99683_c0_seq1	935	2	8.6371	2.4652	4.6215	1.5735	0.2581	2.6201	3.241	0	-1.80884	-0.902186	-2.45657	-5.06454	-1.72093	-1.41411	sp|Q8VZS8|PYL1_ARATH	299	2e-102	Abscisic acid receptor PYL1 OS=Arabidopsis thaliana GN=PYL1 PE=1 SV=1	--	--	--	--	--	K14496	9e-116	333	rcu:RCOM_0864530	abscisic acid receptor PYR/PYL family
comp99701_c0_seq3	777	2	11.248	1.18175	3.3127	0.31125	0.0776	6.382	1.90225	0	-3.25068	-1.7636	-5.17546	-7.1794	-0.817594	-2.5639	sp|Q0JL46|NCASE_ORYSJ	164	5e-46	Neutral ceramidase OS=Oryza sativa subsp. japonica GN=Os01g0624000 PE=1 SV=1	--	--	--	--	--	K12349	7e-81	258	vvi:100248971	neutral ceramidase [EC:3.5.1.23]
comp99709_c2_seq2	1370	2	0.8447	0.14885	0.1716	0.79805	1.8049	1.04	0.3392	0	-2.50458	-2.29939	-0.0819599	1.09541	0.300073	-1.3163	sp|Q8VY91|RR6_ARATH	83.6	2e-18	30S ribosomal protein S6 alpha, chloroplastic OS=Arabidopsis thaliana GN=RPS6 PE=1 SV=1	--	--	--	--	--	--	--	--	--	--
comp99728_c0_seq1	828	2	31.7512	12.1061	12.555	11.9296	2.47635	20.9919	15.3284	0	-1.39107	-1.33854	-1.41227	-3.68052	-0.596975	-1.05061	--	--	--	--	--	--	--	--	--	--	--	--	--	--
comp99729_c0_seq2	1418	2	65.9777	34.407	46.7465	32.6497	18.7566	52.6889	39.6549	0	-0.939276	-0.497122	-1.01491	-1.81458	-0.324479	-0.734478	sp|P42734|CADH9_ARATH	599	0	Probable cinnamyl alcohol dehydrogenase 9 OS=Arabidopsis thaliana GN=CAD9 PE=2 SV=2	SMc00680	355	1e-119	COG1064	Zn-dependent alcohol dehydrogenases	K00083	0	620	vvi:100245522	cinnamyl-alcohol dehydrogenase [EC:1.1.1.195]
comp99747_c0_seq2	705	2	13.5599	5.71025	6.7049	6.06385	1.1121	10.1829	5.2568	0	-1.24772	-1.01606	-1.16104	-3.60799	-0.413205	-1.36709	--	--	--	--	--	--	--	--	--	--	--	--	--	--
comp99747_c1_seq1	641	2	25.7146	11.7284	14.5998	4.5117	3.10525	17.958	9.2084	0	-1.13258	-0.816644	-2.51084	-3.04981	-0.517961	-1.48157	--	--	--	--	--	--	--	--	--	--	--	--	--	--
comp99784_c0_seq4	610	2	16.81	6.33175	7.28325	3.6218	0.3955	8.59745	7.11445	0	-1.40864	-1.20667	-2.21454	-5.4095	-0.967339	-1.2405	--	--	--	--	--	--	--	--	--	--	--	--	--	--
comp99789_c1_seq1	2231	2	2.99275	1.49655	1.38585	1.59325	3.91985	1.6089	1.7841	0	-0.999831	-1.1107	-0.909499	0.389327	-0.895397	-0.746275	sp|Q0DYP5|C3H17_ORYSJ	332	1e-106	Zinc finger CCCH domain-containing protein 17 OS=Oryza sativa subsp. japonica GN=Os02g0677700 PE=2 SV=2	all0438_2	82	3e-16	COG2319	FOG: WD40 repeat	K14963	2e-13	73.2	smo:SELMODRAFT_169971	COMPASS component SWD3
comp99873_c1_seq10	1004	2	1.32805	0.1152	0.2906	0.8807	2.4029	0.6241	0.24185	0	-3.5271	-2.1922	-0.592587	0.855467	-1.08946	-2.45713	--	--	--	--	--	--	--	--	--	--	--	--	--	--
comp99880_c0_seq3	1103	2	8.62605	2.171	4.02915	3.49895	0.21875	4.8062	2.41235	0	-1.99034	-1.09822	-1.30178	-5.30135	-0.843803	-1.83826	sp|Q9LU85|PAP4_ARATH	254	1e-83	Probable plastid-lipid-associated protein 4, chloroplastic OS=Arabidopsis thaliana GN=PAP4 PE=1 SV=1	--	--	--	--	--	--	--	--	--	--
comp99896_c1_seq1	826	2	5.9208	0.07	0.49385	1.82075	14.6029	83.2767	0.2813	0	-6.40229	-3.58365	-1.70126	1.3024	3.81405	-4.39561	sp|O82012|HSP12_SOLPE	159	5e-49	17.6 kDa class I heat shock protein OS=Solanum peruvianum PE=2 SV=1	XF2234	78.6	2e-17	COG0071	Molecular chaperone (small heat shock protein)	K13993	2e-62	194	pop:POPTR_549610	HSP20 family protein
comp99938_c0_seq1	660	2	57.6106	29.8605	33.2049	18.2182	12.9758	30.219	39.5376	0	-0.948094	-0.794936	-1.66096	-2.15051	-0.930876	-0.543109	--	--	--	--	--	--	--	--	--	--	--	--	--	--
comp99964_c0_seq1	542	2	54.5666	20.9328	28.3236	22.4634	6.7874	25.4432	25.4813	0	-1.38225	-0.946016	-1.28044	-3.00709	-1.10074	-1.09858	sp|Q8W496|PTC52_ARATH	262	8e-86	Protochlorophyllide-dependent translocon component 52, chloroplastic OS=Arabidopsis thaliana GN=PTC52 PE=2 SV=1	alr4354	100	1e-24	COG4638	Phenylpropionate dioxygenase and related ring-hydroxylating dioxygenases, large terminal subunit	K13071	3e-22	94	osa:4331611	pheophorbide a oxygenase [EC:1.14.12.20]
comp99964_c1_seq1	721	2	10.7749	4.9699	6.07375	5.6428	0.502	7.1147	7.01505	0	-1.11639	-0.827015	-0.933191	-4.42384	-0.5988	-0.619149	sp|Q8W496|PTC52_ARATH	264	1e-85	Protochlorophyllide-dependent translocon component 52, chloroplastic OS=Arabidopsis thaliana GN=PTC52 PE=2 SV=1	alr4354	95.5	4e-22	COG4638	Phenylpropionate dioxygenase and related ring-hydroxylating dioxygenases, large terminal subunit	K13071	2e-27	110	ppp:PHYPADRAFT_150204	pheophorbide a oxygenase [EC:1.14.12.20]
comp99981_c1_seq6	389	2	20.1266	3.3382	5.8492	1.891	0.01	10.2549	9.58215	0	-2.59196	-1.78279	-3.41188	-10.9749	-0.972779	-1.07068	sp|C0LGG9|Y5344_ARATH	218	4e-67	Probable LRR receptor-like serine/threonine-protein kinase At1g53440 OS=Arabidopsis thaliana GN=At1g53440 PE=1 SV=2	SA1063_1	62.8	6e-12	COG0515	Serine/threonine protein kinase	K04733	1e-38	132	smo:SELMODRAFT_33807	interleukin-1 receptor-associated kinase 4 [EC:2.7.11.1]
comp100142_c0_seq2	1221	2	8.45155	1.09195	2.4388	0.77575	0.44445	10.1285	1.4527	0	-2.95231	-1.79304	-3.44555	-4.24912	0.261126	-2.54048	sp|O65493|XCP1_ARATH	538	0	Xylem cysteine proteinase 1 OS=Arabidopsis thaliana GN=XCP1 PE=1 SV=1	AF1946_2	92	1e-20	COG4870	Cysteine protease	K01365	0	555	mtr:MTR_3g116080	cathepsin L [EC:3.4.22.15]
comp100930_c0_seq1	1568	2	11.9113	0.6179	2.31005	0.22815	2.42335	4.39735	0.45795	0	-4.26881	-2.36633	-5.7062	-2.29726	-1.43762	-4.701	sp|Q05091|PGIP_PYRCO	493	8e-174	Polygalacturonase inhibitor OS=Pyrus communis GN=PGIP PE=1 SV=1	alr0124_1	82	5e-16	COG4886	Leucine-rich repeat (LRR) protein	K13420	1e-30	128	pop:POPTR_1075175	LRR receptor-like serine/threonine-protein kinase FLS2 [EC:2.7.11.1]
comp101096_c0_seq4	515	2	601.154	33.2756	9.9773	32.1279	10.7743	86.207	10.2011	0	-4.1752	-5.91294	-4.22583	-5.80208	-2.80186	-5.88094	--	--	--	--	--	--	--	--	--	--	--	--	--	--
comp105330_c0_seq1	2415	2	5.71475	2.88065	2.1557	1.11925	0.4495	12.4588	1.29405	0	-0.988296	-1.40653	-2.35216	-3.6683	1.1244	-2.1428	sp|Q9SGI7|LYK2_ARATH	498	4e-167	Protein LYK2 OS=Arabidopsis thaliana GN=LYK2 PE=2 SV=1	PA0074_1	58.9	2e-08	COG0515	Serine/threonine protein kinase	K13429	1e-51	191	ppp:PHYPADRAFT_1279	chitin elicitor receptor kinase 1
comp106170_c2_seq1	1335	2	18359.1	5765.19	9482.57	4089.13	5452.91	12755.7	10292.8	0	-1.67106	-0.953146	-2.16663	-1.7514	-0.525359	-0.834862	sp|P93134|MT2_FRAAN	179	8e-56	Metallothionein-like protein type 2 MET1 OS=Fragaria ananassa GN=MET1 PE=3 SV=1	--	--	--	--	--	K10403	9e-25	108	gmx:100795452	kinesin family member 22
comp106170_c2_seq4	925	2	77.1707	7.4068	29.1374	4.79595	8.60585	36.5316	15.5818	0	-3.38113	-1.40518	-4.00816	-3.16466	-1.07891	-2.30819	--	--	--	--	--	--	--	--	--	K10403	8e-26	108	gmx:100795452	kinesin family member 22
comp106189_c1_seq3	1369	2	16.6382	2.54035	3.5862	0.72135	1.10155	9.57455	4.29565	0	-2.7114	-2.21397	-4.52766	-3.91689	-0.797223	-1.95355	sp|Q93XW5|NSP5_ARATH	380	9e-131	Nitrile-specifier protein 5 OS=Arabidopsis thaliana GN=NSP5 PE=2 SV=1	--	--	--	--	--	K15450	2e-21	99	gmx:100816336	tRNA wybutosine-synthesizing protein 3 [EC:2.1.1.-]
comp107018_c0_seq6	1308	2	11.3707	2.69085	2.7248	3.3454	5.02605	14.1141	3.6809	0	-2.07919	-2.0611	-1.76507	-1.17782	0.311811	-1.62719	--	--	--	--	--	--	--	--	--	--	--	--	--	--
comp107346_c1_seq1	1945	2	17.7511	0.568	0.92815	0.7162	0.40315	7.0592	0.8985	0	-4.96588	-4.25741	-4.63141	-5.46045	-1.33034	-4.30425	sp|O82333|GH31_ARATH	988	0	Probable indole-3-acetic acid-amido synthetase GH3.1 OS=Arabidopsis thaliana GN=GH3.1 PE=2 SV=1	YGL028c	50.8	7e-06	COG5309	Exo-beta-1,3-glucanase	K14487	0	1031	vvi:100250741	auxin responsive GH3 gene family
comp108217_c1_seq4	2593	2	4.11945	0.7105	0.4522	0.86855	0.04655	2.3953	0.3706	0	-2.53555	-3.18742	-2.24577	-6.46753	-0.782245	-3.47452	sp|Q84J37|LAC15_ARATH	615	0	Laccase-15 OS=Arabidopsis thaliana GN=TT10 PE=1 SV=1	YFL041w	139	9e-34	COG2132	Putative multicopper oxidases	K00423	1e-69	242	ppp:PHYPADRAFT_163787	L-ascorbate oxidase [EC:1.10.3.3]
comp108928_c0_seq1	1675	2	17.1701	1.3761	1.43185	0.3865	0.46805	8.5394	6.80175	0	-3.64125	-3.58395	-5.47329	-5.1971	-1.0077	-1.33592	sp|Q9LHE3|ASPG2_ARATH	198	4e-57	Protein ASPARTIC PROTEASE IN GUARD CELL 2 OS=Arabidopsis thaliana GN=ASPG2 PE=2 SV=1	--	--	--	--	--	K00924	3e-26	113	ath:AT5G22850	[EC:2.7.1.-]
comp110302_c1_seq2	905	2	99.9113	18.5763	28.8873	21.3335	11.996	45.7747	17.8268	0	-2.42718	-1.79021	-2.22753	-3.05809	-1.1261	-2.4866	--	--	--	--	BS_cotA	131	3e-34	COG2132	Putative multicopper oxidases	--	--	--	--	--
comp110302_c1_seq4	1209	2	66.7155	20.3605	29.33	29.732	33.2244	51.2824	27.3219	0	-1.71225	-1.18564	-1.16601	-1.00578	-0.379561	-1.28797	--	--	--	--	BS_cotA	164	3e-45	COG2132	Putative multicopper oxidases	--	--	--	--	--
comp110590_c1_seq1	754	2	175.335	19.5617	6.3581	39.5949	2.1596	87.7614	10.818	0	-3.16401	-4.78538	-2.14673	-6.34321	-0.998458	-4.01861	sp|P23244|HBP2_CASGL	269	2e-92	Hemoglobin-2 OS=Casuarina glauca GN=HBII PE=3 SV=1	aq_211	46.2	7e-06	COG1017	Hemoglobin-like flavoprotein	--	--	--	--	--
comp112371_c0_seq2	1856	2	40.5742	13.1888	7.91615	5.6002	1.1376	46.3933	11.5885	0	-1.62125	-2.35769	-2.85701	-5.1565	0.193357	-1.80787	--	--	--	--	--	--	--	--	--	--	--	--	--	--
comp115155_c1_seq1	1196	2	258.634	10.6276	3.6182	12.4337	2.92445	34.1158	2.52465	0	-4.60502	-6.15949	-4.37858	-6.4666	-2.9224	-6.67868	--	--	--	--	--	--	--	--	--	--	--	--	--	--
comp115234_c0_seq4	456	2	3984.44	1318.76	2109.82	758.853	1108.44	2930.91	2672.38	0	-1.59519	-0.917256	-2.39249	-1.84584	-0.443027	-0.576253	sp|P93134|MT2_FRAAN	87.4	2e-23	Metallothionein-like protein type 2 MET1 OS=Fragaria ananassa GN=MET1 PE=3 SV=1	--	--	--	--	--	--	--	--	--	--
comp117485_c0_seq1	1548	2	10.2837	2.2036	4.53055	5.79505	3.5457	11.5594	4.64145	0	-2.22243	-1.18261	-0.827473	-1.53622	0.1687	-1.14772	sp|Q9FL41|WTR38_ARATH	538	0	WAT1-related protein At5g07050 OS=Arabidopsis thaliana GN=At5g07050 PE=2 SV=1	PAE1328	75.5	2e-14	COG0697	Permeases of the drug/metabolite transporter (DMT) superfamily	--	--	--	--	--
comp117485_c1_seq2	1534	2	41.6134	9.05425	10.8835	15.5814	9.79	26.2283	12.8232	0	-2.20038	-1.9349	-1.41722	-2.08767	-0.665924	-1.6983	sp|Q9FL41|WTR38_ARATH	536	0	WAT1-related protein At5g07050 OS=Arabidopsis thaliana GN=At5g07050 PE=2 SV=1	PAE1328	75.9	1e-14	COG0697	Permeases of the drug/metabolite transporter (DMT) superfamily	--	--	--	--	--
comp93295_c0_seq1	1056	2	9.229	0.3834	0.11	0.23855	0.3427	7.17565	1.5498	0	-4.58925	-6.3906	-5.27381	-4.75116	-0.363065	-2.57409	--	--	--	--	--	--	--	--	--	--	--	--	--	--
comp93411_c0_seq1	578	2	25.7236	2.5293	4.049	1.4993	1.04375	17.8423	2.23755	0	-3.34629	-2.66746	-4.10073	-4.62325	-0.52779	-3.5231	sp|O65091|NLTP4_ORYSJ	45.4	1e-06	Non-specific lipid-transfer protein 4 OS=Oryza sativa subsp. japonica GN=Os12g0114500 PE=3 SV=2	--	--	--	--	--	--	--	--	--	--
comp94971_c0_seq1	1111	2	2.00615	0.86945	0.8407	0.71425	0.59715	6.92525	1.05005	0	-1.20625	-1.25477	-1.48993	-1.74826	1.78744	-0.933971	sp|O23547|EXLB1_ARATH	324	6e-111	Expansin-like B1 OS=Arabidopsis thaliana GN=EXLB1 PE=2 SV=2	--	--	--	--	--	--	--	--	--	--
comp95323_c0_seq1	872	2	29.3239	0.61195	2.5451	0.9476	0.13835	11.3065	3.61395	0	-5.58252	-3.52628	-4.95165	-7.72761	-1.37492	-3.02043	sp|Q38832|IAA14_ARATH	302	5e-104	Auxin-responsive protein IAA14 OS=Arabidopsis thaliana GN=IAA14 PE=1 SV=2	--	--	--	--	--	K14484	1e-102	300	ath:AT3G23050	auxin-responsive protein IAA
comp97669_c1_seq1	810	2	4.05625	0.75155	2.0178	4.82995	4.6912	16.6731	1.72715	0	-2.43221	-1.00736	0.251862	0.20981	2.03931	-1.23175	sp|Q9SV72|EPFL9_ARATH	112	1e-31	EPIDERMAL PATTERNING FACTOR-like protein 9 OS=Arabidopsis thaliana GN=EPFL9 PE=1 SV=1	--	--	--	--	--	--	--	--	--	--

## Sheet: cluster 3
Sheet 3: 715 significantly differentially expressed genes in Cluster 3.
Gene name	Gene length	Cluster	RPKM							Log2 (Fold Change), compared with CK0							Public database annotation
			CK0	CK5	CK8	ABA5	ABA8	NDGA5	NDGA8	CK0	CK5	CK8	ABA5	ABA8	NDGA5	NDGA8	Swissprot-ID	Swissprot-Score	Swissprot-Evalue	Swissprot-annotation	COG-Protein-or-Domain	COG-Score	COG-Evalue	COG-ID	COG-Function-Description	KO_id	KEGG-Evalue	KEGG-Score	KEGG-Gene	ko_definition
comp100539_c0_seq2	1115	3	4.94565	3.20205	4.8161	2.4333	0.91965	4.19125	4.4888	0	-0.627164	-0.0382948	-1.02325	-2.427	-0.23878	-0.13983	sp|Q9LDY9|IOJAC_ARATH	290	9e-98	Protein Iojap, chloroplastic OS=Arabidopsis thaliana GN=IJ PE=2 SV=1	slr1886	86.7	8e-20	COG0799	Uncharacterized homolog of plant Iojap protein	--	--	--	--	--
comp102269_c1_seq3	845	3	18.4998	0.9857	8.44865	1.73205	0.85645	7.8917	2.4992	0	-4.23022	-1.13072	-3.41696	-4.433	-1.2291	-2.88797	sp|Q94F47|UBC28_ARATH	294	4e-102	Ubiquitin-conjugating enzyme E2 28 OS=Arabidopsis thaliana GN=UBC28 PE=2 SV=1	YBR082c	254	8e-86	COG5078	Ubiquitin-protein ligase	K06689	1e-101	294	aly:ARALYDRAFT_674919	ubiquitin-conjugating enzyme E2 D/E [EC:6.3.2.19]
comp102572_c0_seq6	1729	3	0.809	0.2793	0.77695	2.1462	6.4531	0.6923	1.5998	0	-1.53432	-0.0583179	1.40757	2.99578	-0.224742	0.98368	sp|P92514|COX3_ARATH	531	0	Cytochrome c oxidase subunit 3 OS=Arabidopsis thaliana GN=COX3 PE=2 SV=2	SMc00013	321	1e-105	COG1845	Heme/copper-type cytochrome/quinol oxidase, subunit 3	K02262	0	530	rcu:RCOM_Mp29	cytochrome c oxidase subunit 3
comp102587_c0_seq3	497	3	5.63875	0.01	5.16935	0.01	0.1213	2.9792	1.0941	0	-9.13923	-0.125392	-9.13923	-5.53872	-0.92045	-2.36563	--	--	--	--	--	--	--	--	--	--	--	--	--	--
comp102595_c1_seq5	1228	3	1.54865	0.01	2.6202	0.01	0.01	0.9281	0.51575	0	-7.27487	0.758666	-7.27487	-7.27487	-0.738659	-1.58627	--	--	--	--	--	--	--	--	--	--	--	--	--	--
comp102711_c0_seq2	942	3	6.70855	0.01	2.66275	0.01	0.01	2.6619	0.779	0	-9.38986	-1.33308	-9.38986	-9.38986	-1.33354	-3.10631	--	--	--	--	--	--	--	--	--	--	--	--	--	--
comp102720_c0_seq2	1340	3	42.2987	4.8561	20.4803	5.623	2.29565	15.2701	10.4364	0	-3.12274	-1.04638	-2.9112	-4.20364	-1.4699	-2.01899	sp|Q9M8S8|VTC4_ARATH	256	2e-119	Inositol-phosphate phosphatase OS=Arabidopsis thaliana GN=VTC4 PE=1 SV=1	YDR287w	91.7	1e-35	COG0483	Archaeal fructose-1,6-bisphosphatase and related enzymes of inositol monophosphatase family	K10047	4e-129	301	pop:POPTR_716898	inositol-phosphate phosphatase / L-galactose 1-phosphate phosphatase [EC:3.1.3.25 3.1.3.-]
comp102732_c0_seq4	334	3	21.3459	4.54155	15.2227	3.21305	2.70885	11.944	11.7119	0	-2.2327	-0.487735	-2.73194	-2.97821	-0.837673	-0.865984	--	--	--	--	--	--	--	--	--	K10703	7e-07	47	sbi:SORBI_09g022630	3-hydroxy acyl-CoA dehydratase [EC:4.2.1.-]
comp102736_c0_seq1	692	3	36.0712	0.16715	24.0822	0.18205	0.17425	8.97645	4.8367	0	-7.75356	-0.582878	-7.63037	-7.69354	-2.00663	-2.89875	sp|P22953|MD37E_ARATH	153	6e-43	Probable mediator of RNA polymerase II transcription subunit 37e OS=Arabidopsis thaliana GN=MED37E PE=1 SV=3	SPAC13G7.02c	84	5e-18	COG0443	Molecular chaperone	K03283	9e-44	156	vvi:100253562	heat shock 70kDa protein 1/8
comp102774_c0_seq2	748	3	2.8521	0.01	4.30075	0.01	0.0806	2.66615	0.727	0	-8.15588	0.592564	-8.15588	-5.1451	-0.0972666	-1.972	--	--	--	--	--	--	--	--	--	--	--	--	--	--
comp102775_c0_seq1	1114	3	1.9783	0.01	1.78245	0.01	0.01	0.9207	0.2274	0	-7.62812	-0.1504	-7.62812	-7.62812	-1.10346	-3.12096	--	--	--	--	--	--	--	--	--	--	--	--	--	--
comp102794_c0_seq3	958	3	2.91495	0.01	2.0142	0.01	0.01	0.9521	0.12675	0	-8.18733	-0.533264	-8.18733	-8.18733	-1.61429	-4.52341	--	--	--	--	--	--	--	--	--	--	--	--	--	--
comp102837_c1_seq1	815	3	3.0931	0.07095	3.29655	0.80055	0.074	1.2589	0.90675	0	-5.44611	0.0919035	-1.94999	-5.38538	-1.29689	-1.77028	--	--	--	--	--	--	--	--	--	--	--	--	--	--
comp102895_c0_seq1	1056	3	58.2234	32.9218	55.4757	30.929	20.4478	50.0789	39.0746	0	-0.822557	-0.0697444	-0.91264	-1.50965	-0.217397	-0.575369	--	--	--	--	--	--	--	--	--	--	--	--	--	--
comp102895_c1_seq2	965	3	12.8888	7.05185	12.6999	8.44245	4.0001	9.09435	7.6321	0	-0.87005	-0.0213064	-0.61039	-1.68802	-0.503081	-0.755972	--	--	--	--	--	--	--	--	--	--	--	--	--	--
comp102907_c1_seq5	1664	3	0.03325	0.01	0.0353	0.1514	2.0295	0.01	0.17455	0	-1.73335	0.0863138	2.18694	5.93163	-1.73335	2.39221	--	--	--	--	--	--	--	--	--	--	--	--	--	--
comp102935_c2_seq2	1571	3	4.20525	0.1298	4.42465	0.01	0.01	2.24865	1.0821	0	-5.01783	0.0733718	-8.71605	-8.71605	-0.903132	-1.95836	sp|Q6ATV4|ACA2_ORYSJ	99.4	1e-21	Calcium-transporting ATPase 2, plasma membrane-type OS=Oryza sativa subsp. japonica GN=Os03g0616400 PE=2 SV=1	CAC2137	56.6	9e-08	COG0474	Cation transport ATPase	K01537	6e-22	100	zma:100381420	Ca2+-transporting ATPase [EC:3.6.3.8]
comp102944_c1_seq2	1296	3	13.8328	8.2756	11.9475	5.51065	3.7696	10.6418	12.2001	0	-0.741152	-0.211373	-1.32779	-1.8756	-0.378353	-0.181195	sp|O81852|AKH2_ARATH	52.4	4e-07	Bifunctional aspartokinase/homoserine dehydrogenase 2, chloroplastic OS=Arabidopsis thaliana GN=AKHSDH2 PE=1 SV=1	sll0144	307	1e-102	COG0528	Uridylate kinase	K09903	2e-166	471	vvi:100242145	uridylate kinase [EC:2.7.4.22]
comp102963_c1_seq5	385	3	7.92	0.01	4.9977	0.01	0.01	0.8881	1.7142	0	-9.62936	-0.664236	-9.62936	-9.62936	-3.15671	-2.20796	--	--	--	--	--	--	--	--	--	--	--	--	--	--
comp103101_c0_seq4	754	3	16.3953	3.47315	11.3261	1.6672	0.47995	11.0363	6.81295	0	-2.23897	-0.533631	-3.29778	-5.09425	-0.571026	-1.26693	sp|Q40170|AGL8_SOLLC	67.4	2e-13	Agamous-like MADS-box protein AGL8 homolog OS=Solanum lycopersicum GN=TDR4 PE=2 SV=1	--	--	--	--	--	K09264	6e-14	70.5	bdi:100842079	MADS-box transcription factor, plant
comp103105_c2_seq1	886	3	32.1651	13.9609	24.0124	12.1837	9.5298	16.7867	9.7782	0	-1.2041	-0.421714	-1.40055	-1.75498	-0.938175	-1.71785	--	--	--	--	--	--	--	--	--	K13171	5e-06	49.3	vvi:100262120	serine/arginine repetitive matrix protein 1
comp103145_c1_seq7	1065	3	1.9324	0.01	1.8651	0.01	0.01	0.3744	0.62465	0	-7.59425	-0.0511408	-7.59425	-7.59425	-2.36774	-1.62927	--	--	--	--	--	--	--	--	--	K10088	6e-153	434	rcu:RCOM_0934410	protein OS-9
comp103257_c0_seq2	2611	3	3.5574	1.0002	2.2611	0.66475	0.462	2.02975	1.2436	0	-1.83053	-0.653798	-2.41994	-2.94486	-0.809521	-1.5163	sp|Q7XBS0|DUR3_ORYSJ	819	0	Urea-proton symporter DUR3 OS=Oryza sativa subsp. japonica GN=DUR3 PE=1 SV=1	SPBC23G7.13c	384	1e-121	COG0591	Na+/proline symporter	--	--	--	--	--
comp103260_c0_seq1	2244	3	92.0798	5.1655	60.9255	4.7218	2.41905	1.82835	2.30805	0	-4.1559	-0.595838	-4.28548	-5.25037	-5.65427	-5.31814	sp|Q9SPL4|AMP22_MACIN	112	1e-25	Vicilin-like antimicrobial peptides 2-2 OS=Macadamia integrifolia GN=AMP2-2 PE=2 SV=1	PA2976	100	5e-21	COG1530	Ribonucleases G and E	K12811	2e-28	124	rcu:RCOM_0075460	ATP-dependent RNA helicase DDX46/PRP5 [EC:3.6.4.13]
comp103308_c0_seq1	575	3	5.3375	0.1006	4.1603	0.01	0.01	1.98215	0.4406	0	-5.72946	-0.359477	-9.06002	-9.06002	-1.4291	-3.59862	sp|Q9M7M1|ETR1_PRUPE	196	4e-59	Ethylene receptor OS=Prunus persica GN=ETR1 PE=2 SV=1	all0182_1	72	1e-14	COG2202	FOG: PAS/PAC domain	K14509	5e-58	194	mtr:MTR_4g031150	ethylene receptor [EC:2.7.13.-]
comp103318_c0_seq4	1184	3	327.262	270.922	339.578	266.749	118.837	252.013	240.1	0	-0.27257	0.0532947	-0.294966	-1.46146	-0.376949	-0.446811	--	--	--	--	--	--	--	--	--	--	--	--	--	--
comp103318_c1_seq1	460	3	9.53825	1.2197	11.8046	3.2804	0.91765	8.54885	2.2722	0	-2.9672	0.307547	-1.53985	-3.37771	-0.157994	-2.06963	--	--	--	--	--	--	--	--	--	--	--	--	--	--
comp103338_c0_seq9	415	3	71.4579	3.54015	30.3072	0.43095	1.4534	12.2233	13.2812	0	-4.33521	-1.23744	-7.37343	-5.61959	-2.54747	-2.42771	--	--	--	--	--	--	--	--	--	--	--	--	--	--
comp103342_c2_seq1	212	3	1.04415	0.59345	1.0958	6.10765	17.6378	1.61285	0.82205	0	-0.815131	0.0696555	2.54829	4.07827	0.627283	-0.345031	--	--	--	--	--	--	--	--	--	--	--	--	--	--
comp103342_c2_seq5	645	3	0.4603	0.01	0.54235	1.8669	6.07815	2.0318	0.6386	0	-5.5245	0.23665	2.02	3.72299	2.14211	0.472338	--	--	--	--	--	--	--	--	--	--	--	--	--	--
comp103344_c1_seq9	382	3	6.45425	0.01	6.5735	0.01	0.01	2.98535	1.60305	0	-9.33411	0.0264123	-9.33411	-9.33411	-1.11235	-2.00943	--	--	--	--	--	--	--	--	--	--	--	--	--	--
comp103375_c1_seq3	592	3	19.4624	3.20475	10.2749	0.5872	0.81505	18.0968	7.25845	0	-2.60241	-0.921572	-5.05069	-4.57766	-0.104959	-1.42296	sp|P06599|EXTN_DAUCA	98.6	7e-25	Extensin OS=Daucus carota PE=2 SV=1	Rv3876	58.5	1e-09	COG0455	ATPases involved in chromosome partitioning	K15174	9e-19	84.7	gmx:100797526	RNA polymerase II-associated factor 1
comp103375_c1_seq4	700	3	72.6666	15.0883	46.1305	7.15435	10.5113	102.245	41.0109	0	-2.26786	-0.655573	-3.3444	-2.78935	0.492667	-0.825285	sp|P06599|EXTN_DAUCA	98.6	2e-24	Extensin OS=Daucus carota PE=2 SV=1	Rv3876	58.5	2e-09	COG0455	ATPases involved in chromosome partitioning	K15174	1e-16	79.7	gmx:100797526	RNA polymerase II-associated factor 1
comp103382_c0_seq6	703	3	114.33	76.2653	118.287	55.9523	36.7184	101.414	92.6048	0	-0.584109	0.049077	-1.03094	-1.63863	-0.172949	-0.304049	sp|P19951|RS142_MAIZE	281	1e-97	40S ribosomal protein S14 OS=Zea mays PE=3 SV=1	SPBC18H10.13	238	2e-80	COG0100	Ribosomal protein S11	K02955	3e-100	288	rcu:RCOM_0632900	small subunit ribosomal protein S14e
comp103403_c1_seq11	1162	3	11.9117	1.33155	5.43225	0.9517	0.6747	3.38445	1.8084	0	-3.1612	-1.13276	-3.64573	-4.14199	-1.81539	-2.71959	sp|Q8LFN9|AGD13_ARATH	127	1e-33	Probable ADP-ribosylation factor GTPase-activating protein AGD13 OS=Arabidopsis thaliana GN=AGD13 PE=2 SV=1	SPCC962.01	58.5	1e-08	COG5038	Ca2+-dependent lipid-binding protein, contains C2 domain	--	--	--	--	--
comp103406_c0_seq1	748	3	2.23995	0.01	4.9182	0.1549	0.01	0.9148	1.05165	0	-7.80732	1.13466	-3.85406	-7.80732	-1.29194	-1.09081	sp|Q9S8M0|LECT_SOLTU	48.5	1e-06	Chitin-binding lectin 1 OS=Solanum tuberosum PE=1 SV=2	--	--	--	--	--	K01115	4e-06	48.5	vcn:VOLCADRAFT_99471	phospholipase D [EC:3.1.4.4]
comp103423_c0_seq11	834	3	43.4367	17.0108	33.6794	13.5986	6.5087	31.7054	21.0732	0	-1.35246	-0.367046	-1.67545	-2.73847	-0.454184	-1.0435	sp|P34899|GLYM_PEA	333	2e-112	Serine hydroxymethyltransferase, mitochondrial OS=Pisum sativum PE=1 SV=1	SPAC24C9.12c	217	3e-67	COG0112	Glycine/serine hydroxymethyltransferase	K00600	7e-115	341	vvi:100245411	glycine hydroxymethyltransferase [EC:2.1.2.1]
comp103439_c0_seq3	987	3	17.8931	10.821	15.0996	9.9694	3.2998	14.896	12.2921	0	-0.725563	-0.244893	-0.843825	-2.43895	-0.264478	-0.541666	sp|D9J034|WHY2_SOLTU	250	8e-83	Single-stranded DNA-bindig protein WHY2, mitochondrial OS=Solanum tuberosum GN=WHY2 PE=1 SV=1	--	--	--	--	--	--	--	--	--	--
comp103439_c0_seq4	374	3	9.7401	0.01	7.1763	0.01	0.32245	2.74265	1.43995	0	-9.92779	-0.440696	-9.92779	-4.91679	-1.82837	-2.75792	--	--	--	--	--	--	--	--	--	--	--	--	--	--
comp103473_c2_seq2	271	3	55.9791	0.2508	25.5888	0.01	0.01	8.41375	3.52645	0	-7.80221	-1.12938	-12.4507	-12.4507	-2.73407	-3.9886	sp|Q67WR2|FCL1_ORYSJ	42.7	5e-06	Probable GDP-L-fucose synthase 1 OS=Oryza sativa subsp. japonica GN=Os06g0652400 PE=2 SV=1	alr0657	77.8	4e-18	COG0451	Nucleoside-diphosphate-sugar epimerases	K01710	1e-11	60.1	cme:CME136C	dTDP-glucose 4,6-dehydratase [EC:4.2.1.46]
comp103479_c0_seq5	258	3	10.1411	0.2242	6.8039	0.01	0.01	2.42985	4.4812	0	-5.49929	-0.575787	-9.98601	-9.98601	-2.06128	-1.17826	--	--	--	--	--	--	--	--	--	--	--	--	--	--
comp103492_c0_seq2	437	3	586.535	353.282	524.529	258.737	163.96	512.108	571.661	0	-0.731398	-0.161194	-1.18073	-1.83887	-0.195769	-0.0370563	sp|O04848|H2AXA_ARATH	170	2e-55	Probable histone H2AXa OS=Arabidopsis thaliana GN=At1g08880 PE=1 SV=1	YDR225w	134	8e-41	COG5262	Histone H2A	K11251	6e-55	170	ath:AT1G08880	histone H2A
comp103498_c0_seq1	2031	3	4.4741	0.54255	2.7907	0.6425	0.11875	0.3928	0.52775	0	-3.04377	-0.68097	-2.79983	-5.2356	-3.50973	-3.08367	sp|Q570B4|KCS10_ARATH	859	0	3-ketoacyl-CoA synthase 10 OS=Arabidopsis thaliana GN=FDH PE=1 SV=2	DRA0326	68.6	2e-11	COG3424	Predicted naringenin-chalcone synthase	K15397	0	921	gmx:100818799	3-ketoacyl-CoA synthase [EC:2.3.1.-]
comp103516_c0_seq1	1048	3	13.9566	4.4388	9.46555	3.6802	0.74825	6.9058	7.07265	0	-1.65271	-0.560194	-1.9231	-4.22129	-1.01507	-0.98063	sp|Q8LCA1|TMP14_ARATH	227	2e-74	Thylakoid membrane phosphoprotein 14 kDa, chloroplastic OS=Arabidopsis thaliana GN=TMP14 PE=1 SV=2	all1318	51.2	2e-06	COG0525	Valyl-tRNA synthetase	--	--	--	--	--
comp103545_c0_seq2	1323	3	21.9742	10.8863	17.9622	9.86715	4.0569	13.3097	12.3423	0	-1.0133	-0.290847	-1.15511	-2.43736	-0.723333	-0.832194	sp|O81769|DPH5_ARATH	474	1e-168	Probable diphthine synthase OS=Arabidopsis thaliana GN=At4g31790 PE=2 SV=1	SPCC576.14	307	3e-102	COG1798	Diphthamide biosynthesis methyltransferase	K00586	3e-168	474	ath:AT4G31790	diphthine synthase [EC:2.1.1.98]
comp103570_c0_seq6	342	3	33.7049	4.3635	31.4172	2.09195	4.5852	20.1611	10.6666	0	-2.9494	-0.101401	-4.01004	-2.8779	-0.74138	-1.65986	--	--	--	--	--	--	--	--	--	--	--	--	--	--
comp103627_c1_seq2	483	3	25.5848	20.1636	26.132	14.0719	8.99045	18.5237	29.3898	0	-0.343537	0.0305278	-0.862468	-1.50882	-0.465914	0.200026	sp|Q9ZW33|TIM10_ARATH	133	2e-41	Mitochondrial import inner membrane translocase subunit TIM10 OS=Arabidopsis thaliana GN=TIM10 PE=1 SV=1	--	--	--	--	--	--	--	--	--	--
comp103638_c1_seq3	1025	3	87.7037	39.3334	90.9797	34.9462	25.5383	41.8655	58.3244	0	-1.15688	0.0529078	-1.3275	-1.77998	-1.06688	-0.588537	--	--	--	--	--	--	--	--	--	--	--	--	--	--
comp103674_c0_seq17	992	3	3.35765	0.4388	3.8834	0.19045	0.4257	1.3212	0.93125	0	-2.93582	0.209868	-4.13997	-2.97954	-1.3456	-1.85021	sp|Q3EBQ3|FRS2_ARATH	55.8	2e-08	Protein FAR1-RELATED SEQUENCE 2 OS=Arabidopsis thaliana GN=FRS2 PE=2 SV=1	--	--	--	--	--	--	--	--	--	--
comp103709_c1_seq2	976	3	24.1675	5.5871	30.682	6.8915	4.57285	20.7306	14.1241	0	-2.1129	0.344321	-1.81018	-2.40191	-0.221309	-0.774912	sp|Q9FJA6|RS33_ARATH	395	1e-139	40S ribosomal protein S3-3 OS=Arabidopsis thaliana GN=RPS3C PE=1 SV=1	SPBC16G5.14c	309	2e-105	COG0092	Ribosomal protein S3	K02985	7e-144	406	pop:POPTR_835145	small subunit ribosomal protein S3e
comp103717_c0_seq4	1523	3	1.8963	0.2725	1.76045	0.59385	0.0396	1.6093	0.4402	0	-2.79886	-0.107243	-1.67502	-5.58154	-0.236754	-2.10696	sp|E0CTY1|GATA_VITVI	548	0	Glutamyl-tRNA(Gln) amidotransferase subunit A, chloroplastic/mitochondrial OS=Vitis vinifera GN=GATA PE=3 SV=1	slr0877	350	3e-115	COG0154	Asp-tRNAAsn/Glu-tRNAGln amidotransferase A subunit and related amidases	K02433	0	558	mtr:MTR_3g048950	aspartyl-tRNA(Asn)/glutamyl-tRNA (Gln) amidotransferase subunit A [EC:6.3.5.6 6.3.5.7]
comp103757_c0_seq6	3023	3	0.61585	0.01	1.09915	0.01	0.01	0.4903	0.1449	0	-5.94451	0.835737	-5.94451	-5.94451	-0.328914	-2.08752	sp|Q7XBQ9|RGA2_SOLBU	199	2e-52	Disease resistance protein RGA2 OS=Solanum bulbocastanum GN=RGA2 PE=1 SV=1	MA2301_1	60.1	5e-09	COG4886	Leucine-rich repeat (LRR) protein	K03013	2e-66	245	vvi:100258335	DNA-directed RNA polymerases I, II, and III subunit RPABC1
comp103765_c0_seq1	1428	3	10.6338	3.73355	10.8016	4.56375	2.99835	6.34505	10.6628	0	-1.51004	0.0225811	-1.22037	-1.82642	-0.744954	0.00392909	--	--	--	--	--	--	--	--	--	--	--	--	--	--
comp103794_c0_seq1	1783	3	14.4711	4.9228	10.6459	4.589	3.4164	7.1914	6.9615	0	-1.55562	-0.44287	-1.65692	-2.08263	-1.00883	-1.0557	sp|Q9LML7|U71C3_ARATH	431	2e-146	UDP-glycosyltransferase 71C3 OS=Arabidopsis thaliana GN=UGT71C3 PE=2 SV=1	BS_yjiC	50.1	8e-06	COG1819	Glycosyl transferases, related to UDP-glucuronosyltransferase	K08237	1e-79	260	ath:AT4G01070	hydroquinone glucosyltransferase [EC:2.4.1.218]
comp103837_c2_seq1	725	3	12.166	4.8407	13.6854	3.81165	3.82625	7.1523	6.2263	0	-1.32956	0.169794	-1.67436	-1.66885	-0.76637	-0.966402	sp|O82390|ANTR1_ARATH	267	3e-87	Sodium-dependent phosphate transport protein 1, chloroplastic OS=Arabidopsis thaliana GN=ANTR1 PE=1 SV=1	dgoT	83.6	6e-18	COG0477	Permeases of the major facilitator superfamily	K08193	6e-60	199	cme:CMP354C	MFS transporter, ACS family, solute carrier family 17 (sodium-dependent inorganic phosphate cotransporter), other
comp103923_c1_seq6	520	3	11.6498	0.01	11.0235	0.1114	0.11595	7.6694	3.07595	0	-10.1861	-0.0797294	-6.70841	-6.65066	-0.60312	-1.9212	--	--	--	--	--	--	--	--	--	--	--	--	--	--
comp104071_c0_seq3	1118	3	0.306	0.1216	0.31295	1.1334	4.63945	0.2037	0.16525	0	-1.33139	0.0324005	1.88905	3.92235	-0.587086	-0.888881	sp|Q94A20|BI1L_ARATH	256	2e-84	BI1-like protein OS=Arabidopsis thaliana GN=At4g15470 PE=2 SV=1	SPCC576.04	121	1e-31	COG0670	Integral membrane protein, interacts with FtsH	K06890	2e-144	410	vvi:100853005	0
comp104141_c0_seq7	1446	3	1.4892	0.01	1.53195	0.01	0.01	0.3548	0.1607	0	-7.21839	0.0408317	-7.21839	-7.21839	-2.06946	-3.2121	sp|Q9M0G7|PXL2_ARATH	229	5e-66	Leucine-rich repeat receptor-like protein kinase PXL2 OS=Arabidopsis thaliana GN=PXL2 PE=2 SV=1	CAC0404_1	99.8	1e-22	COG0515	Serine/threonine protein kinase	K00924	5e-109	347	aly:ARALYDRAFT_489442	[EC:2.7.1.-]
comp104152_c0_seq3	437	3	0.403	0.01	0.799	0.7206	8.9704	0.1303	0.2779	0	-5.33271	0.987416	0.838419	4.47632	-1.62894	-0.536214	--	--	--	--	--	--	--	--	--	--	--	--	--	--
comp104184_c0_seq1	1348	3	4.28485	0.01	3.9949	0.08595	0.01	1.8599	0.69725	0	-8.7431	-0.101085	-5.6396	-8.7431	-1.20402	-2.6195	--	--	--	--	SPAC17G6.09	70.9	4e-13	COG5232	Preprotein translocase subunit Sec62	K12275	0	567	vvi:100267343	translocation protein SEC62
comp104307_c1_seq3	1213	3	27.734	6.5292	16.0322	5.12975	2.68495	13.5789	7.81195	0	-2.08668	-0.790683	-2.4347	-3.36869	-1.03029	-1.8279	--	--	--	--	--	--	--	--	--	--	--	--	--	--
comp104319_c0_seq1	1410	3	7.44375	3.2141	5.43535	3.0355	1.0694	4.60785	4.6131	0	-1.21161	-0.453657	-1.2941	-2.79923	-0.691936	-0.690293	--	--	--	--	--	--	--	--	--	--	--	--	--	--
comp104323_c0_seq1	1557	3	2.67585	0.6111	1.6869	0.55335	0.01	1.68395	0.80345	0	-2.13052	-0.665623	-2.27373	-8.06385	-0.668148	-1.73572	--	--	--	--	--	--	--	--	--	K15263	1e-124	368	pop:POPTR_561030	cell growth-regulating nucleolar protein
comp104335_c0_seq1	1585	3	28.6146	13.8619	21.3881	13.6337	7.38215	17.9422	17.4598	0	-1.04563	-0.41994	-1.06957	-1.95464	-0.673399	-0.712714	sp|O82660|P2SAF_ARATH	622	0	Photosystem II stability/assembly factor HCF136, chloroplastic OS=Arabidopsis thaliana GN=HCF136 PE=1 SV=1	alr3844	298	1e-96	COG4447	Uncharacterized protein related to plant photosystem II stability/assembly factor	--	--	--	--	--
comp104335_c0_seq2	1563	3	10.137	5.72585	9.1551	6.0199	3.28005	8.31285	6.69475	0	-0.824062	-0.146976	-0.751812	-1.62783	-0.286209	-0.598522	sp|O82660|P2SAF_ARATH	622	0	Photosystem II stability/assembly factor HCF136, chloroplastic OS=Arabidopsis thaliana GN=HCF136 PE=1 SV=1	alr3844	298	9e-97	COG4447	Uncharacterized protein related to plant photosystem II stability/assembly factor	--	--	--	--	--
comp104351_c0_seq4	1843	3	1.2613	0.01	2.1885	0.12575	0.06545	0.7421	0.401	0	-6.97877	0.795031	-3.32628	-4.26837	-0.765226	-1.65324	sp|O80961|MLO12_ARATH	58.2	1e-08	MLO-like protein 12 OS=Arabidopsis thaliana GN=MLO12 PE=2 SV=2	--	--	--	--	--	K08472	3e-08	58.2	ath:AT2G39200	mlo protein
comp104395_c0_seq3	1065	3	12.6519	8.19415	11.6197	6.0673	2.8314	12.842	9.4036	0	-0.626694	-0.122787	-1.06023	-2.15977	0.0215045	-0.428075	--	--	--	--	SSO2236	55.5	2e-08	COG0406	Fructose-2,6-bisphosphatase	K15634	4e-07	52.4	sbi:SORBI_07g023180	probable phosphoglycerate mutase [EC:5.4.2.1]
comp104409_c0_seq1	318	3	144.76	63.63	150.868	63.3436	40.9648	112.899	79.7064	0	-1.18589	0.0596267	-1.19239	-1.82121	-0.358628	-0.860897	--	--	--	--	--	--	--	--	--	--	--	--	--	--
comp104435_c0_seq6	537	3	6.8867	0.01	7.9373	0.01	0.01	3.18385	1.4649	0	-9.42767	0.204836	-9.42767	-9.42767	-1.11304	-2.23301	sp|Q9FPQ6|GP1_CHLRE	58.5	2e-10	Vegetative cell wall protein gp1 OS=Chlamydomonas reinhardtii GN=GP1 PE=2 SV=1	YGR189c	56.2	4e-09	COG2273	Beta-glucanase/Beta-glucan synthetase	K11323	7e-13	67	vcn:VOLCADRAFT_121342	histone arginine demethylase JMJD6 [EC:1.14.11.-]
comp104466_c0_seq1	1917	3	2.2231	1.69045	2.16285	0.18135	0.0629	2.61555	0.43795	0	-0.395166	-0.0396392	-3.61572	-5.14337	0.234542	-2.34373	sp|Q9S7C9|ESCA_ARATH	98.6	2e-22	Putative DNA-binding protein ESCAROLA OS=Arabidopsis thaliana GN=ESC PE=2 SV=1	--	--	--	--	--	--	--	--	--	--
comp104549_c0_seq2	1898	3	6.44715	4.38835	6.46315	4.7795	1.3028	10.6003	6.8391	0	-0.554983	0.00357593	-0.431802	-2.30705	0.717372	0.0851449	sp|Q9C6M2|LHTL6_ARATH	727	0	Lysine histidine transporter-like 6 OS=Arabidopsis thaliana GN=At1g25530 PE=2 SV=1	YKL146w	62.4	2e-09	COG0814	Amino acid permeases	K15015	1e-21	100	smo:SELMODRAFT_42776	solute carrier family 32 (vesicular inhibitory amino acid transporter)
comp104574_c0_seq1	1312	3	4.21845	3.312	4.1846	2.03915	0.4138	4.64675	5.15475	0	-0.34901	-0.0116233	-1.04875	-3.34971	0.139509	0.289189	sp|Q058P4|PUB30_ARATH	509	7e-180	U-box domain-containing protein 30 OS=Arabidopsis thaliana GN=PUB30 PE=2 SV=1	--	--	--	--	--	--	--	--	--	--
comp104598_c0_seq1	1646	3	21.6055	8.94065	20.0306	8.7222	3.3711	15.7191	9.50325	0	-1.27295	-0.109193	-1.30863	-2.68011	-0.45888	-1.18491	--	--	--	--	SMc02105	362	8e-121	COG3146	Uncharacterized protein conserved in bacteria	K09919	0	743	pop:POPTR_297271	hypothetical protein
comp104638_c0_seq1	1003	3	6.56145	0.01	4.13035	0.01	0.01	3.35245	1.4527	0	-9.35787	-0.667751	-9.35787	-9.35787	-0.968799	-2.17528	sp|Q9FMX2|TCP7_ARATH	276	7e-93	Transcription factor TCP7 OS=Arabidopsis thaliana GN=TCP7 PE=2 SV=1	YPO2725	70.1	2e-12	COG3501	Uncharacterized protein conserved in bacteria	K03006	1e-13	73.6	smo:SELMODRAFT_110201	DNA-directed RNA polymerase II subunit RPB1 [EC:2.7.7.6]
comp104688_c0_seq1	1096	3	56.2243	32.2561	56.3631	23.9114	23.2769	29.8467	29.1764	0	-0.801622	0.00355589	-1.23349	-1.27229	-0.913625	-0.946392	sp|Q9C8N5|STOP1_ARATH	194	4e-58	Protein SENSITIVE TO PROTON RHIZOTOXICITY 1 OS=Arabidopsis thaliana GN=STOP1 PE=2 SV=1	--	--	--	--	--	K00850	8e-06	48.9	osa:4336113	6-phosphofructokinase [EC:2.7.1.11]
comp104744_c1_seq1	1646	3	11.1665	5.8957	11.4241	8.27985	35.7987	5.91995	7.69165	0	-0.921442	0.0329035	-0.431501	1.68073	-0.91552	-0.537812	sp|Q8GT75|NIP1_ARATH	367	2e-125	NEP1-interacting protein 1 OS=Arabidopsis thaliana GN=NIP1 PE=1 SV=2	ECU07g0330	53.1	6e-07	COG5540	RING-finger-containing ubiquitin ligase	K11982	2e-11	66.6	ath:AT3G56580	E3 ubiquitin-protein ligase RNF115/126 [EC:6.3.2.19]
comp104776_c0_seq1	1105	3	19.639	11.8313	16.4441	11.5836	4.69375	14.4406	16.1536	0	-0.731109	-0.256148	-0.76164	-2.0649	-0.443582	-0.281858	sp|O22773|TL16_ARATH	198	3e-62	Thylakoid lumenal 16.5 kDa protein, chloroplastic OS=Arabidopsis thaliana GN=At4g02530 PE=1 SV=3	--	--	--	--	--	--	--	--	--	--
comp104796_c0_seq1	2646	3	0.3917	0.01	0.19935	0.27035	1.16245	0.34475	0.35905	0	-5.29168	-0.974446	-0.534921	1.56935	-0.184199	-0.125564	sp|P27572|NU4M_WHEAT	306	9e-95	NADH-ubiquinone oxidoreductase chain 4 OS=Triticum aestivum GN=ND4 PE=2 SV=2	AGc2362	182	6e-49	COG1008	NADH:ubiquinone oxidoreductase subunit 4 (chain M)	K03881	4e-93	303	sbi:SobioMp29	NADH-ubiquinone oxidoreductase chain 4 [EC:1.6.5.3]
comp104813_c0_seq1	1236	3	60.4353	42.369	56.6416	28.2898	21.4211	41.8647	47.7514	0	-0.512381	-0.0935295	-1.09511	-1.49636	-0.529656	-0.339846	sp|Q9C6X2|SCAM4_ARATH	434	2e-153	Secretory carrier-associated membrane protein 4 OS=Arabidopsis thaliana GN=SCAMP4 PE=2 SV=1	--	--	--	--	--	--	--	--	--	--
comp104832_c0_seq3	1077	3	127.183	76.1093	123.906	58.867	40.7125	89.2565	84.4938	0	-0.740767	-0.0376643	-1.11138	-1.64337	-0.510881	-0.589992	--	--	--	--	--	--	--	--	--	--	--	--	--	--
comp104910_c0_seq4	2174	3	6.2883	3.8884	6.79925	3.51455	1.47025	5.7675	5.3492	0	-0.693493	0.112706	-0.83933	-2.09661	-0.124724	-0.233347	sp|Q9C733|LHTL1_ARATH	55.1	1e-07	Lysine histidine transporter-like 1 OS=Arabidopsis thaliana GN=At1g48640 PE=3 SV=2	SPBC1685.07c	117	2e-27	COG0814	Amino acid permeases	K14207	0	626	rcu:RCOM_0012320	solute carrier family 38 (sodium-coupled neutral amino acid transporter), member 2
comp104920_c0_seq2	1256	3	9.3457	5.8313	9.3991	1.10915	2.9292	7.7115	7.98575	0	-0.680485	0.00821989	-3.07485	-1.6738	-0.277291	-0.226875	sp|P81393|MYB08_ANTMA	340	1e-116	Myb-related protein 308 OS=Antirrhinum majus GN=MYB308 PE=2 SV=1	ECU11g1690	107	2e-26	COG5147	Myb superfamily proteins, including transcription factors and mRNA splicing factors	K09422	6e-136	391	rcu:RCOM_0491270	myb proto-oncogene protein, plant
comp104975_c0_seq3	720	3	8.3303	0.01	10.87	0.01	0.01	3.40365	2.9185	0	-9.70222	0.383912	-9.70222	-9.70222	-1.29129	-1.51314	sp|Q94DE2|BD31A_ORYSJ	296	1e-103	Protein BUD31 homolog 1 OS=Oryza sativa subsp. japonica GN=Os01g0857700 PE=2 SV=1	SPBC24C6.11	172	2e-54	COG5132	Cell cycle control protein, G10 family	K12873	5e-109	311	gmx:100305597	bud site selection protein 31
comp105072_c1_seq6	737	3	11.3874	0.32765	7.0554	0.01	0.01	4.56075	0.7236	0	-5.11915	-0.690645	-10.1532	-10.1532	-1.3201	-3.97611	--	--	--	--	--	--	--	--	--	--	--	--	--	--
comp105077_c0_seq2	619	3	35.7811	0.01	20.8798	0.01	0.01	8.56455	4.034	0	-11.805	-0.777093	-11.805	-11.805	-2.06275	-3.14891	sp|Q6AT26|CESA1_ORYSJ	308	8e-99	Probable cellulose synthase A catalytic subunit 1 [UDP-forming] OS=Oryza sativa subsp. japonica GN=CESA1 PE=2 SV=1	--	--	--	--	--	K10999	5e-104	323	rcu:RCOM_0924530	cellulose synthase A [EC:2.4.1.12]
comp105077_c0_seq4	777	3	12.1481	0.01	7.3578	0.01	0.01	1.98015	1.08715	0	-10.2465	-0.72339	-10.2465	-10.2465	-2.61706	-3.48211	sp|Q6AT26|CESA1_ORYSJ	308	6e-98	Probable cellulose synthase A catalytic subunit 1 [UDP-forming] OS=Oryza sativa subsp. japonica GN=CESA1 PE=2 SV=1	--	--	--	--	--	K10999	4e-103	323	rcu:RCOM_0924530	cellulose synthase A [EC:2.4.1.12]
comp105082_c0_seq2	1163	3	2.91155	0.01	1.5064	0.01	0.01	0.2942	0.3812	0	-8.18564	-0.950682	-8.18564	-8.18564	-3.30692	-2.93317	sp|Q8W486|Y1491_ARATH	118	4e-29	Uncharacterized protein At1g04910 OS=Arabidopsis thaliana GN=At1g04910 PE=1 SV=1	--	--	--	--	--	--	--	--	--	--
comp105096_c1_seq6	585	3	29.7674	25.7889	29.364	20.2782	10.2068	45.1119	22.5788	0	-0.206983	-0.0196823	-0.553805	-1.5442	0.599777	-0.398762	--	--	--	--	--	--	--	--	--	--	--	--	--	--
comp105107_c0_seq1	1464	3	17.6068	1.12005	5.8649	2.089	0.74145	6.34495	7.94075	0	-3.9745	-1.58595	-3.07525	-4.56964	-1.47245	-1.14879	sp|P46275|F16P1_PEA	647	0	Fructose-1,6-bisphosphatase, chloroplastic OS=Pisum sativum GN=FBP PE=1 SV=2	VC2544	284	5e-92	COG0158	Fructose-1,6-bisphosphatase	K03841	0	677	vvi:100240924	fructose-1,6-bisphosphatase I [EC:3.1.3.11]
comp105128_c1_seq3	1380	3	5.2212	0.6308	2.62525	0.701	0.2622	1.8985	1.85155	0	-3.04913	-0.991927	-2.8969	-4.31564	-1.45952	-1.49565	sp|Q9LZ98|AB20I_ARATH	528	0	ABC transporter I family member 20 OS=Arabidopsis thaliana GN=ABCI20 PE=2 SV=1	SPAC20G4.01	204	2e-62	COG4586	ABC-type uncharacterized transport system, ATPase component	K12608	0	540	pop:POPTR_762363	CCR4-NOT complex subunit CAF16
comp105277_c0_seq6	391	3	10.8606	0.01	8.96135	0.01	0.01	4.81145	2.7547	0	-10.0849	-0.277316	-10.0849	-10.0849	-1.17456	-1.97914	--	--	--	--	--	--	--	--	--	--	--	--	--	--
comp105348_c0_seq1	881	3	1.36495	0.01	2.1212	0.01	0.01	1.16385	0.41945	0	-7.0927	0.636033	-7.0927	-7.0927	-0.229943	-1.70228	sp|P18616|RPB1_ARATH	341	4e-107	DNA-directed RNA polymerase II subunit RPB1 OS=Arabidopsis thaliana GN=RPB205 PE=1 SV=3	YDL140c	298	1e-91	COG0086	DNA-directed RNA polymerase, beta' subunit/160 kD subunit	K03006	1e-119	378	gmx:100812506	DNA-directed RNA polymerase II subunit RPB1 [EC:2.7.7.6]
comp105365_c0_seq5	936	3	3.07495	0.01	3.0551	0.01	0.01	1.64435	0.53015	0	-8.26442	-0.00934335	-8.26442	-8.26442	-0.903046	-2.53609	sp|Q38909|XTH28_ARATH	447	4e-159	Probable xyloglucan endotransglucosylase/hydrolase protein 28 OS=Arabidopsis thaliana GN=XTH28 PE=2 SV=1	YLR213c	73.6	5e-14	COG2273	Beta-glucanase/Beta-glucan synthetase	K08235	3e-178	496	pop:POPTR_720800	xyloglucan:xyloglucosyl transferase [EC:2.4.1.207]
comp105382_c0_seq1	1326	3	2.3867	0.01	1.3223	0.01	0.01	0.30085	0.5494	0	-7.89887	-0.851968	-7.89887	-7.89887	-2.9879	-2.11909	sp|Q9SKC4|ARI10_ARATH	90.9	2e-19	Probable E3 ubiquitin-protein ligase ARI10 OS=Arabidopsis thaliana GN=ARI10 PE=2 SV=1	--	--	--	--	--	K11975	8e-44	153	smo:SELMODRAFT_48577	E3 ubiquitin-protein ligase RNF144 [EC:6.3.2.19]
comp105382_c1_seq3	1293	3	5.29215	1.3778	4.65355	0.4637	0.4664	1.76275	1.44545	0	-1.94149	-0.185522	-3.51259	-3.50421	-1.58603	-1.87234	sp|Q9SKC4|ARI10_ARATH	91.3	1e-19	Probable E3 ubiquitin-protein ligase ARI10 OS=Arabidopsis thaliana GN=ARI10 PE=2 SV=1	--	--	--	--	--	K11975	7e-44	153	smo:SELMODRAFT_48577	E3 ubiquitin-protein ligase RNF144 [EC:6.3.2.19]
comp105388_c2_seq1	396	3	28.2066	0.01	38.8287	0.01	0.01	15.9718	4.9336	0	-11.4618	0.461092	-11.4618	-11.4618	-0.82051	-2.51532	--	--	--	--	--	--	--	--	--	--	--	--	--	--
comp105416_c0_seq7	209	3	422.334	1.2523	522.942	0.57855	0.5773	262.854	79.8717	0	-8.39766	0.308266	-9.51173	-9.51485	-0.684125	-2.40263	--	--	--	--	--	--	--	--	--	--	--	--	--	--
comp105416_c1_seq2	1055	3	136.2	38.9346	113.417	29.9243	20.5797	87.7755	59.3135	0	-1.8066	-0.264092	-2.18633	-2.72643	-0.633833	-1.19929	sp|Q8W171|CYP1_SOYBN	332	2e-115	Peptidyl-prolyl cis-trans isomerase 1 OS=Glycine max GN=Cyp1 PE=2 SV=1	slr1251	250	8e-83	COG0652	Peptidyl-prolyl cis-trans isomerase (rotamase) - cyclophilin family	K01802	2e-106	310	ath:AT2G21130	peptidylprolyl isomerase [EC:5.2.1.8]
comp105443_c1_seq4	2712	3	1.76985	0.0501	2.07185	0.20155	0.08895	2.54255	0.90915	0	-5.14267	0.227292	-3.13442	-4.31449	0.522649	-0.961037	--	--	--	--	--	--	--	--	--	--	--	--	--	--
comp105560_c1_seq3	1575	3	27.0551	24.6055	26.8026	22.2759	9.87905	25.2555	32.7186	0	-0.136923	-0.0135249	-0.280417	-1.45346	-0.099303	0.274213	sp|Q3Y8L7|WDR69_CHLRE	138	1e-35	Outer row dynein assembly protein 16 OS=Chlamydomonas reinhardtii GN=ODA16 PE=1 SV=1	all0664	172	2e-45	COG2319	FOG: WD40 repeat	K14818	4e-156	452	ppp:PHYPADRAFT_179087	ribosome assembly protein SQT1
comp105580_c0_seq1	1741	3	13.1494	2.3281	7.45265	0.9217	0.83135	5.30245	4.1392	0	-2.49777	-0.819166	-3.83455	-3.98339	-1.31026	-1.66757	--	--	--	--	--	--	--	--	--	--	--	--	--	--
comp105642_c0_seq12	641	3	20.0948	4.8592	14.1231	2.2401	1.41125	4.7128	5.7905	0	-2.04803	-0.508762	-3.16518	-3.83177	-2.09216	-1.79506	--	--	--	--	--	--	--	--	--	--	--	--	--	--
comp105660_c2_seq20	250	3	5.756	0.01	11.2169	0.01	0.01	5.69975	1.4152	0	-9.16892	0.962536	-9.16892	-9.16892	-0.014168	-2.02406	--	--	--	--	--	--	--	--	--	--	--	--	--	--
comp105715_c0_seq3	327	3	29.5433	2.5162	23.5935	0.72415	1.10665	11.3292	6.95905	0	-3.55351	-0.324442	-5.3504	-4.73856	-1.38279	-2.08587	--	--	--	--	--	--	--	--	--	--	--	--	--	--
comp105727_c0_seq1	459	3	5.02015	0.5482	4.08045	1.73985	0.01	3.35155	2.0935	0	-3.19496	-0.299002	-1.52877	-8.97159	-0.582902	-1.26181	sp|P50218|IDHC_TOBAC	245	2e-81	Isocitrate dehydrogenase [NADP] OS=Nicotiana tabacum PE=2 SV=1	SMc00480	207	3e-66	COG0538	Isocitrate dehydrogenases	K00031	1e-86	260	rcu:RCOM_0113200	isocitrate dehydrogenase [EC:1.1.1.42]
comp105734_c1_seq7	341	3	18.3559	0.1696	15.5833	0.1699	1.0615	9.3595	4.3037	0	-6.75797	-0.236242	-6.75542	-4.11207	-0.971744	-2.0926	--	--	--	--	--	--	--	--	--	--	--	--	--	--
comp105746_c1_seq1	1610	3	12.2099	1.508	9.0467	0.9936	0.14985	1.84065	1.8396	0	-3.01734	-0.432588	-3.61924	-6.34839	-2.72976	-2.73059	sp|Q9C7N4|GDL15_ARATH	515	0	GDSL esterase/lipase At1g29670 OS=Arabidopsis thaliana GN=At1g29670 PE=2 SV=1	all3634	80.5	9e-16	COG3240	Phospholipase/lecithinase/hemolysin	K00514	8e-23	104	rcu:RCOM_1428040	zeta-carotene desaturase [EC:1.3.5.6]
comp105799_c0_seq2	731	3	40.3557	31.8404	40.3732	23.0412	9.4053	38.748	28.9182	0	-0.341914	0.000623693	-0.808557	-2.10123	-0.0586525	-0.480797	--	--	--	--	--	--	--	--	--	--	--	--	--	--
comp105799_c2_seq4	958	3	25.231	3.9638	14.2086	3.94175	3.08475	10.5866	4.7394	0	-2.67024	-0.828436	-2.67829	-3.03197	-1.25296	-2.41242	--	--	--	--	all1326	43.5	6e-09	COG5413	Uncharacterized integral membrane protein	--	--	--	--	--
comp105831_c0_seq4	612	3	3.50235	0.01	5.54005	0.01	0.01	0.93155	0.8971	0	-8.45218	0.661576	-8.45218	-8.45218	-1.91062	-1.96498	--	--	--	--	--	--	--	--	--	--	--	--	--	--
comp105833_c0_seq3	502	3	67.0232	0.2708	64.2141	0.46165	0.1201	52.5646	16.5845	0	-7.95129	-0.0617705	-7.18172	-9.12428	-0.350569	-2.01483	--	--	--	--	--	--	--	--	--	--	--	--	--	--
comp105979_c1_seq2	741	3	3.8024	1.72115	3.4681	6.92515	11.3945	10.999	1.71705	0	-1.14354	-0.132765	0.864935	1.58335	1.53239	-1.14698	--	--	--	--	--	--	--	--	--	K15121	2e-23	99	rcu:RCOM_1002740	solute carrier family 25, member 44
comp106012_c1_seq1	621	3	2.3497	0.01	3.9445	0.01	0.01	7.1565	0.20395	0	-7.87633	0.747366	-7.87633	-7.87633	1.60678	-3.52619	--	--	--	--	--	--	--	--	--	--	--	--	--	--
comp106112_c1_seq1	1191	3	21.1816	17.0586	20.945	15.5507	6.8362	21.6757	16.8362	0	-0.312309	-0.0161988	-0.445829	-1.63154	0.0332671	-0.331237	--	--	--	--	--	--	--	--	--	K10744	3e-124	361	vvi:100268103	ribonuclease H2 subunit B
comp106131_c0_seq6	1064	3	27.8047	19.41	29.1066	14.8166	8.502	19.924	23.8257	0	-0.518531	0.0660174	-0.908112	-1.70946	-0.480828	-0.222813	sp|O49203|NDK3_ARATH	388	1e-136	Nucleoside diphosphate kinase III, chloroplastic/mitochondrial OS=Arabidopsis thaliana GN=NDPK3 PE=1 SV=1	sll1852	189	3e-59	COG0105	Nucleoside diphosphate kinase	K00940	3e-136	388	ath:AT4G11010	nucleoside-diphosphate kinase [EC:2.7.4.6]
comp106209_c0_seq3	429	3	86.8143	68.2399	85.8855	53.0555	32.4759	73.3251	58.8743	0	-0.347316	-0.0155173	-0.710432	-1.41856	-0.243626	-0.560295	sp|Q7X843|ATL48_ARATH	132	3e-38	RING-H2 finger protein ATL48 OS=Arabidopsis thaliana GN=ATL48 PE=2 SV=2	--	--	--	--	--	--	--	--	--	--
comp106218_c0_seq4	2338	3	2.8105	0.9525	2.22585	0.35555	0.36125	1.36485	2.03705	0	-1.56104	-0.33647	-2.9827	-2.95976	-1.04208	-0.464345	--	--	--	--	alr3336	108	2e-25	COG1091	dTDP-4-dehydrorhamnose reductase	--	--	--	--	--
comp106260_c2_seq11	201	3	46.2848	22.9926	48.5305	13.8367	9.30205	25.512	22.8775	0	-1.00937	0.0683563	-1.74204	-2.31492	-0.859361	-1.0166	--	--	--	--	--	--	--	--	--	--	--	--	--	--
comp106260_c2_seq5	806	3	14.1204	5.34275	13.927	4.05695	2.0951	3.9602	5.1221	0	-1.40213	-0.0199015	-1.79932	-2.7527	-1.83414	-1.46298	--	--	--	--	--	--	--	--	--	--	--	--	--	--
comp106260_c2_seq7	815	3	156.872	90.6654	148.127	77.108	30.4886	108.04	96.7132	0	-0.790963	-0.0827533	-1.02464	-2.36325	-0.538024	-0.697803	--	--	--	--	--	--	--	--	--	--	--	--	--	--
comp106284_c1_seq4	675	3	1.69945	0.3728	0.95155	3.64625	10.3643	1.0128	2.69055	0	-2.18859	-0.836717	1.10135	2.60848	-0.746719	0.662833	sp|P53681|CRK_DAUCA	67.8	4e-13	CDPK-related protein kinase OS=Daucus carota GN=CRK PE=2 SV=1	--	--	--	--	--	K00924	9e-12	65.1	ath:AT3G50530	[EC:2.7.1.-]
comp106317_c1_seq1	397	3	11.4828	4.43645	9.4163	4.50525	0.91145	14.0684	8.5903	0	-1.372	-0.286242	-1.3498	-3.65517	0.292984	-0.418694	sp|Q9SA52|CP41B_ARATH	128	1e-36	Chloroplast stem-loop binding protein of 41 kDa b, chloroplastic OS=Arabidopsis thaliana GN=CSP41B PE=1 SV=1	--	--	--	--	--	--	--	--	--	--
comp106323_c1_seq3	1705	3	4.7393	3.43825	4.4147	2.9447	14.0078	3.94375	4.91365	0	-0.463	-0.102359	-0.686553	1.56349	-0.265106	0.0521211	sp|O80939|LRK41_ARATH	733	0	L-type lectin-domain containing receptor kinase IV.1 OS=Arabidopsis thaliana GN=LECRK41 PE=1 SV=1	YAR019c	108	5e-24	COG0515	Serine/threonine protein kinase	K13416	3e-67	230	rcu:RCOM_1534760	brassinosteroid insensitive 1-associated receptor kinase 1 [EC:2.7.10.1 2.7.11.1]
comp106324_c1_seq5	437	3	6.14815	0.01	7.3473	0.40925	0.13805	2.47805	1.1354	0	-9.26401	0.257062	-3.9091	-5.47689	-1.31095	-2.43695	--	--	--	--	--	--	--	--	--	--	--	--	--	--
comp106356_c1_seq2	268	3	26.3591	0.9766	9.3749	1.33475	0.44995	5.52815	3.1715	0	-4.75439	-1.49143	-4.30366	-5.8724	-2.25344	-3.05507	--	--	--	--	--	--	--	--	--	--	--	--	--	--
comp106393_c0_seq10	523	3	79.9847	25.3649	76.8881	21.6321	12.3398	37.2652	41.4688	0	-1.65689	-0.0569619	-1.88655	-2.69641	-1.10189	-0.947699	--	--	--	--	--	--	--	--	--	--	--	--	--	--
comp106423_c0_seq9	762	3	8.38575	7.1808	7.9726	1.1042	0.63335	10.5418	3.86565	0	-0.223795	-0.0728895	-2.92494	-3.72686	0.33011	-1.11723	sp|Q39224|SRG1_ARATH	101	6e-25	Protein SRG1 OS=Arabidopsis thaliana GN=SRG1 PE=2 SV=1	--	--	--	--	--	K06892	3e-26	105	pop:POPTR_550478	0
comp106479_c0_seq4	1033	3	16.0249	0.01	16.5101	0.01	0.11675	7.11715	4.73225	0	-10.6461	0.043038	-10.6461	-7.10074	-1.17094	-1.75971	sp|Q42064|RL83_ARATH	504	0	60S ribosomal protein L8-3 OS=Arabidopsis thaliana GN=RPL8C PE=1 SV=2	SPBC839.04	364	1e-126	COG0090	Ribosomal protein L2	K02938	0	513	pop:POPTR_1111495	large subunit ribosomal protein L8e
comp106515_c1_seq2	670	3	4.2654	0.01	4.7963	0.01	0.01	3.4022	1.28425	0	-8.73654	0.169241	-8.73654	-8.73654	-0.326213	-1.73175	--	--	--	--	--	--	--	--	--	--	--	--	--	--
comp106558_c0_seq1	548	3	18.8307	0.01	5.75435	0.01	0.01	5.30445	0.78985	0	-10.8789	-1.71036	-10.8789	-10.8789	-1.82781	-4.57536	sp|Q8S8M0|CYT1A_ARATH	128	8e-39	CYSTM1 family protein A OS=Arabidopsis thaliana GN=At2g41420 PE=3 SV=1	--	--	--	--	--	K13210	5e-07	50.1	bdi:100834117	far upstream element-binding protein
comp106676_c0_seq2	445	3	110.42	0.30545	135.747	0.01	0.01	44.6928	20.4049	0	-8.49784	0.297926	-13.4307	-13.4307	-1.30488	-2.43601	sp|Q9M9R9|NDB3B_ARATH	107	2e-31	NADH dehydrogenase [ubiquinone] 1 beta subcomplex subunit 3-B OS=Arabidopsis thaliana GN=At1g14450 PE=3 SV=1	--	--	--	--	--	--	--	--	--	--
comp10667_c0_seq1	310	3	4.49595	0.01	8.46605	0.01	0.01	2.5736	0.3917	0	-8.81248	0.913063	-8.81248	-8.81248	-0.804838	-3.5208	sp|Q93Y40|ORP3C_ARATH	63.5	3e-15	Oxysterol-binding protein-related protein 3C OS=Arabidopsis thaliana GN=ORP3C PE=2 SV=1	--	--	--	--	--	--	--	--	--	--
comp106710_c0_seq1	2196	3	1.487	0.01	1.56915	0.01	0.01	1.012	0.22115	0	-7.21626	0.0775786	-7.21626	-7.21626	-0.555195	-2.74931	sp|B9RAJ0|DNPEP_RICCO	783	0	Probable aspartyl aminopeptidase OS=Ricinus communis GN=RCOM_1506700 PE=2 SV=2	SPAC4F10.02	414	2e-137	COG1362	Aspartyl aminopeptidase	K01267	0	780	ath:AT5G60160	aspartyl aminopeptidase [EC:3.4.11.21]
comp106740_c0_seq1	1771	3	8.2473	1.8698	5.4135	2.38545	0.71515	4.1831	4.6741	0	-2.14104	-0.60736	-1.78966	-3.5276	-0.979349	-0.819233	sp|P46283|S17P_ARATH	646	0	Sedoheptulose-1,7-bisphosphatase, chloroplastic OS=Arabidopsis thaliana GN=At3g55800 PE=1 SV=1	CC1385	122	3e-30	COG0158	Fructose-1,6-bisphosphatase	K01100	0	684	vvi:100260169	sedoheptulose-bisphosphatase [EC:3.1.3.37]
comp106768_c0_seq3	278	3	116.033	72.6866	110.966	51.3436	28.8547	64.9791	38.2668	0	-0.67477	-0.0644144	-1.17628	-2.00765	-0.836484	-1.60037	sp|Q9T0K5|LRX3_ARATH	47.8	1e-07	Leucine-rich repeat extensin-like protein 3 OS=Arabidopsis thaliana GN=LRX3 PE=1 SV=1	--	--	--	--	--	K01115	2e-06	45.4	vcn:VOLCADRAFT_99471	phospholipase D [EC:3.1.4.4]
comp106781_c1_seq2	347	3	5.6259	0.01	5.2142	0.01	0.01	0.65755	0.01	0	-9.13594	-0.109638	-9.13594	-9.13594	-3.09691	-9.13594	sp|Q9C718|RH20_ARATH	51.2	1e-08	DEAD-box ATP-dependent RNA helicase 20 OS=Arabidopsis thaliana GN=RH20 PE=1 SV=1	--	--	--	--	--	K12823	3e-08	51.2	aly:ARALYDRAFT_474570	ATP-dependent RNA helicase DDX5/DBP2 [EC:3.6.4.13]
comp106869_c0_seq1	926	3	5.58035	1.3664	3.15745	0.01	0.1303	6.46135	2.74235	0	-2.02998	-0.821596	-9.12421	-5.42045	0.21148	-1.02494	sp|Q9SJ41|C3H18_ARATH	155	2e-43	Zinc finger CCCH domain-containing protein 18 OS=Arabidopsis thaliana GN=At2g05160 PE=2 SV=1	--	--	--	--	--	--	--	--	--	--
comp106924_c1_seq3	205	3	51.5413	30.0914	44.1705	29.935	10.8855	43.09	57.5608	0	-0.776375	-0.222644	-0.783896	-2.24333	-0.258378	0.159358	--	--	--	--	--	--	--	--	--	--	--	--	--	--
comp106937_c0_seq12	583	3	6.69705	0.01	8.3261	0.01	0.01	3.12755	0.6158	0	-9.38738	0.314115	-9.38738	-9.38738	-1.09849	-3.44299	--	--	--	--	--	--	--	--	--	--	--	--	--	--
comp106945_c0_seq7	648	3	4.581	1.6848	3.0632	3.285	8.9349	3.16625	5.10045	0	-1.44309	-0.580623	-0.479769	0.963789	-0.532887	0.154962	sp|P58684|SPCS2_ARATH	78.2	7e-18	Probable signal peptidase complex subunit 2 OS=Arabidopsis thaliana GN=At2g39960 PE=2 SV=1	--	--	--	--	--	K12947	2e-17	78.2	aly:ARALYDRAFT_483034	signal peptidase complex subunit 2 [EC:3.4.-.-]
comp106977_c1_seq4	539	3	10.7819	5.08395	12.137	3.07075	2.57315	6.6617	6.43495	0	-1.08459	0.170794	-1.81195	-2.067	-0.694649	-0.744611	sp|P82278|RR9_SPIOL	176	1e-56	30S ribosomal protein S9, chloroplastic (Fragment) OS=Spinacia oleracea GN=PRPS9 PE=1 SV=1	all4187	112	2e-31	COG0103	Ribosomal protein S9	K02996	1e-58	183	vvi:100248841	small subunit ribosomal protein S9
comp107001_c0_seq2	1832	3	13.1611	6.7116	10.3612	5.1882	1.77755	9.4859	10.1203	0	-0.971551	-0.345089	-1.34297	-2.88832	-0.472424	-0.379035	sp|Q9SCV4|BGAL8_ARATH	522	1e-176	Beta-galactosidase 8 OS=Arabidopsis thaliana GN=BGAL8 PE=2 SV=2	--	--	--	--	--	K12309	1e-107	341	ath:AT3G52840	beta-galactosidase [EC:3.2.1.23]
comp107028_c0_seq5	283	3	45.0337	18.4918	43.7644	5.29645	2.77095	23.7675	18.3199	0	-1.28412	-0.0412505	-3.08791	-4.02255	-0.922016	-1.29759	sp|Q07202|CORA_MEDSA	55.8	7e-11	Cold and drought-regulated protein CORA OS=Medicago sativa GN=CORA PE=2 SV=1	--	--	--	--	--	K02154	5e-06	44.3	cre:CHLREDRAFT_115936	V-type H+-transporting ATPase subunit I [EC:3.6.3.14]
comp107066_c0_seq5	705	3	24.2942	6.24975	22.3702	4.4059	157.237	9.0535	38.4612	0	-1.95874	-0.119034	-2.4631	2.69426	-1.42406	0.66279	sp|Q2R0W8|SP1L2_ORYSJ	87.4	5e-22	Protein SPIRAL1-like 2 OS=Oryza sativa subsp. japonica GN=Os11g0629400 PE=2 SV=1	--	--	--	--	--	--	--	--	--	--
comp107081_c0_seq3	1492	3	6.41755	2.42105	6.6515	4.3225	1.69785	5.0793	4.3274	0	-1.40639	0.0516571	-0.570157	-1.91831	-0.337393	-0.568522	sp|P48489|PP1_ORYSJ	563	0	Serine/threonine-protein phosphatase PP1 OS=Oryza sativa subsp. japonica GN=Os03g0268000 PE=2 SV=2	YER133w	515	0	COG0639	Diadenosine tetraphosphatase and related serine/threonine protein phosphatases	K06269	0	641	rcu:RCOM_0608890	protein phosphatase 1, catalytic subunit [EC:3.1.3.16]
comp107116_c1_seq6	2431	3	0.66645	0.01	0.91345	0.01	0.01	0.6094	0.1563	0	-6.05842	0.454829	-6.05842	-6.05842	-0.129107	-2.09218	sp|P10978|POLX_TOBAC	204	2e-61	Retrovirus-related Pol polyprotein from transposon TNT 1-94 OS=Nicotiana tabacum PE=2 SV=1	--	--	--	--	--	K05356	3e-09	51.6	sbi:SORBI_0011s005450	all-trans-nonaprenyl-diphosphate synthase [EC:2.5.1.84 2.5.1.85]
comp107123_c1_seq1	1655	3	4.20765	0.89995	4.12905	1.8129	0.7652	2.75415	2.3417	0	-2.2251	-0.0272048	-1.21472	-2.45911	-0.611408	-0.845458	--	--	--	--	--	--	--	--	--	K14306	9e-07	53.1	bdi:100835393	nuclear pore complex protein Nup62
comp107173_c0_seq1	701	3	6.7397	0.3589	6.5883	0.01	0.01	6.01555	2.77145	0	-4.23103	-0.0327781	-9.39654	-9.39654	-0.163988	-1.28204	sp|P08770|TRA1_MAIZE	105	6e-26	Putative AC transposase OS=Zea mays PE=2 SV=2	--	--	--	--	--	K00001	7e-08	53.9	gmx:100787307	alcohol dehydrogenase [EC:1.1.1.1]
comp107216_c0_seq4	1770	3	22.1898	18.684	22.5382	13.706	8.17765	37.2177	27.0409	0	-0.248089	0.0224724	-0.695089	-1.44014	0.746092	0.285249	sp|Q8GT20|BEBT_TOBAC	729	0	Benzyl alcohol O-benzoyltransferase OS=Nicotiana tabacum GN=HSR201 PE=1 SV=1	--	--	--	--	--	K15400	8e-77	251	rcu:RCOM_1447050	omega-hydroxypalmitate O-feruloyl transferase [EC:2.3.1.188]
comp107229_c0_seq8	711	3	3.91345	0.27255	3.37515	0.01	0.01	1.4421	0.98785	0	-3.84385	-0.213489	-8.6123	-8.6123	-1.44027	-1.98608	--	--	--	--	--	--	--	--	--	--	--	--	--	--
comp107233_c2_seq1	1443	3	7.29105	4.1918	7.2851	4.15495	2.0061	6.5555	5.98535	0	-0.798557	-0.00117782	-0.811295	-1.86173	-0.153421	-0.284691	sp|Q9LY66|RK1_ARATH	447	4e-156	50S ribosomal protein L1, chloroplastic OS=Arabidopsis thaliana GN=RPL1 PE=1 SV=1	alr5301	280	8e-92	COG0081	Ribosomal protein L1	K02863	2e-83	257	olu:OSTLU_12802	large subunit ribosomal protein L1
comp107296_c0_seq1	484	3	12.6518	0.01	3.61975	0.01	0.01	1.17745	0.99265	0	-10.3051	-1.80538	-10.3051	-10.3051	-3.4256	-3.67191	--	--	--	--	YDR492w	53.9	1e-08	COG1272	Predicted membrane protein, hemolysin III homolog	K07297	4e-41	141	pop:POPTR_912270	adiponectin receptor
comp107350_c0_seq1	498	3	9.4063	0.6011	4.6883	0.7386	0.01	4.57905	2.8943	0	-3.96795	-1.00456	-3.67076	-9.87748	-1.03858	-1.70041	--	--	--	--	--	--	--	--	--	--	--	--	--	--
comp107361_c0_seq1	901	3	4.90315	0.6869	3.43845	0.01	0.01	1.32765	0.83765	0	-2.83554	-0.511951	-8.93757	-8.93757	-1.88483	-2.54929	--	--	--	--	--	--	--	--	--	--	--	--	--	--
comp107434_c0_seq1	1336	3	7.7092	4.4009	6.994	3.20365	2.1668	4.00925	4.08985	0	-0.808783	-0.140463	-1.26686	-1.83102	-0.943249	-0.914533	sp|Q9C8G4|PLY4_ARATH	178	1e-51	Probable pectate lyase 4 OS=Arabidopsis thaliana GN=At1g30350 PE=2 SV=1	BH0698	130	1e-33	COG3866	Pectate lyase	K01728	2e-175	495	gmx:100802068	pectate lyase [EC:4.2.2.2]
comp107468_c1_seq4	502	3	57.1105	3.54885	25.9418	3.59305	4.32565	14.53	9.1906	0	-4.00833	-1.13848	-3.99048	-3.72277	-1.97472	-2.63553	sp|Q8VYR7|BOR1_ARATH	92.4	3e-22	Boron transporter 1 OS=Arabidopsis thaliana GN=BOR1 PE=1 SV=1	--	--	--	--	--	--	--	--	--	--
comp107498_c1_seq2	264	3	22.3554	7.65185	26.5499	6.7656	3.8836	22.8822	12.7179	0	-1.54674	0.248089	-1.72433	-2.52515	0.0336088	-0.813765	--	--	--	--	--	--	--	--	--	--	--	--	--	--
comp107519_c0_seq8	367	3	0.75395	0.3704	0.80065	5.4296	11.9959	0.31085	0.33085	0	-1.02538	0.0867029	2.84831	3.99192	-1.27825	-1.18829	--	--	--	--	--	--	--	--	--	--	--	--	--	--
comp107528_c0_seq4	1155	3	2.37845	1.60755	2.2244	0.6282	0.1044	2.31915	2.00195	0	-0.565158	-0.0966055	-1.92073	-4.50983	-0.0364256	-0.248616	sp|O04893|AGLU_SPIOL	410	6e-136	Alpha-glucosidase OS=Spinacia oleracea PE=1 SV=1	SPAPB24D3.10c	199	6e-56	COG1501	Alpha-glucosidases, family 31 of glycosyl hydrolases	K01187	3e-149	446	rcu:RCOM_0252330	alpha-glucosidase [EC:3.2.1.20]
comp107551_c0_seq1	400	3	17.598	9.66315	16.9249	25.8909	39.5033	17.9528	12.684	0	-0.864842	-0.0562558	0.557035	1.16657	0.0287975	-0.472392	sp|O80632|MTP11_ARATH	91.3	1e-22	Metal tolerance protein 11 OS=Arabidopsis thaliana GN=MTP11 PE=2 SV=1	--	--	--	--	--	--	--	--	--	--
comp107590_c0_seq2	589	3	75.7203	37.8105	86.5431	36.1194	28.2612	55.2501	37.7452	0	-1.00189	0.192739	-1.06791	-1.42186	-0.454702	-1.00439	sp|Q9FNE2|GRXC2_ARATH	169	2e-54	Glutaredoxin-C2 OS=Arabidopsis thaliana GN=GRXC2 PE=2 SV=1	YDR513w	84.3	2e-20	COG0695	Glutaredoxin and related proteins	K03676	7e-57	176	gmx:100305517	glutaredoxin 3
comp107598_c1_seq3	897	3	13.9331	5.66325	13.4244	7.3974	4.236	9.78295	9.48785	0	-1.29881	-0.0536587	-0.913426	-1.71774	-0.510175	-0.554363	--	--	--	--	STM3058	185	6e-55	COG0006	Xaa-Pro aminopeptidase	K14213	0	528	pop:POPTR_653293	Xaa-Pro dipeptidase [EC:3.4.13.9]
comp107607_c1_seq4	1455	3	11.1692	7.45575	11.4887	8.65695	3.89635	8.61715	9.32515	0	-0.583107	0.0406832	-0.367602	-1.51934	-0.37425	-0.260333	--	--	--	--	TM0225	205	1e-61	COG2515	1-aminocyclopropane-1-carboxylate deaminase	K01505	2e-39	147	olu:OSTLU_28382	1-aminocyclopropane-1-carboxylate deaminase [EC:3.5.99.7]
comp107668_c0_seq1	1618	3	3.2931	1.08675	3.68295	0.85475	0.82005	2.3596	1.24635	0	-1.59943	0.161415	-1.94587	-2.00566	-0.480904	-1.40174	sp|Q9SAH9|CCR2_ARATH	149	2e-40	Cinnamoyl-CoA reductase 2 OS=Arabidopsis thaliana GN=CCR2 PE=1 SV=1	L161121	56.2	7e-08	COG0451	Nucleoside-diphosphate-sugar epimerases	K09753	4e-48	172	sbi:SORBI_07g021680	cinnamoyl-CoA reductase [EC:1.2.1.44]
comp107748_c1_seq7	581	3	11.2147	0.01	36.2788	0.01	0.01	13.5376	3.507	0	-10.1312	1.69374	-10.1312	-10.1312	0.271586	-1.67708	sp|Q76MV0|H32_TOBAC	263	1e-91	Histone H3.2 OS=Nicotiana tabacum GN=B34 PE=1 SV=1	SPBC1105.11c	246	3e-84	COG2036	Histones H3 and H4	K11253	3e-91	263	aly:ARALYDRAFT_471009	histone H3
comp107758_c0_seq7	308	3	8.93565	0.01	16.6985	0.01	0.01	19.6112	6.10215	0	-9.80343	0.902074	-9.80343	-9.80343	1.13403	-0.550255	--	--	--	--	--	--	--	--	--	--	--	--	--	--
comp107769_c0_seq2	1255	3	16.1369	11.0913	14.0204	5.9437	2.45125	15.5741	9.7591	0	-0.540946	-0.202846	-1.44093	-2.71878	-0.0512191	-0.725548	sp|Q9LW49|ERF4_NICSY	182	2e-55	Ethylene-responsive transcription factor 4 OS=Nicotiana sylvestris GN=ERF4 PE=2 SV=1	--	--	--	--	--	K09286	7e-50	169	aly:ARALYDRAFT_897795	EREBP-like factor
comp107817_c0_seq7	1057	3	2.32765	1.4638	2.4345	0.91995	0.01	2.0487	1.36365	0	-0.669156	0.0647514	-1.33925	-7.86273	-0.184165	-0.771401	--	--	--	--	--	--	--	--	--	--	--	--	--	--
comp107831_c0_seq1	1368	3	5.03865	0.01	5.0322	0.0921	0.01	1.9163	1.3276	0	-8.97689	-0.00184798	-5.77369	-8.97689	-1.39471	-1.92422	sp|P46668|ATHB6_ARATH	207	1e-63	Homeobox-leucine zipper protein ATHB-6 OS=Arabidopsis thaliana GN=ATHB-6 PE=1 SV=1	ECU03g1170	51.2	1e-06	COG5576	Homeodomain-containing transcription factor	K09338	4e-63	207	ath:AT2G22430	homeobox-leucine zipper protein
comp107842_c1_seq2	2478	3	571.787	128.452	312.081	198.287	127.486	277.247	276.074	0	-2.15425	-0.873559	-1.52789	-2.16514	-1.04431	-1.05042	sp|O82627|SSG1_ANTMA	931	0	Granule-bound starch synthase 1, chloroplastic/amyloplastic OS=Antirrhinum majus GN=WAXY PE=2 SV=1	TM0895	260	2e-77	COG0297	Glycogen synthase	K13679	0	924	vvi:100264969	granule-bound starch synthase [EC:2.4.1.242]
comp107916_c0_seq5	882	3	11.5005	0.0656	19.2183	0.01	0.01	8.78435	4.4772	0	-7.45379	0.74078	-10.1675	-10.1675	-0.388689	-1.36103	sp|Q71H73|H33_VITVI	266	7e-91	Histone H3.3 OS=Vitis vinifera PE=2 SV=3	SPBC1105.11c	243	3e-81	COG2036	Histones H3 and H4	K11253	8e-91	268	ath:AT4G40030	histone H3
comp107924_c1_seq1	324	3	16.1196	0.1785	7.57955	1.49285	0.1861	2.8135	1.67835	0	-6.49675	-1.08863	-3.43267	-6.43659	-2.51838	-3.2637	sp|Q9C554|EXPA1_ARATH	48.1	1e-07	Expansin-A1 OS=Arabidopsis thaliana GN=EXPA1 PE=2 SV=1	--	--	--	--	--	--	--	--	--	--
comp108058_c0_seq1	742	3	12.6526	0.01	6.6156	0.01	0.01	3.99335	1.1384	0	-10.3052	-0.93549	-10.3052	-10.3052	-1.66376	-3.47435	sp|Q9LFL5|PP390_ARATH	84.3	7e-19	Pentatricopeptide repeat-containing protein At5g16860 OS=Arabidopsis thaliana GN=PCMP-H92 PE=2 SV=1	--	--	--	--	--	K15078	7e-13	58.9	vvi:100250139	structure-specific endonuclease subunit SLX1 [EC:3.6.1.-]
comp108123_c0_seq2	581	3	40.6242	14.8536	32.3173	12.4224	5.50105	21.185	20.4007	0	-1.45153	-0.330033	-1.70939	-2.88456	-0.9393	-0.993721	sp|O48809|LRX2_ARATH	57	1e-09	Leucine-rich repeat extensin-like protein 2 OS=Arabidopsis thaliana GN=LRX2 PE=1 SV=1	all3826	48.5	2e-06	COG3409	Putative peptidoglycan-binding domain-containing protein	K01115	2e-08	54.3	vcn:VOLCADRAFT_99471	phospholipase D [EC:3.1.4.4]
comp108123_c1_seq2	1434	3	14.9257	5.96865	14.3	5.37735	3.19675	7.4313	5.08415	0	-1.32232	-0.0617834	-1.47283	-2.22312	-1.00611	-1.55372	sp|O48809|LRX2_ARATH	60.1	2e-09	Leucine-rich repeat extensin-like protein 2 OS=Arabidopsis thaliana GN=LRX2 PE=1 SV=1	all3826	48.5	1e-05	COG3409	Putative peptidoglycan-binding domain-containing protein	K01115	2e-07	54.3	vcn:VOLCADRAFT_99471	phospholipase D [EC:3.1.4.4]
comp108213_c1_seq1	1448	3	53.3995	41.1758	50.6977	28.7581	16.9516	52.2999	44.3914	0	-0.375029	-0.0749073	-0.892862	-1.65541	-0.0300194	-0.266547	sp|Q1PSI9|IDND_VITVI	583	0	L-idonate 5-dehydrogenase OS=Vitis vinifera GN=VIT_16s0100g00290 PE=1 SV=2	BS_gutB	284	1e-91	COG1063	Threonine dehydrogenase and related Zn-dependent dehydrogenases	K00008	0	662	mtr:MTR_054s0019	L-iditol 2-dehydrogenase [EC:1.1.1.14]
comp108219_c0_seq15	354	3	3.9229	0.1634	4.61895	0.6832	45.6596	2.0907	10.9169	0	-4.58544	0.235644	-2.52154	3.54092	-0.907934	1.47658	--	--	--	--	--	--	--	--	--	--	--	--	--	--
comp108222_c0_seq5	1067	3	32.6557	20.2499	30.3804	13.8873	10.9094	29.9088	22.3047	0	-0.689414	-0.104192	-1.23356	-1.58176	-0.126763	-0.549985	sp|P31166|APT1_ARATH	312	1e-106	Adenine phosphoribosyltransferase 1, chloroplastic OS=Arabidopsis thaliana GN=APT1 PE=1 SV=2	HI1230	186	1e-57	COG0503	Adenine/guanine phosphoribosyltransferases and related PRPP-binding proteins	K00759	1e-112	329	rcu:RCOM_1587610	adenine phosphoribosyltransferase [EC:2.4.2.7]
comp108224_c0_seq2	1154	3	106.29	14.3387	60.0898	4.57335	11.1327	24.0003	27.5117	0	-2.89001	-0.822807	-4.5386	-3.25512	-2.14688	-1.94988	sp|Q501F8|WTR32_ARATH	347	5e-118	WAT1-related protein At4g08300 OS=Arabidopsis thaliana GN=At4g08300 PE=2 SV=1	PAE1328	49.3	5e-06	COG0697	Permeases of the drug/metabolite transporter (DMT) superfamily	--	--	--	--	--
comp108224_c0_seq3	1525	3	92.2325	19.8756	61.1305	10.6913	19.7738	28.2136	46.7948	0	-2.21428	-0.593383	-3.10884	-2.22168	-1.70889	-0.978928	sp|Q501F8|WTR32_ARATH	456	6e-159	WAT1-related protein At4g08300 OS=Arabidopsis thaliana GN=At4g08300 PE=2 SV=1	SP1268	59.7	3e-09	COG0697	Permeases of the drug/metabolite transporter (DMT) superfamily	--	--	--	--	--
comp108270_c1_seq1	3341	3	5.6474	3.4275	4.9938	3.0138	10.7769	7.2147	6.0601	0	-0.72043	-0.177449	-0.906003	0.932284	0.353353	0.101755	sp|Q9LJM4|IKU2_ARATH	981	0	Receptor-like protein kinase HAIKU2 OS=Arabidopsis thaliana GN=IKU2 PE=1 SV=1	alr0124_1	137	9e-34	COG4886	Leucine-rich repeat (LRR) protein	K00924	0	698	aly:ARALYDRAFT_473063	[EC:2.7.1.-]
comp108348_c1_seq1	2032	3	32.4375	1.11655	16.6413	0.693	1.09815	10.8267	4.3493	0	-4.86054	-0.96289	-5.54866	-4.88452	-1.58308	-2.89881	sp|Q9MA41|CTL1_ARATH	505	1e-176	Chitinase-like protein 1 OS=Arabidopsis thaliana GN=CTL1 PE=1 SV=1	VC0769	73.6	6e-13	COG3979	Uncharacterized protein contain chitin-binding domain type 3	K01183	1e-55	193	ath:AT3G12500	chitinase [EC:3.2.1.14]
comp108368_c0_seq2	2099	3	22.4799	12.2874	19.2591	12.6198	7.84465	17.8382	17.9757	0	-0.871453	-0.223099	-0.832944	-1.51886	-0.333665	-0.322591	sp|Q1EBV7|BASS2_ARATH	625	0	Sodium/pyruvate cotransporter BASS2, chloroplastic OS=Arabidopsis thaliana GN=BASS2 PE=2 SV=1	BS_yocS	215	2e-63	COG0385	Predicted Na+-dependent transporter	K03453	0	670	vvi:100254194	bile acid:Na+ symporter, BASS family
comp108413_c0_seq12	674	3	13.7286	6.89115	12.7443	3.99185	2.59505	8.9618	10.6052	0	-0.994368	-0.107332	-1.78206	-2.40335	-0.615324	-0.372419	sp|Q9SU30|CPR30_ARATH	82	4e-18	F-box protein CPR30 OS=Arabidopsis thaliana GN=CPR30 PE=1 SV=2	--	--	--	--	--	--	--	--	--	--
comp108447_c1_seq3	1829	3	10.9487	6.85305	11.5039	10.5105	29.6131	8.81675	16.4413	0	-0.675935	0.07137	-0.0589286	1.43548	-0.312434	0.586576	sp|Q5NAN5|GLK2_ORYSJ	82	3e-16	Probable transcription factor GLK2 OS=Oryza sativa subsp. japonica GN=GLK2 PE=2 SV=1	--	--	--	--	--	K14491	3e-15	78.2	sbi:SORBI_01g019980	two-component response regulator ARR-B family
comp108495_c0_seq2	1527	3	3.91465	0.1515	2.52375	0.01	0.01	1.19455	0.9059	0	-4.69149	-0.633314	-8.61274	-8.61274	-1.71242	-2.11146	sp|O82199|C3H20_ARATH	362	4e-122	Zinc finger CCCH domain-containing protein 20 OS=Arabidopsis thaliana GN=At2g19810 PE=2 SV=1	--	--	--	--	--	K15172	1e-27	119	vcn:VOLCADRAFT_106802	transcription elongation factor SPT5
comp108568_c0_seq2	2140	3	8.41015	6.4031	8.41185	4.06125	3.18465	7.6168	6.92945	0	-0.393361	0.000291592	-1.05021	-1.401	-0.142947	-0.279391	--	--	--	--	--	--	--	--	--	K12811	7e-07	54.3	rcu:RCOM_0075460	ATP-dependent RNA helicase DDX46/PRP5 [EC:3.6.4.13]
comp108633_c0_seq4	3969	3	0.1217	0.0437	0.1178	0.1244	1.3069	0.2297	0.1956	0	-1.47762	-0.0469896	0.0316573	3.42475	0.916422	0.684577	sp|P93401|NU2M_OENBE	238	3e-68	NADH-ubiquinone oxidoreductase chain 2 OS=Oenothera berteriana GN=ND2 PE=2 SV=2	mll1352	105	7e-23	COG1007	NADH:ubiquinone oxidoreductase subunit 2 (chain N)	K03879	1e-70	246	rcu:RCOM_Mp13	NADH-ubiquinone oxidoreductase chain 2 [EC:1.6.5.3]
comp108633_c0_seq5	1805	3	0.9645	0.3974	0.8086	0.73415	4.9119	0.6947	0.9943	0	-1.27919	-0.254355	-0.393706	2.34843	-0.473391	0.0439	sp|P60621|COX1_RAPSA	1061	0	Cytochrome c oxidase subunit 1 OS=Raphanus sativus GN=COX1 PE=3 SV=1	RP405	759	0	COG0843	Heme/copper-type cytochrome/quinol oxidases, subunit 1	K02256	0	1061	ath:ArthMp109	cytochrome c oxidase subunit 1 [EC:1.9.3.1]
comp108641_c1_seq11	388	3	102.718	55.322	80.362	37.6449	26.89	65.947	70.8209	0	-0.892769	-0.354108	-1.44817	-1.93355	-0.639314	-0.536445	--	--	--	--	--	--	--	--	--	--	--	--	--	--
comp108693_c0_seq1	2445	3	10.2562	0.12655	8.2459	0.19785	0.19735	4.6159	1.2998	0	-6.34064	-0.314747	-5.69595	-5.6996	-1.15181	-2.98013	sp|Q9SJZ3|PP169_ARATH	267	2e-78	Pentatricopeptide repeat-containing protein At2g22410, mitochondrial OS=Arabidopsis thaliana GN=PCMP-E28 PE=2 SV=1	MA2301_1	94	2e-20	COG4886	Leucine-rich repeat (LRR) protein	K15078	2e-67	243	vvi:100250139	structure-specific endonuclease subunit SLX1 [EC:3.6.1.-]
comp108746_c0_seq1	1726	3	12.6105	12.1002	12.4604	9.9832	3.84395	12.5801	14.3633	0	-0.0595889	-0.0172752	-0.337046	-1.71396	-0.00347637	0.187767	--	--	--	--	slr1821	341	2e-112	COG0750	Predicted membrane-associated Zn-dependent proteases 1	--	--	--	--	--
comp108792_c0_seq1	529	3	38.6543	23.7871	34.3544	21.5344	14.1373	35.7692	30.8378	0	-0.70045	-0.170132	-0.843986	-1.45112	-0.111909	-0.325929	sp|Q42961|PGKH_TOBAC	91.7	6e-22	Phosphoglycerate kinase, chloroplastic OS=Nicotiana tabacum PE=2 SV=1	Rv1078	72	4e-15	COG1714	Predicted membrane protein/domain	K00927	2e-32	121	rcu:RCOM_1574580	phosphoglycerate kinase [EC:2.7.2.3]
comp108845_c0_seq5	948	3	31.3731	8.092	38.0397	8.77465	11.0701	21.7629	28.7965	0	-1.95496	0.277975	-1.83812	-1.50287	-0.527663	-0.123639	--	--	--	--	--	--	--	--	--	--	--	--	--	--
comp108935_c0_seq11	280	3	13.2431	0.20655	13.1387	0.01	0.01	7.12315	2.4132	0	-6.00261	-0.0114293	-10.371	-10.371	-0.894659	-2.45623	--	--	--	--	--	--	--	--	--	--	--	--	--	--
comp108935_c0_seq14	360	3	62.5862	1.02025	49.9865	0.3359	0.8379	16.7812	10.5288	0	-5.93885	-0.324305	-7.54167	-6.22292	-1.89899	-2.57151	--	--	--	--	--	--	--	--	--	--	--	--	--	--
comp108935_c0_seq33	495	3	28.8068	0.01	25.574	0.01	0.2436	5.75645	4.25575	0	-11.4922	-0.171729	-11.4922	-6.88575	-2.32316	-2.75892	--	--	--	--	--	--	--	--	--	--	--	--	--	--
comp108968_c0_seq3	1281	3	5.17695	0.31605	5.10895	0.41495	0.18825	1.42335	1.57865	0	-4.03388	-0.0190756	-3.64109	-4.78138	-1.86281	-1.71341	--	--	--	--	--	--	--	--	--	--	--	--	--	--
comp109000_c0_seq1	380	3	12.1686	7.66015	12.0063	6.21175	2.06335	10.1997	11.824	0	-0.667725	-0.0193775	-0.970097	-2.56011	-0.254642	-0.0414509	--	--	--	--	--	--	--	--	--	--	--	--	--	--
comp109008_c0_seq4	1036	3	4.8276	1.2046	4.7969	0.68085	0.34925	2.97065	1.9415	0	-2.00275	-0.00920378	-2.8259	-3.78897	-0.700528	-1.31413	--	--	--	--	--	--	--	--	--	--	--	--	--	--
comp109011_c0_seq1	1127	3	2.3304	0.56715	1.5521	0.52305	0.01	0.80905	0.52475	0	-2.03878	-0.586356	-2.15556	-7.86443	-1.52628	-2.15088	sp|Q42533|BCCP1_ARATH	66.2	4e-12	Biotin carboxyl carrier protein of acetyl-CoA carboxylase 1, chloroplastic OS=Arabidopsis thaliana GN=BCCP1 PE=1 SV=2	all5057	73.9	6e-15	COG0511	Biotin carboxyl carrier protein	K02160	4e-13	70.1	gmx:100778244	acetyl-CoA carboxylase biotin carboxyl carrier protein
comp109056_c0_seq5	1595	3	5.6116	0.01	4.4369	0.01	0.07565	3.6087	1.47625	0	-9.13227	-0.33886	-9.13227	-6.21293	-0.636933	-1.92648	sp|Q42593|APXT_ARATH	531	0	L-ascorbate peroxidase T, chloroplastic OS=Arabidopsis thaliana GN=APXT PE=2 SV=2	YKR066c	157	1e-42	COG0376	Catalase (peroxidase I)	K00434	0	589	gmx:100802238	L-ascorbate peroxidase [EC:1.11.1.11]
comp109068_c0_seq3	1459	3	2.11065	0.01	1.7211	0.01	0.01	0.3908	0.5718	0	-7.72154	-0.294356	-7.72154	-7.72154	-2.43318	-1.8841	sp|O64530|STR1_ARATH	555	0	Thiosulfate/3-mercaptopyruvate sulfurtransferase 1, mitochondrial OS=Arabidopsis thaliana GN=STR1 PE=1 SV=1	SMc01172	275	4e-89	COG2897	Rhodanese-related sulfurtransferase	K01011	0	632	rcu:RCOM_1574740	thiosulfate/3-mercaptopyruvate sulfurtransferase [EC:2.8.1.1 2.8.1.2]
comp109136_c2_seq1	1382	3	39.7679	16.2694	29.4986	16.9141	9.55665	28.6572	15.4525	0	-1.28944	-0.430956	-1.23337	-2.05703	-0.472707	-1.36376	sp|Q8RWW0|ALE2_ARATH	313	5e-99	Receptor-like serine/threonine-protein kinase ALE2 OS=Arabidopsis thaliana GN=ALE2 PE=1 SV=1	YAR019c	80.5	2e-15	COG0515	Serine/threonine protein kinase	K04733	2e-103	311	smo:SELMODRAFT_33807	interleukin-1 receptor-associated kinase 4 [EC:2.7.11.1]
comp109142_c0_seq1	480	3	4.2034	2.6842	4.14825	0.3621	0.01	2.49235	2.03465	0	-0.647065	-0.0190539	-3.5371	-8.71541	-0.75405	-1.04678	sp|Q8RY82|FB121_ARATH	172	5e-53	F-box protein At2g32560 OS=Arabidopsis thaliana GN=At2g32560 PE=2 SV=1	--	--	--	--	--	--	--	--	--	--
comp109148_c0_seq1	2239	3	10.2247	6.1439	8.53275	9.7661	15.4611	4.14925	6.26745	0	-0.734832	-0.260976	-0.0662041	0.596584	-1.30114	-0.706108	sp|Q9LS40|ASPG1_ARATH	259	7e-78	Protein ASPARTIC PROTEASE IN GUARD CELL 1 OS=Arabidopsis thaliana GN=ASPG1 PE=1 SV=1	--	--	--	--	--	K00924	9e-35	140	ath:AT5G22850	[EC:2.7.1.-]
comp109214_c0_seq3	2297	3	3.6647	0.4042	2.5443	0.1009	0.05255	1.21585	0.2069	0	-3.18055	-0.526426	-5.1827	-6.12386	-1.59173	-4.14669	sp|Q40392|TMVRN_NICGU	539	2e-177	TMV resistance protein N OS=Nicotiana glutinosa GN=N PE=1 SV=1	RSp0842	58.9	3e-08	COG4886	Leucine-rich repeat (LRR) protein	K13457	1e-19	96.3	vvi:100252764	disease resistance protein RPM1
comp109214_c1_seq1	4915	3	4.45205	0.3148	2.8969	0.13895	0.0491	1.2986	0.5993	0	-3.82196	-0.61996	-5.00183	-6.5026	-1.77751	-2.89312	sp|Q40392|TMVRN_NICGU	341	3e-142	TMV resistance protein N OS=Nicotiana glutinosa GN=N PE=1 SV=1	RSp0875	93.2	3e-18	COG4886	Leucine-rich repeat (LRR) protein	K06685	1e-18	94.7	aly:ARALYDRAFT_492950	maintenance of ploidy protein MOB1 (MPS1 binder 1)
comp109229_c1_seq3	768	3	5.03785	0.177	6.08915	0.01	0.07855	5.7133	3.58805	0	-4.83099	0.273433	-8.97666	-6.00305	0.181516	-0.489608	sp|Q05047|C72A1_CATRO	215	1e-66	Secologanin synthase OS=Catharanthus roseus GN=CYP72A1 PE=2 SV=1	Cj1411c	125	6e-33	COG2124	Cytochrome P450	K15639	7e-64	209	ath:AT2G26710	cytochrome P450, family 734, subfamily A, polypeptide 1 (PHYB activation tagged suppressor 1) [EC:1.14.-.-]
comp109332_c0_seq10	297	3	15.5853	3.19395	16.5093	3.17225	3.0466	6.71615	8.4429	0	-2.28677	0.0830887	-2.29661	-2.35491	-1.21448	-0.884375	--	--	--	--	--	--	--	--	--	--	--	--	--	--
comp109396_c1_seq5	839	3	6.27895	1.09445	6.8223	0.86475	0.8627	3.32905	3.5239	0	-2.52032	0.119735	-2.86017	-2.86359	-0.915413	-0.83335	sp|P17816|GRP1_HORVU	69.3	4e-14	Glycine-rich cell wall structural protein OS=Hordeum vulgare GN=GRP PE=2 SV=1	XF0818	60.8	7e-10	COG2730	Endoglucanase	K11596	6e-13	70.1	cre:CHLREDRAFT_18730	argonaute
comp109410_c0_seq13	529	3	15.6754	4.6798	18.9769	4.0717	0.79815	18.7457	9.0311	0	-1.74398	0.275746	-1.9448	-4.2957	0.258054	-0.795529	--	--	--	--	--	--	--	--	--	--	--	--	--	--
comp109410_c0_seq4	361	3	3.31705	0.1602	5.33565	0.321	0.01	6.1554	1.96005	0	-4.37195	0.685763	-3.36926	-8.37376	0.891952	-0.75901	--	--	--	--	--	--	--	--	--	--	--	--	--	--
comp109496_c1_seq1	259	3	16.4542	0.44665	13.3017	0.24315	0.6984	6.8189	1.4267	0	-5.20317	-0.306845	-6.08047	-4.55826	-1.27084	-3.5277	--	--	--	--	--	--	--	--	--	--	--	--	--	--
comp109516_c0_seq1	1430	3	4.0041	0.04045	3.47475	0.01	0.01	0.75735	0.7013	0	-6.62919	-0.204569	-8.64533	-8.64533	-2.40245	-2.51337	sp|P42055|VDAC1_SOLTU	439	2e-154	Mitochondrial outer membrane protein porin of 34 kDa OS=Solanum tuberosum PE=1 SV=2	--	--	--	--	--	K15040	8e-156	444	gmx:100802449	voltage-dependent anion channel protein 2
comp109576_c1_seq4	373	3	31.5521	12.2894	30.9916	14.6017	8.5694	19.5575	16.9852	0	-1.36033	-0.0258588	-1.11159	-1.88047	-0.690008	-0.89346	--	--	--	--	--	--	--	--	--	--	--	--	--	--
comp109634_c1_seq1	436	3	0.40395	0.01	0.40275	1.42135	4.8411	0.01	0.14525	0	-5.3361	-0.00429214	1.81501	3.58309	-5.3361	-1.47564	--	--	--	--	--	--	--	--	--	--	--	--	--	--
comp109694_c0_seq1	1309	3	0.4459	0.3248	0.4009	0.9796	3.3635	0.60955	1.12145	0	-0.457169	-0.153478	1.13547	2.91517	0.451024	1.33057	--	--	--	--	--	--	--	--	--	--	--	--	--	--
comp109694_c0_seq16	512	3	1.6413	0.6044	1.36925	1.0677	6.47875	0.445	1.17555	0	-1.44126	-0.261453	-0.620333	1.98088	-1.88296	-0.481503	--	--	--	--	--	--	--	--	--	--	--	--	--	--
comp109761_c0_seq26	404	3	5.455	0.01	11.7226	0.1559	0.14935	6.0639	2.1039	0	-9.09144	1.10364	-5.12889	-5.19081	0.152667	-1.37451	--	--	--	--	--	--	--	--	--	--	--	--	--	--
comp109761_c0_seq53	513	3	2.19685	1.13315	2.39755	6.20695	10.6991	2.9992	0.957	0	-0.955098	0.126125	1.49845	2.28398	0.449141	-1.19885	--	--	--	--	--	--	--	--	--	--	--	--	--	--
comp109809_c0_seq5	254	3	12.5	0.01	9.43155	0.01	0.01	5.16085	1.16415	0	-10.2877	-0.406367	-10.2877	-10.2877	-1.27625	-3.42458	--	--	--	--	--	--	--	--	--	--	--	--	--	--
comp109817_c0_seq1	1525	3	18.7764	11.426	20.3011	11.7947	7.23725	14.3496	16.3114	0	-0.716606	0.112637	-0.670788	-1.37541	-0.387915	-0.20304	--	--	--	--	mll0909	56.6	2e-08	COG2020	Putative protein-S-isoprenylcysteine methyltransferase	--	--	--	--	--
comp109889_c0_seq2	1637	3	10.2135	5.68165	8.45785	4.19345	2.98445	8.07645	7.8468	0	-0.846103	-0.272122	-1.28427	-1.77495	-0.338691	-0.380308	sp|Q9C8L4|GLO2O_ARATH	367	1e-124	Hydroxyacylglutathione hydrolase 3, mitochondrial OS=Arabidopsis thaliana GN=GLY3 PE=1 SV=3	slr1259	190	2e-56	COG0491	Zn-dependent hydrolases, including glyoxylases	K01069	4e-21	94.4	mtr:MTR_5g068440	hydroxyacylglutathione hydrolase [EC:3.1.2.6]
comp109891_c0_seq2	207	3	1.60405	0.60775	1.12895	3.78485	11.9448	1.6523	1.4791	0	-1.40017	-0.506738	1.23852	2.89659	0.0427565	-0.117	--	--	--	--	--	--	--	--	--	--	--	--	--	--
comp109941_c0_seq4	202	3	13.1016	0.33645	11.2981	0.01	0.01	7.3349	3.10935	0	-5.28321	-0.213662	-10.3555	-10.3555	-0.836899	-2.07506	--	--	--	--	--	--	--	--	--	K13172	1e-08	50.4	vvi:100256073	serine/arginine repetitive matrix protein 2
comp109999_c0_seq7	1357	3	2.588	0.01	2.1103	0.01	0.01	0.7561	0.31125	0	-8.01569	-0.29439	-8.01569	-8.01569	-1.77519	-3.05569	--	--	--	--	--	--	--	--	--	--	--	--	--	--
comp110004_c0_seq3	350	3	202.338	5.7717	121.473	1.9362	2.0675	61.552	38.6161	0	-5.13163	-0.736133	-6.7074	-6.61274	-1.71689	-2.38949	--	--	--	--	--	--	--	--	--	--	--	--	--	--
comp110134_c0_seq2	1795	3	0.9727	0.01	1.62545	0.06455	0.1008	0.57115	0.4648	0	-6.60392	0.740772	-3.91351	-3.2705	-0.768125	-1.06538	--	--	--	--	--	--	--	--	--	--	--	--	--	--
comp110149_c0_seq1	1642	3	2.39925	0.01	2.3428	0.0767	0.01	0.93715	0.1479	0	-7.90644	-0.0343497	-4.96721	-7.90644	-1.35623	-4.01989	sp|Q9ZSY2|DNJ15_ARATH	671	0	Chaperone protein dnaJ 15 OS=Arabidopsis thaliana GN=ATJ15 PE=1 SV=1	alr2447	87.4	6e-18	COG0484	DnaJ-class molecular chaperone with C-terminal Zn finger domain	K09517	2e-16	82	rcu:RCOM_1347490	DnaJ homolog subfamily B member 11
comp110177_c0_seq1	2133	3	13.9408	10.3697	13.9941	8.96295	4.8352	12.6115	14.9541	0	-0.426951	0.00550533	-0.637273	-1.52767	-0.144573	0.101218	sp|Q1EBV7|BASS2_ARATH	508	5e-176	Sodium/pyruvate cotransporter BASS2, chloroplastic OS=Arabidopsis thaliana GN=BASS2 PE=2 SV=1	BS_yocS	179	4e-50	COG0385	Predicted Na+-dependent transporter	K03453	0	552	vvi:100254194	bile acid:Na+ symporter, BASS family
comp110207_c0_seq14	526	3	5.72025	0.01	3.55675	0.01	0.01	2.8162	1.405	0	-9.15993	-0.685519	-9.15993	-9.15993	-1.02233	-2.02551	--	--	--	--	--	--	--	--	--	--	--	--	--	--
comp110239_c0_seq3	401	3	8.49415	0.14425	12.3896	0.30155	0.15035	5.1174	1.3169	0	-5.87983	0.544588	-4.816	-5.82007	-0.731059	-2.68932	sp|A3A2W2|CSPLO_ORYSJ	43.9	7e-06	CASP-like protein Os02g0134500 OS=Oryza sativa subsp. japonica GN=Os02g0134500 PE=2 SV=2	--	--	--	--	--	--	--	--	--	--
comp110259_c1_seq6	573	3	11.1958	0.01	13.8686	0.01	0.1052	3.68045	3.28005	0	-10.1287	0.308866	-10.1287	-6.73367	-1.605	-1.77116	--	--	--	--	--	--	--	--	--	--	--	--	--	--
comp110273_c2_seq1	1823	3	50.621	41.0585	46.9286	32.0802	16.3436	48.077	46.3796	0	-0.302055	-0.109266	-0.658049	-1.63101	-0.0743862	-0.126244	sp|Q43468|STIP_SOYBN	93.6	7e-20	Heat shock protein STI OS=Glycine max GN=STI PE=2 SV=1	SPAC17G6.19c	69.7	3e-12	COG0457	FOG: TPR repeat	K09553	3e-20	96.3	sbi:SORBI_06g023830	stress-induced-phosphoprotein 1
comp110290_c0_seq1	569	3	2.48465	1.6671	2.36815	3.8164	8.69195	3.50505	1.4754	0	-0.575702	-0.0692822	0.61917	1.80664	0.496392	-0.751937	--	--	--	--	--	--	--	--	--	--	--	--	--	--
comp110290_c1_seq15	890	3	0.76885	0.28275	0.59425	1.1888	4.06605	0.6397	0.611	0	-1.44318	-0.371632	0.628732	2.40285	-0.265307	-0.33153	--	--	--	--	--	--	--	--	--	--	--	--	--	--
comp110423_c1_seq7	1112	3	4.4116	2.9324	4.57105	2.80915	0.8135	3.69005	5.62115	0	-0.58922	0.0512236	-0.651168	-2.43909	-0.257662	0.349563	--	--	--	--	--	--	--	--	--	--	--	--	--	--
comp110440_c1_seq4	1081	3	9.68135	4.5227	9.29105	5.1153	2.73395	7.95855	3.87765	0	-1.09802	-0.0593666	-0.920389	-1.82422	-0.282703	-1.32003	--	--	--	--	--	--	--	--	--	--	--	--	--	--
comp110518_c0_seq1	1041	3	7.02305	4.34365	7.50955	3.44365	1.6222	5.20205	6.0297	0	-0.69319	0.0966288	-1.02816	-2.11415	-0.433017	-0.220011	sp|Q9ZRF1|MTDH_FRAAN	449	4e-159	Probable mannitol dehydrogenase OS=Fragaria ananassa GN=CAD PE=2 SV=1	RSp1124	264	8e-86	COG1064	Zn-dependent alcohol dehydrogenases	K00083	1e-144	414	pop:POPTR_667694	cinnamyl-alcohol dehydrogenase [EC:1.1.1.195]
comp110537_c1_seq5	258	3	116.33	14.2194	52.081	15.9157	16.5978	36.6715	38.2655	0	-3.03229	-1.15939	-2.8697	-2.80916	-1.66549	-1.60411	--	--	--	--	--	--	--	--	--	--	--	--	--	--
comp110537_c1_seq6	420	3	92.0757	18.275	92.047	31.6213	12.9238	49.5293	33.4488	0	-2.33295	-0.000448975	-1.54192	-2.83278	-0.894538	-1.46087	sp|Q42857|SSG1_IPOBA	55.5	9e-10	Granule-bound starch synthase 1, chloroplastic/amyloplastic OS=Ipomoea batatas GN=WAXY PE=2 SV=2	--	--	--	--	--	K13679	3e-10	58.2	pop:POPTR_569276	granule-bound starch synthase [EC:2.4.1.242]
comp110565_c0_seq1	1443	3	3.7483	0.16035	3.5201	0.419	0.3344	1.9746	0.96225	0	-4.54694	-0.09062	-3.16121	-3.48659	-0.924676	-1.96175	--	--	--	--	--	--	--	--	--	--	--	--	--	--
comp110625_c1_seq13	272	3	4.6615	2.4136	3.64245	5.7978	16.8522	6.0756	4.3469	0	-0.949608	-0.355885	0.314711	1.85407	0.382233	-0.100807	--	--	--	--	--	--	--	--	--	--	--	--	--	--
comp110643_c0_seq3	1449	3	17.4106	2.64255	11.8961	1.7925	1.66485	8.96725	2.73975	0	-2.71996	-0.549479	-3.27992	-3.3865	-0.957224	-2.66785	sp|Q5C9L6|CNMT_THLFG	390	9e-134	(S)-coclaurine N-methyltransferase OS=Thalictrum flavum subsp. glaucum PE=1 SV=1	CC2601	285	3e-92	COG2230	Cyclopropane fatty acid synthase and related methyltransferases	K00574	3e-25	108	osa:4343210	cyclopropane-fatty-acyl-phospholipid synthase [EC:2.1.1.79]
comp110649_c0_seq7	280	3	19.6949	5.5982	23.5759	3.45485	3.2303	9.56345	6.2787	0	-1.81479	0.25949	-2.51113	-2.60809	-1.04222	-1.64929	--	--	--	--	--	--	--	--	--	--	--	--	--	--
comp110677_c0_seq5	2054	3	3.0987	0.5463	2.9304	0.4869	0.49925	1.47085	1.4575	0	-2.5039	-0.0805655	-2.66997	-2.63383	-1.07501	-1.08817	sp|C0LGD7|Y1684_ARATH	674	0	Probable LRR receptor-like serine/threonine-protein kinase At1g06840 OS=Arabidopsis thaliana GN=At1g06840 PE=1 SV=2	MA2301_1	94	1e-20	COG4886	Leucine-rich repeat (LRR) protein	K13420	4e-46	178	vvi:100253808	LRR receptor-like serine/threonine-protein kinase FLS2 [EC:2.7.11.1]
comp110737_c0_seq1	1968	3	7.05905	2.4431	6.05445	2.4987	1.53235	2.51865	2.48395	0	-1.53076	-0.221478	-1.4983	-2.20373	-1.48682	-1.50684	sp|Q9S752|LOFG2_ARATH	376	2e-125	Probable E3 ubiquitin-protein ligase LOG2 OS=Arabidopsis thaliana GN=LOG2 PE=1 SV=1	Rv1078	50.8	3e-06	COG1714	Predicted membrane protein/domain	K15174	9e-10	63.2	pop:POPTR_751858	RNA polymerase II-associated factor 1
comp110778_c0_seq4	268	3	146.663	0.01	98.7945	0.01	0.01	44.8695	25.5694	0	-13.8402	-0.569999	-13.8402	-13.8402	-1.70869	-2.52001	--	--	--	--	--	--	--	--	--	--	--	--	--	--
comp110855_c0_seq15	983	3	96.8538	0.1177	136.495	0.12815	0.3681	89.9796	23.466	0	-9.68455	0.494973	-9.56183	-8.03957	-0.10621	-2.04524	--	--	--	--	--	--	--	--	--	--	--	--	--	--
comp110860_c0_seq1	661	3	9.26375	1.4045	9.35715	2.20285	2.19	4.48425	2.31605	0	-2.72154	0.0144729	-2.07223	-2.08067	-1.04673	-1.99993	--	--	--	--	--	--	--	--	--	--	--	--	--	--
comp110916_c0_seq1	1597	3	12.6433	10.4065	12.6928	10.2802	4.154	13.3125	10.1323	0	-0.280875	0.005643	-0.298499	-1.60579	0.0744087	-0.319406	--	--	--	--	--	--	--	--	--	--	--	--	--	--
comp111057_c0_seq4	1590	3	4.39235	0.01	2.682	0.01	0.01	1.21875	0.631	0	-8.77885	-0.711684	-8.77885	-8.77885	-1.84959	-2.79928	sp|Q9S9Z7|P2C10_ARATH	449	4e-157	Probable protein phosphatase 2C 10 OS=Arabidopsis thaliana GN=At1g34750 PE=1 SV=1	SPCC4F11.02	122	3e-30	COG0631	Serine/threonine protein phosphatase	K01090	2e-41	154	sbi:SORBI_01g038410	protein phosphatase [EC:3.1.3.16]
comp111084_c0_seq1	578	3	5.3273	0.01	5.0478	0.01	0.01	3.7467	1.05945	0	-9.05726	-0.0777498	-9.05726	-9.05726	-0.507784	-2.33009	--	--	--	--	--	--	--	--	--	--	--	--	--	--
comp111151_c0_seq3	1069	3	4.84305	0.0541	3.88115	0.2168	0.1693	2.34555	0.89885	0	-6.48414	-0.319432	-4.48148	-4.83826	-1.04599	-2.42976	sp|O24412|PSD7_ARATH	541	0	Probable 26S proteasome non-ATPase regulatory subunit 7 OS=Arabidopsis thaliana GN=RPN8 PE=2 SV=1	SPCC1682.10	313	2e-105	COG1310	Predicted metal-dependent protease of the PAD1/JAB1 superfamily	K03038	0	560	vvi:100247677	26S proteasome regulatory subunit N8
comp111219_c0_seq3	2069	3	4.8028	2.9011	4.3207	3.6856	1.22445	2.975	1.7657	0	-0.727276	-0.152611	-0.381976	-1.97174	-0.690986	-1.44364	--	--	--	--	--	--	--	--	--	--	--	--	--	--
comp111259_c0_seq1	404	3	5.01905	0.01	7.52985	0.01	0.01	0.70545	1.51575	0	-8.97127	0.585207	-8.97127	-8.97127	-2.8308	-1.72738	--	--	--	--	--	--	--	--	--	--	--	--	--	--
comp111304_c0_seq7	350	3	0.17255	0.01	0.16595	1.71305	7.40925	1.1405	0.8299	0	-4.10894	-0.0562658	3.31148	5.42424	2.72458	2.26592	--	--	--	--	--	--	--	--	--	--	--	--	--	--
comp111366_c1_seq2	876	3	0.32165	0.01	0.13415	0.5464	3.2361	0.13025	0.27725	0	-5.00742	-1.26164	0.764466	3.33069	-1.30421	-0.214304	--	--	--	--	--	--	--	--	--	--	--	--	--	--
comp111466_c2_seq12	242	3	35.9061	0.01	27.5407	0.26025	0.01	19.7828	7.00285	0	-11.81	-0.382663	-7.10819	-11.81	-0.859984	-2.35822	--	--	--	--	--	--	--	--	--	--	--	--	--	--
comp111469_c0_seq11	1504	3	4.95105	0.01	2.41245	0.01	0.01	1.97	0.56865	0	-8.95159	-1.03724	-8.95159	-8.95159	-1.32954	-3.12212	sp|Q94B40|SAP6_ARATH	210	5e-66	Zinc finger A20 and AN1 domain-containing stress-associated protein 6 OS=Arabidopsis thaliana GN=SAP6 PE=2 SV=2	--	--	--	--	--	--	--	--	--	--
comp111476_c0_seq1	452	3	355.655	247.031	323.72	229.088	71.5196	323.017	319.988	0	-0.525786	-0.135731	-0.634577	-2.31407	-0.13887	-0.152464	sp|P26585|HMGL_SOYBN	79.3	2e-19	HMG1/2-like protein OS=Glycine max PE=2 SV=1	--	--	--	--	--	K10802	2e-19	80.1	vvi:100257544	high mobility group protein B1
comp111489_c0_seq7	374	3	12.0001	0.1817	11.7127	0.30985	0.48375	5.7892	1.2566	0	-6.04534	-0.0349666	-5.27533	-4.63264	-1.05161	-3.25545	--	--	--	--	--	--	--	--	--	--	--	--	--	--
comp111583_c0_seq10	743	3	9.0199	1.0938	13.2785	0.73575	39.8557	1.53485	13.6923	0	-3.04376	0.557914	-3.61582	2.1436	-2.55501	0.602187	--	--	--	--	--	--	--	--	--	--	--	--	--	--
comp111594_c0_seq8	636	3	22.7761	16.1996	22.2132	10.2312	7.3967	16.0391	12.3836	0	-0.491558	-0.0361002	-1.15454	-1.62257	-0.505923	-0.87909	sp|Q9SQT8|DHQSD_ARATH	154	1e-43	Bifunctional 3-dehydroquinate dehydratase/shikimate dehydrogenase, chloroplastic OS=Arabidopsis thaliana GN=EMB3004 PE=1 SV=1	MA4594	75.9	6e-16	COG0169	Shikimate 5-dehydrogenase	K13832	4e-48	166	pop:POPTR_565769	3-dehydroquinate dehydratase / shikimate dehydrogenase [EC:4.2.1.10 1.1.1.25]
comp111624_c0_seq3	3689	3	7.9312	0.03685	6.3864	0.01	0.01	1.66845	1.0046	0	-7.74973	-0.312536	-9.6314	-9.6314	-2.24903	-2.98092	sp|P08770|TRA1_MAIZE	266	5e-75	Putative AC transposase OS=Zea mays PE=2 SV=2	--	--	--	--	--	K00001	5e-12	72	gmx:100787307	alcohol dehydrogenase [EC:1.1.1.1]
comp111694_c1_seq7	271	3	0.6312	0.01	0.85975	2.44475	22.9224	3.3653	1.32485	0	-5.98003	0.44582	1.95352	5.18252	2.41457	1.06966	--	--	--	--	--	--	--	--	--	--	--	--	--	--
comp111839_c0_seq4	2205	3	3.5596	0.01	1.8531	0.0263	0.10945	1.73175	0.45005	0	-8.47557	-0.941774	-7.08051	-5.02337	-1.03948	-2.98356	sp|P49608|ACOC_CUCMA	1116	0	Aconitate hydratase, cytoplasmic OS=Cucurbita maxima PE=2 SV=1	BS_citB	649	0	COG1048	Aconitase A	K01681	0	1115	vvi:100256776	aconitate hydratase 1 [EC:4.2.1.3]
comp111883_c0_seq1	1542	3	2.1079	0.01	3.074	0.01	0.01	1.2933	0.48265	0	-7.71966	0.544311	-7.71966	-7.71966	-0.704749	-2.12676	--	--	--	--	--	--	--	--	--	K06636	6e-31	129	ppp:PHYPADRAFT_79481	structural maintenance of chromosome 1
comp111883_c0_seq3	282	3	12.0612	0.01	16.5906	0.01	0.01	7.8817	3.23865	0	-10.2362	0.459988	-10.2362	-10.2362	-0.613795	-1.89691	--	--	--	--	--	--	--	--	--	--	--	--	--	--
comp111922_c2_seq1	1010	3	20.066	9.48795	17.3631	8.7647	5.6129	17.0349	16.5015	0	-1.08058	-0.208729	-1.19498	-1.83793	-0.23626	-0.282156	sp|Q9S7M9|P24B2_ARATH	323	8e-112	Transmembrane emp24 domain-containing protein p24beta2 OS=Arabidopsis thaliana GN=At3g07680 PE=1 SV=1	--	--	--	--	--	--	--	--	--	--
comp111951_c0_seq1	225	3	0.7603	0.01	0.77435	0.01	11.2591	0.01	0.79785	0	-6.2485	0.026417	-6.2485	3.88839	-6.2485	0.0695487	--	--	--	--	--	--	--	--	--	--	--	--	--	--
comp112067_c0_seq1	1662	3	14.4678	4.6052	12.0862	3.5438	4.0646	8.81025	10.3836	0	-1.6515	-0.25948	-2.02947	-1.83166	-0.715586	-0.478534	sp|P54873|HMCS_ARATH	771	0	Hydroxymethylglutaryl-CoA synthase OS=Arabidopsis thaliana GN=HMGS PE=1 SV=2	YML126c	402	1e-134	COG3425	3-hydroxy-3-methylglutaryl CoA synthase	K01641	0	810	rcu:RCOM_1683050	hydroxymethylglutaryl-CoA synthase [EC:2.3.3.10]
comp112131_c0_seq7	2310	3	10.3873	0.9171	4.95725	0.61725	0.8877	2.73855	1.24795	0	-3.5016	-1.06722	-4.07283	-3.54861	-1.92334	-3.0572	sp|Q8VYR7|BOR1_ARATH	1102	0	Boron transporter 1 OS=Arabidopsis thaliana GN=BOR1 PE=1 SV=1	--	--	--	--	--	K13862	5e-25	112	ota:Ot04g03190	solute carrier family 4 (sodium borate transporter), member 11
comp112137_c0_seq6	2236	3	1.3704	0.76955	1.3843	2.8538	10.5467	1.04465	1.2703	0	-0.83251	0.0145596	1.05829	2.94413	-0.391577	-0.109428	--	--	--	--	--	--	--	--	--	K06636	1e-16	85.9	ppp:PHYPADRAFT_79481	structural maintenance of chromosome 1
comp112193_c0_seq7	1503	3	3.0364	0.01	2.21215	0.01	0.01	0.493	0.50245	0	-8.24622	-0.456913	-8.24622	-8.24622	-2.6227	-2.59531	sp|Q9LFN6|RH56_ARATH	671	0	DEAD-box ATP-dependent RNA helicase 56 OS=Arabidopsis thaliana GN=RH56 PE=2 SV=2	SPAC17G6.14c	539	0	COG0513	Superfamily II DNA and RNA helicases	K12812	0	701	vvi:100268003	ATP-dependent RNA helicase UAP56/SUB2 [EC:3.6.4.13]
comp112245_c0_seq14	612	3	3.0255	0.11105	3.63085	0.01	0.01	1.1174	1.0006	0	-4.76789	0.263134	-8.24103	-8.24103	-1.43703	-1.59631	--	--	--	--	--	--	--	--	--	--	--	--	--	--
comp112245_c0_seq16	1857	3	4.8609	0.48515	3.3675	0.6593	0.19485	1.31965	0.85565	0	-3.32472	-0.529546	-2.88222	-4.64079	-1.88107	-2.50613	sp|O24370|LOX21_SOLTU	439	1e-143	Linoleate 13S-lipoxygenase 2-1, chloroplastic OS=Solanum tuberosum GN=LOX2.1 PE=1 SV=1	--	--	--	--	--	K00454	7e-172	513	vvi:100257867	lipoxygenase [EC:1.13.11.12]
comp112274_c0_seq2	299	3	60.0243	30.265	53.6847	43.9044	21.3816	31.2606	32.4194	0	-0.987898	-0.161037	-0.451184	-1.48918	-0.9412	-0.88869	--	--	--	--	--	--	--	--	--	--	--	--	--	--
comp112300_c1_seq11	999	3	1.2591	0.01	2.81115	0.01	0.01	1.42615	0.41755	0	-6.97625	1.15877	-6.97625	-6.97625	0.179733	-1.59237	sp|Q94BQ2|PRS8B_ARATH	48.5	3e-06	26S protease regulatory subunit 8 homolog B OS=Arabidopsis thaliana GN=RPT6B PE=2 SV=1	RSc1712	241	2e-76	COG1219	ATP-dependent protease Clp, ATPase subunit	K03544	3e-112	338	vvi:100264001	ATP-dependent Clp protease ATP-binding subunit ClpX
comp112474_c0_seq9	400	3	39.6231	0.01	36.9213	0.14485	0.01	21.2274	6.37475	0	-11.9521	-0.101888	-8.09564	-11.9521	-0.900414	-2.6359	--	--	--	--	--	--	--	--	--	--	--	--	--	--
comp112553_c0_seq1	2145	3	1.94695	0.10785	1.1423	0.11745	0.01	0.6909	0.2855	0	-4.17412	-0.769274	-4.0511	-7.60507	-1.49467	-2.76965	--	--	--	--	--	--	--	--	--	--	--	--	--	--
comp112579_c0_seq1	1793	3	19.8594	15.6047	18.0818	13.1747	6.08825	19.2939	22.4831	0	-0.347841	-0.13528	-0.592052	-1.70572	-0.0416772	0.179022	sp|Q42586|UMPS_ARATH	409	1e-137	Uridine 5'-monophosphate synthase OS=Arabidopsis thaliana GN=PYRE-F PE=2 SV=2	SPCC330.05c	229	3e-70	COG0284	Orotidine-5'-phosphate decarboxylase	K13421	7e-147	433	gmx:100780481	uridine monophosphate synthetase [EC:2.4.2.10 4.1.1.23]
comp112611_c0_seq3	1376	3	1.0092	0.01	1.99625	0.01	0.01	0.4556	0.8209	0	-6.65707	0.98408	-6.65707	-6.65707	-1.14737	-0.297934	--	--	--	--	CC0741	339	3e-110	COG1217	Predicted membrane GTPase involved in stress response	K06207	0	560	pop:POPTR_672331	GTP-binding protein
comp112736_c0_seq6	501	3	23.9025	5.42915	19.1281	4.42985	3.0093	8.30265	6.1114	0	-2.13836	-0.321468	-2.43183	-2.98966	-1.52552	-1.96759	--	--	--	--	--	--	--	--	--	--	--	--	--	--
comp112755_c3_seq12	1963	3	13.2384	0.05895	16.4986	0.01	0.01	13.0938	2.9097	0	-7.81102	0.31762	-10.3705	-10.3705	-0.015834	-2.18578	sp|O24370|LOX21_SOLTU	778	0	Linoleate 13S-lipoxygenase 2-1, chloroplastic OS=Solanum tuberosum GN=LOX2.1 PE=1 SV=1	--	--	--	--	--	K00454	0	896	vvi:100257867	lipoxygenase [EC:1.13.11.12]
comp112761_c1_seq1	551	3	3.8443	0.2467	6.15585	0.01	0.01	5.172	2.1268	0	-3.96189	0.679237	-8.58658	-8.58658	0.428001	-0.854037	sp|P08770|TRA1_MAIZE	65.5	1e-12	Putative AC transposase OS=Zea mays PE=2 SV=2	--	--	--	--	--	--	--	--	--	--
comp112761_c1_seq8	427	3	4.81925	0.01	6.7065	0.01	0.01	6.93695	2.16345	0	-8.91266	0.476751	-8.91266	-8.91266	0.525493	-1.15547	--	--	--	--	--	--	--	--	--	--	--	--	--	--
comp112851_c0_seq7	356	3	5.24365	0.6499	4.9328	0.01	0.01	3.84245	2.92125	0	-3.01228	-0.0881646	-9.03443	-9.03443	-0.448545	-0.843986	--	--	--	--	--	--	--	--	--	--	--	--	--	--
comp112885_c0_seq7	1570	3	1.46775	0.0866	1.71435	0.30165	0.01	1.1618	0.6187	0	-4.0831	0.224055	-2.28266	-7.19746	-0.337245	-1.24629	sp|P29102|LEU3_BRANA	614	0	3-isopropylmalate dehydrogenase, chloroplastic OS=Brassica napus PE=2 SV=1	slr1517	484	3e-169	COG0473	Isocitrate/isopropylmalate dehydrogenase	K00052	0	644	rcu:RCOM_0011000	3-isopropylmalate dehydrogenase [EC:1.1.1.85]
comp112966_c0_seq9	1417	3	3.2809	0.01	2.09805	0.01	0.01	0.68355	0.2608	0	-8.35795	-0.645043	-8.35795	-8.35795	-2.26297	-3.65308	sp|Q40471|IF4A9_TOBAC	773	0	Eukaryotic initiation factor 4A-9 OS=Nicotiana tabacum PE=2 SV=1	SPAC1006.07	556	0	COG0513	Superfamily II DNA and RNA helicases	K03257	0	773	mtr:MTR_2g039960	translation initiation factor 4A
comp113022_c0_seq3	3419	3	10.4277	4.12405	9.1654	3.2987	2.96355	6.2836	4.5815	0	-1.33829	-0.186151	-1.66045	-1.81502	-0.730758	-1.18653	sp|Q84K47|AB2A_ARATH	879	0	ABC transporter A family member 2 OS=Arabidopsis thaliana GN=ABCA2 PE=2 SV=1	alr0077	121	2e-33	COG1131	ABC-type multidrug transport system, ATPase component	K05643	3e-71	185	olu:OSTLU_42103	ATP-binding cassette, subfamily A (ABC1), member 3
comp113212_c1_seq2	275	3	11.7651	1.5091	12.3016	2.14355	1.31575	6.6324	3.30205	0	-2.96275	0.0643327	-2.45643	-3.16055	-0.826905	-1.83307	--	--	--	--	--	--	--	--	--	--	--	--	--	--
comp113313_c1_seq18	377	3	2.9626	0.01	4.6489	0.01	0.01	2.11625	0.99405	0	-8.21072	0.650026	-8.21072	-8.21072	-0.485354	-1.57547	--	--	--	--	--	--	--	--	--	--	--	--	--	--
comp113314_c0_seq1	760	3	3.45595	0.01	4.45485	0.01	0.01	1.79885	1.6322	0	-8.43294	0.366295	-8.43294	-8.43294	-0.942007	-1.08226	--	--	--	--	--	--	--	--	--	--	--	--	--	--
comp113351_c0_seq3	2041	3	13.9747	0.0666	5.44665	0.0617	0.0591	0.97745	1.1173	0	-7.71308	-1.35938	-7.82333	-7.88544	-3.83765	-3.64473	--	--	--	--	--	--	--	--	--	--	--	--	--	--
comp113510_c1_seq1	375	3	9.2445	0.01	14.482	0.01	0.01	4.4068	4.0684	0	-9.85245	0.647599	-9.85245	-9.85245	-1.06886	-1.18413	--	--	--	--	--	--	--	--	--	--	--	--	--	--
comp113510_c1_seq3	2601	3	10.3032	0.0445	12.7723	0.01	0.01	5.2364	1.9058	0	-7.85507	0.309926	-10.0089	-10.0089	-0.976445	-2.43462	sp|Q9C8F1|IF5Y_ARATH	588	0	Probable eukaryotic translation initiation factor 5-1 OS=Arabidopsis thaliana GN=At1g36730 PE=2 SV=1	YPR041w	195	2e-54	COG1601	Translation initiation factor 2, beta subunit (eIF-2beta)/eIF-5 N-terminal domain	K03262	0	636	vvi:100262554	translation initiation factor 5
comp113543_c0_seq1	2037	3	12.36	7.48145	10.6486	5.66035	4.26365	6.9949	9.20295	0	-0.724289	-0.215015	-1.12672	-1.53552	-0.821303	-0.42551	sp|Q93WV0|WRK20_ARATH	538	0	Probable WRKY transcription factor 20 OS=Arabidopsis thaliana GN=WRKY20 PE=2 SV=1	--	--	--	--	--	K13424	9e-96	308	vvi:100243352	WRKY transcription factor 33
comp113746_c1_seq2	527	3	56.4069	12.9758	41.8736	9.90465	12.474	18.8139	19.7345	0	-2.12004	-0.429829	-2.50969	-2.17695	-1.58407	-1.51515	sp|P29511|TBA6_ARATH	181	1e-55	Tubulin alpha-6 chain OS=Arabidopsis thaliana GN=TUBA6 PE=2 SV=1	SPBC16A3.15c	149	6e-43	COG5023	Tubulin	K07374	3e-55	181	aly:ARALYDRAFT_474136	tubulin alpha
comp113802_c1_seq1	425	3	44.2065	4.8553	25.2946	2.27615	3.26415	13.1408	6.2115	0	-3.18663	-0.805429	-4.27959	-3.75948	-1.75021	-2.83124	--	--	--	--	--	--	--	--	--	--	--	--	--	--
comp113802_c1_seq3	1353	3	12.3204	0.47775	5.3138	0.3072	0.6687	3.5801	2.0173	0	-4.68865	-1.21323	-5.32573	-4.20355	-1.78298	-2.61055	sp|Q8VYR7|BOR1_ARATH	490	1e-168	Boron transporter 1 OS=Arabidopsis thaliana GN=BOR1 PE=1 SV=1	--	--	--	--	--	--	--	--	--	--
comp113860_c0_seq4	2078	3	6.1599	0.3827	4.50225	0.34915	0.05805	2.0844	1.4684	0	-4.00862	-0.452261	-4.14099	-6.72947	-1.56327	-2.06866	sp|Q8LBB2|KING1_ARATH	585	0	SNF1-related protein kinase regulatory subunit gamma-1 OS=Arabidopsis thaliana GN=KING1 PE=1 SV=2	FN1231_2	47.8	5e-06	COG0517	FOG: CBS domain	--	--	--	--	--
comp113865_c1_seq12	752	3	8.14945	2.1479	7.53615	1.5511	1.44365	3.2595	3.6714	0	-1.92378	-0.112875	-2.39341	-2.49698	-1.32205	-1.15037	--	--	--	--	--	--	--	--	--	K13728	9e-81	242	vvi:100244099	mitotic spindle assembly checkpoint protein MAD2B
comp113887_c1_seq10	369	3	23.4794	2.5433	12.0457	1.2561	1.3074	5.0974	5.50765	0	-3.20663	-0.962886	-4.22438	-4.16663	-2.20357	-2.09189	--	--	--	--	--	--	--	--	--	--	--	--	--	--
comp113913_c1_seq2	252	3	5.86985	0.01	8.34595	0.01	0.01	2.26095	0.9637	0	-9.19718	0.507753	-9.19718	-9.19718	-1.37639	-2.60667	--	--	--	--	--	--	--	--	--	--	--	--	--	--
comp113916_c0_seq1	1741	3	3.5865	0.01	2.1774	0.0333	0.01	1.833	0.2426	0	-8.48643	-0.71997	-6.75091	-8.48643	-0.96837	-3.88593	sp|P55034|PSMD4_ARATH	499	1e-174	26S proteasome non-ATPase regulatory subunit 4 OS=Arabidopsis thaliana GN=MBP1 PE=1 SV=1	YHR200w	230	5e-71	COG5148	26S proteasome regulatory complex, subunit RPN10/PSMD4	K03029	0	677	gmx:100814594	26S proteasome regulatory subunit N10
comp113917_c0_seq9	797	3	6.7991	0.01	5.49715	0.0727	0.01	2.0011	1.23195	0	-9.4092	-0.30666	-6.54724	-9.4092	-1.76455	-2.4644	sp|Q9M1K1|ORG2_ARATH	67.8	1e-22	Transcription factor ORG2 OS=Arabidopsis thaliana GN=ORG2 PE=1 SV=1	--	--	--	--	--	--	--	--	--	--
comp113924_c0_seq5	2185	3	2.5077	1.1714	2.6769	0.19715	0.55195	2.50395	4.76715	0	-1.09813	0.0941985	-3.669	-2.18376	-0.00215901	0.926762	sp|Q8W486|Y1491_ARATH	234	2e-68	Uncharacterized protein At1g04910 OS=Arabidopsis thaliana GN=At1g04910 PE=1 SV=1	--	--	--	--	--	--	--	--	--	--
comp113974_c0_seq5	942	3	17.1721	9.7492	13.7666	9.4161	3.90555	11.1922	12.8288	0	-0.816711	-0.318894	-0.866865	-2.13647	-0.617573	-0.42068	--	--	--	--	PAB1010	60.8	4e-10	COG0730	Predicted permeases	--	--	--	--	--
comp113988_c1_seq3	436	3	16.8599	0.01	14.097	0.01	0.01	8.62695	3.75365	0	-10.7194	-0.258204	-10.7194	-10.7194	-0.966669	-2.16723	--	--	--	--	--	--	--	--	--	--	--	--	--	--
comp114042_c0_seq6	291	3	33.3016	27.5988	31.7083	36.6794	77.3044	37.5995	28.449	0	-0.270983	-0.070731	0.139379	1.21496	0.175122	-0.227211	--	--	--	--	--	--	--	--	--	K12670	3e-06	45.1	rcu:RCOM_0937690	oligosaccharyltransferase complex subunit beta
comp114061_c0_seq3	1851	3	11.0119	5.1748	11.1394	5.79095	3.42095	7.6355	5.86685	0	-1.08949	0.0166016	-0.927191	-1.68659	-0.528269	-0.908405	sp|Q944P7|AMPL3_ARATH	871	0	Leucine aminopeptidase 3, chloroplastic OS=Arabidopsis thaliana GN=At4g30920 PE=2 SV=2	alr0237	439	3e-148	COG0260	Leucyl aminopeptidase	K01255	0	926	vvi:100250183	leucyl aminopeptidase [EC:3.4.11.1]
comp114095_c0_seq5	444	3	13.4959	0.01	10.5419	0.01	0.67925	1.41195	1.0939	0	-10.3983	-0.356381	-10.3983	-4.31243	-3.25675	-3.62496	--	--	--	--	--	--	--	--	--	--	--	--	--	--
comp114116_c0_seq7	599	3	21.7307	14.2986	20.1816	14.4464	5.13485	14.3638	14.8854	0	-0.603857	-0.106694	-0.589026	-2.08134	-0.597289	-0.545833	sp|Q9C6S5|PHSB_ARATH	146	1e-41	Probable polyamine transporter At1g31830 OS=Arabidopsis thaliana GN=At1g31830 PE=2 SV=1	--	--	--	--	--	--	--	--	--	--
comp114137_c0_seq2	2748	3	8.0471	1.064	5.4007	1.22385	0.3951	3.75305	2.62445	0	-2.91897	-0.575323	-2.71704	-4.34818	-1.10041	-1.61645	sp|O65418|APC4_ARATH	1092	0	Anaphase-promoting complex subunit 4 OS=Arabidopsis thaliana GN=APC4 PE=1 SV=2	all0284_3	57	1e-07	COG2319	FOG: WD40 repeat	K03351	0	1127	gmx:100527617	anaphase-promoting complex subunit 4
comp114208_c0_seq4	1669	3	15.01	7.2024	13.6776	8.8103	4.5892	12.2927	11.2393	0	-1.05938	-0.134114	-0.768666	-1.70961	-0.288127	-0.417383	sp|Q43585|AG_TOBAC	317	2e-105	Floral homeotic protein AGAMOUS OS=Nicotiana tabacum GN=AG1 PE=2 SV=1	YPL089c	71.2	3e-12	COG5068	Regulator of arginine metabolism and related MADS box-containing transcription factors	K09264	5e-108	324	pop:POPTR_758707	MADS-box transcription factor, plant
comp114355_c0_seq6	752	3	73.9462	1.72295	24.5504	0.88105	2.48595	14.2479	12.3489	0	-5.42352	-1.59073	-6.39111	-4.89461	-2.37573	-2.5821	sp|P14009|14KD_DAUCA	137	4e-41	14 kDa proline-rich protein DC2.15 OS=Daucus carota PE=2 SV=1	--	--	--	--	--	K03189	1e-06	50.1	vvi:100243473	urease accessory protein
comp114479_c0_seq15	521	3	5.74575	0.01	4.02755	0.01	0.01	1.5317	0.5877	0	-9.16635	-0.512593	-9.16635	-9.16635	-1.90736	-3.28934	--	--	--	--	--	--	--	--	--	--	--	--	--	--
comp114486_c1_seq17	678	3	7.369	5.3853	6.5538	4.55905	0.88945	8.321	9.79525	0	-0.452442	-0.169137	-0.692736	-3.05048	0.175288	0.410613	sp|Q56XQ0|U496I_ARATH	75.9	5e-16	UPF0496 protein At2g18630 OS=Arabidopsis thaliana GN=At2g18630 PE=2 SV=3	--	--	--	--	--	--	--	--	--	--
comp114489_c0_seq7	341	3	10.7419	0.01	6.1596	0.01	0.01	4.84655	1.22325	0	-10.069	-0.802341	-10.069	-10.069	-1.14822	-3.13446	--	--	--	--	--	--	--	--	--	--	--	--	--	--
comp114517_c0_seq14	589	3	119.714	57.4753	95.5873	45.9183	33.1763	99.7469	66.2471	0	-1.05857	-0.324697	-1.38245	-1.85136	-0.263244	-0.85366	--	--	--	--	SPCPB16A4.05c	101	1e-25	COG0378	Ni2+-binding GTPase involved in regulation of expression and maturation of urease and hydrogenase	K03189	9e-44	148	pop:POPTR_645427	urease accessory protein
comp114542_c0_seq7	1017	3	3.33465	0.01	3.393	0.01	0.01	1.0083	0.79925	0	-8.38139	0.0250261	-8.38139	-8.38139	-1.72561	-2.06082	--	--	--	--	--	--	--	--	--	--	--	--	--	--
comp114657_c0_seq2	1204	3	12.7875	6.30055	10.0473	6.47785	3.60695	6.95755	4.46355	0	-1.02118	-0.347919	-0.981147	-1.82588	-0.878083	-1.51847	sp|Q8GYX8|DNJ10_ARATH	541	0	Chaperone protein dnaJ 10 OS=Arabidopsis thaliana GN=ATJ10 PE=2 SV=2	YER048c	150	6e-41	COG2214	DnaJ-class molecular chaperone	K09503	1e-15	79.3	cme:CML030C	DnaJ homolog subfamily A member 2
comp114690_c1_seq3	3512	3	3.94545	2.66645	3.82875	1.9927	1.18495	5.3555	2.70005	0	-0.56527	-0.0433164	-0.985465	-1.73536	0.440831	-0.547204	sp|O82261|DEGP2_ARATH	538	0	Protease Do-like 2, chloroplastic OS=Arabidopsis thaliana GN=DEGP2 PE=1 SV=2	mll7934	204	6e-57	COG2072	Predicted flavoprotein involved in K+ transport	K11816	4e-113	360	sbi:SORBI_06g001210	YUCCA family monooxygenase [EC:1.14.13.-]
comp114775_c0_seq23	413	3	23.5742	0.2801	13.7304	1.7445	1.89885	8.83275	2.6207	0	-6.39513	-0.779838	-3.75633	-3.63401	-1.41628	-3.16919	sp|O82199|C3H20_ARATH	61.2	7e-12	Zinc finger CCCH domain-containing protein 20 OS=Arabidopsis thaliana GN=At2g19810 PE=2 SV=1	--	--	--	--	--	--	--	--	--	--
comp114776_c2_seq11	375	3	6.19885	0.01	6.0841	0.01	0.1608	2.73565	1.97075	0	-9.27586	-0.0269567	-9.27586	-5.26866	-1.18012	-1.65326	--	--	--	--	--	--	--	--	--	--	--	--	--	--
comp114823_c1_seq7	817	3	6.21985	0.01	8.01305	0.01	0.01	2.51065	2.0096	0	-9.28074	0.365472	-9.28074	-9.28074	-1.30882	-1.62997	--	--	--	--	--	--	--	--	--	--	--	--	--	--
comp114823_c1_seq8	285	3	17.4957	0.01	20.9184	0.01	0.01	7.7984	4.63135	0	-10.7728	0.257773	-10.7728	-10.7728	-1.16575	-1.91749	--	--	--	--	--	--	--	--	--	--	--	--	--	--
comp114866_c1_seq2	1390	3	184.519	161.177	185.588	117.236	43.3888	211.754	113.993	0	-0.195131	0.00833209	-0.654357	-2.08838	0.198614	-0.694833	sp|Q38865|EXPA6_ARATH	482	8e-172	Expansin-A6 OS=Arabidopsis thaliana GN=EXPA6 PE=2 SV=2	--	--	--	--	--	--	--	--	--	--
comp114950_c0_seq10	677	3	34.6626	7.2622	20.3757	8.4989	4.633	8.41885	14.4749	0	-2.2549	-0.766534	-2.02803	-2.90336	-2.04168	-1.25982	--	--	--	--	--	--	--	--	--	--	--	--	--	--
comp115000_c0_seq1	513	3	16.3985	8.56345	18.3383	4.7044	4.46725	11.1083	14.4069	0	-0.9373	0.161296	-1.80148	-1.8761	-0.561926	-0.186809	--	--	--	--	--	--	--	--	--	--	--	--	--	--
comp115066_c0_seq10	730	3	22.4489	16.2887	20.7849	14.6974	6.7749	15.7658	15.1579	0	-0.462775	-0.111106	-0.611085	-1.72837	-0.509848	-0.566567	--	--	--	--	--	--	--	--	--	--	--	--	--	--
comp115138_c0_seq1	4654	3	14.0061	8.46465	13.0795	7.8736	5.04105	10.9338	11.4254	0	-0.726533	-0.0987424	-0.83096	-1.47426	-0.357254	-0.293804	sp|Q9LJX0|AB19B_ARATH	2197	0	ABC transporter B family member 19 OS=Arabidopsis thaliana GN=ABCB19 PE=1 SV=1	SPCC663.03	738	0	COG1132	ABC-type multidrug transport system, ATPase and permease components	K05658	0	2245	gmx:100797124	ATP-binding cassette, subfamily B (MDR/TAP), member 1
comp115391_c0_seq5	500	3	3.73315	0.01	6.65795	0.25195	0.01	2.50945	0.9714	0	-8.54425	0.834685	-3.88918	-8.54425	-0.573022	-1.94226	--	--	--	--	--	--	--	--	--	K08827	3e-07	50.4	rcu:RCOM_0353130	serine/threonine-protein kinase PRP4 [EC:2.7.11.1]
comp115440_c0_seq3	516	3	7.84955	6.2073	7.82485	13.0597	20.8044	4.5275	4.5735	0	-0.338644	-0.00454685	0.73444	1.40621	-0.793895	-0.779311	--	--	--	--	--	--	--	--	--	--	--	--	--	--
comp115471_c0_seq4	2127	3	0.26965	0.01	0.27565	1.1654	7.82605	0.02675	0.1415	0	-4.75302	0.0317496	2.11167	4.85912	-3.33348	-0.930286	--	--	--	--	--	--	--	--	--	--	--	--	--	--
comp115506_c0_seq17	1778	3	3.75225	0.01	2.5645	0.01	0.01	0.73685	0.2732	0	-8.55161	-0.549078	-8.55161	-8.55161	-2.34831	-3.77973	--	--	--	--	--	--	--	--	--	--	--	--	--	--
comp115622_c2_seq2	1627	3	2.0813	0.29685	2.15615	0.29105	0.01	1.26105	0.83735	0	-2.80968	0.0509726	-2.83815	-7.70134	-0.722859	-1.31358	sp|B0Z4R9|YCF2_OENAR	69.7	3e-12	Protein ycf2 OS=Oenothera argillicola GN=ycf2-A PE=3 SV=1	SPAC23C11.03	207	4e-59	COG5384	U3 small nucleolar ribonucleoprotein component	K14559	3e-155	455	rcu:RCOM_1510390	U3 small nucleolar RNA-associated protein MPP10
comp115684_c0_seq4	911	3	6.88735	4.78415	6.66485	9.3799	19.5302	6.1951	6.9141	0	-0.525686	-0.0473766	0.445624	1.50369	-0.152821	0.00559248	sp|Q9SGD6|AROD6_ARATH	224	8e-71	Arogenate dehydratase/prephenate dehydratase 6, chloroplastic OS=Arabidopsis thaliana GN=ADT6 PE=1 SV=1	aq_951_2	72.8	3e-14	COG0077	Prephenate dehydratase	K05359	2e-79	247	rcu:RCOM_1187000	arogenate/prephenate dehydratase [EC:4.2.1.91 4.2.1.51]
comp115730_c0_seq17	388	3	5.0318	0.01	6.1707	0.474	0.01	0.88065	1.3745	0	-8.97493	0.29436	-3.40812	-8.97493	-2.51443	-1.87217	sp|Q8LG54|AGP7_ARATH	47.4	1e-07	Classical arabinogalactan protein 7 OS=Arabidopsis thaliana GN=AGP7 PE=1 SV=2	--	--	--	--	--	K04773	5e-21	88.6	vvi:100262763	protease IV [EC:3.4.21.-]
comp115857_c0_seq4	1368	3	10.1402	5.02625	7.9842	9.0656	33.5065	3.95665	3.92845	0	-1.01252	-0.344859	-0.161605	1.72436	-1.35773	-1.36805	sp|Q9FJJ3|SRO5_ARATH	243	2e-77	Probable inactive poly [ADP-ribose] polymerase SRO5 OS=Arabidopsis thaliana GN=SRO5 PE=1 SV=1	--	--	--	--	--	--	--	--	--	--
comp115928_c2_seq1	255	3	16.3376	1.25325	24.0734	1.877	3.07495	14.078	5.1557	0	-3.70445	0.559244	-3.1217	-2.40956	-0.214754	-1.66396	--	--	--	--	--	--	--	--	--	--	--	--	--	--
comp115942_c0_seq18	2137	3	1.96595	0.01	1.91495	0.01	0.01	0.74685	0.46925	0	-7.61908	-0.0379199	-7.61908	-7.61908	-1.39634	-2.0668	sp|Q9LF64|ATL52_ARATH	159	7e-43	RING-H2 finger protein ATL52 OS=Arabidopsis thaliana GN=ATL52 PE=2 SV=1	ECU07g0330	61.6	2e-09	COG5540	RING-finger-containing ubiquitin ligase	K05283	6e-22	102	aly:ARALYDRAFT_354960	phosphatidylinositol glycan, class W [EC:2.3.-.-]
comp116037_c0_seq5	1507	3	3.1585	0.01	7.67805	0.0836	0.01	1.2853	0.57445	0	-8.3031	1.2815	-5.23959	-8.3031	-1.29713	-2.45899	sp|Q9C971|G3OX4_ARATH	87.4	1e-18	Gibberellin 3-beta-dioxygenase 4 OS=Arabidopsis thaliana GN=At1g80330 PE=1 SV=1	SPCC965.15	70.1	2e-12	COG3491	Isopenicillin N synthase and related dioxygenases	K06892	5e-22	98.6	pop:POPTR_550478	0
comp116080_c0_seq5	864	3	11.3268	0.53895	6.4865	0.4199	0.2792	1.9791	1.95535	0	-4.39344	-0.804222	-4.75354	-5.34229	-2.51682	-2.53424	sp|Q64MA3|GENL1_ORYSJ	246	4e-77	Flap endonuclease GEN-like 1 OS=Oryza sativa subsp. japonica GN=RAD PE=2 SV=1	--	--	--	--	--	K15338	1e-113	343	vvi:100259113	flap endonuclease GEN [EC:3.1.-.-]
comp116239_c0_seq3	1256	3	5.82475	0.01	7.9982	0.01	0.09605	2.8142	0.7146	0	-9.18605	0.457479	-9.18605	-5.92227	-1.04947	-3.02699	sp|Q9SVN5|SYM_ARATH	653	0	Probable methionine--tRNA ligase OS=Arabidopsis thaliana GN=At4g13780 PE=2 SV=1	SPBC17A3.04c	479	3e-163	COG0143	Methionyl-tRNA synthetase	K01874	0	656	vvi:100257273	methionyl-tRNA synthetase [EC:6.1.1.10]
comp116289_c0_seq8	1924	3	14.302	9.1745	14.2181	10.336	5.2666	12.2315	14.3567	0	-0.640515	-0.00848315	-0.468546	-1.44127	-0.225621	0.00550726	sp|Q39493|DSK1_CYLFU	255	3e-76	Diatom spindle kinesin 1 OS=Cylindrotheca fusiformis GN=DSK1 PE=2 SV=1	ECU11g0470	238	1e-69	COG5059	Kinesin-like protein	K10393	0	824	rcu:RCOM_1053050	kinesin family member 2/24
comp116421_c0_seq17	2058	3	1.1686	0.0562	1.04915	0.01	0.01	0.5813	0.41045	0	-4.37807	-0.15556	-6.86864	-6.86864	-1.00743	-1.5095	sp|Q9M088|E135_ARATH	523	0	Glucan endo-1,3-beta-glucosidase 5 OS=Arabidopsis thaliana GN=At4g31140 PE=1 SV=1	--	--	--	--	--	--	--	--	--	--
comp116484_c0_seq14	1158	3	80.583	0.2997	103.174	0.20885	0.20835	62.9894	17.9908	0	-8.07081	0.356533	-8.59186	-8.59532	-0.355368	-2.16321	sp|Q948Z4|SNAK1_SOLTU	145	3e-43	Snakin-1 OS=Solanum tuberosum GN=SN1 PE=1 SV=1	--	--	--	--	--	--	--	--	--	--
comp116512_c0_seq4	1538	3	10.8088	8.6423	9.9184	12.7302	20.1559	11.3772	12.1792	0	-0.322726	-0.124034	0.236036	0.898989	0.0739262	0.172206	sp|Q9FH28|DNJ49_ARATH	66.6	9e-12	Chaperone protein dnaJ 49 OS=Arabidopsis thaliana GN=ATJ49 PE=2 SV=2	DR1424	61.6	2e-09	COG0484	DnaJ-class molecular chaperone with C-terminal Zn finger domain	K09518	7e-13	71.2	aly:ARALYDRAFT_494970	DnaJ homolog subfamily B member 12
comp116562_c0_seq32	301	3	54.4441	23.3046	53.537	17.1823	19.8361	43.5483	38.5714	0	-1.22416	-0.0242394	-1.66385	-1.45665	-0.322158	-0.497246	--	--	--	--	--	--	--	--	--	--	--	--	--	--
comp116577_c0_seq3	675	3	8.22935	1.7631	6.3914	1.74655	0.17865	4.0527	5.3028	0	-2.22266	-0.364647	-2.23627	-5.52557	-1.0219	-0.634024	sp|P24007|RBS_PYRPY	327	2e-115	Ribulose bisphosphate carboxylase small chain, chloroplastic OS=Pyrus pyrifolia GN=RBCS PE=2 SV=1	slr0012	105	1e-28	COG4451	Ribulose bisphosphate carboxylase small subunit	K01602	2e-110	315	pop:POPTR_580797	ribulose-bisphosphate carboxylase small chain [EC:4.1.1.39]
comp116685_c0_seq9	2430	3	16.1756	9.29205	14.5409	8.6999	5.7086	11.3978	10.8346	0	-0.799746	-0.153703	-0.894744	-1.50261	-0.505059	-0.578169	sp|Q8RWW0|ALE2_ARATH	360	1e-112	Receptor-like serine/threonine-protein kinase ALE2 OS=Arabidopsis thaliana GN=ALE2 PE=1 SV=1	YAR019c	82.8	2e-15	COG0515	Serine/threonine protein kinase	K04733	6e-118	360	smo:SELMODRAFT_33807	interleukin-1 receptor-associated kinase 4 [EC:2.7.11.1]
comp116694_c0_seq2	2979	3	12.8463	9.0106	11.2456	7.1321	4.19095	8.95265	10.0821	0	-0.511663	-0.191991	-0.84896	-1.61601	-0.520972	-0.349569	sp|Q9C5S1|MKP1_ARATH	560	0	Protein-tyrosine-phosphatase MKP1 OS=Arabidopsis thaliana GN=MKP1 PE=1 SV=1	YIR026c	69.3	1e-11	COG2453	Predicted protein-tyrosine phosphatase	K05766	3e-23	99.8	ath:AT3G23610	slingshot
comp116776_c0_seq13	243	3	0.72475	0.47605	0.7255	3.2656	12.9057	0.93715	0.95625	0	-0.60637	0.00149219	2.17179	4.15439	0.370797	0.399904	--	--	--	--	--	--	--	--	--	--	--	--	--	--
comp116780_c0_seq10	733	3	13.8451	0.9647	20.7046	1.6909	1.89215	10.4189	6.5689	0	-3.84315	0.580572	-3.03351	-2.87128	-0.410179	-1.07565	--	--	--	--	--	--	--	--	--	--	--	--	--	--
comp116806_c1_seq1	472	3	25.6476	11.6693	21.2832	11.6032	6.2605	14.4931	21.0162	0	-1.1361	-0.269108	-1.1443	-2.03448	-0.82346	-0.287325	--	--	--	--	--	--	--	--	--	--	--	--	--	--
comp116879_c0_seq6	747	3	38.8917	0.01	18.3812	0.8026	0.01	10.3739	6.02135	0	-11.9252	-1.08123	-5.59864	-11.9252	-1.9065	-2.6913	--	--	--	--	--	--	--	--	--	--	--	--	--	--
comp117170_c1_seq7	248	3	10.8743	0.01	16.0104	0.01	0.01	1.8383	1.4477	0	-10.0867	0.558087	-10.0867	-10.0867	-2.56448	-2.90909	--	--	--	--	--	--	--	--	--	--	--	--	--	--
comp117270_c0_seq20	1473	3	7.6617	2.8116	5.86385	4.07035	1.76065	5.1843	4.1436	0	-1.44627	-0.385816	-0.912512	-2.12156	-0.563515	-0.88678	sp|Q9SG02|RDR6_ARATH	618	0	RNA-dependent RNA polymerase 6 OS=Arabidopsis thaliana GN=RDR6 PE=1 SV=1	--	--	--	--	--	--	--	--	--	--
comp117380_c0_seq3	543	3	1.82545	0.67645	1.3955	1.0253	8.2197	0.9438	2.89735	0	-1.4322	-0.38747	-0.832206	2.17083	-0.951699	0.666482	--	--	--	--	--	--	--	--	--	--	--	--	--	--
comp117453_c2_seq1	498	3	16.4584	0.01	16.4472	0.01	0.01	5.60725	2.40665	0	-10.6846	-0.000982093	-10.6846	-10.6846	-1.55346	-2.77373	sp|Q96372|CDC48_CAPAN	57.4	8e-14	Cell division cycle protein 48 homolog OS=Capsicum annuum GN=CAFP PE=2 SV=1	YDL126c	37.4	6e-06	COG0464	ATPases of the AAA+ class	K13525	1e-13	56.2	aly:ARALYDRAFT_485698	transitional endoplasmic reticulum ATPase
comp117499_c2_seq4	1193	3	6.1198	0.19395	1.7589	0.01	0.01	0.86	0.4027	0	-4.97973	-1.79881	-9.25734	-9.25734	-2.83108	-3.92571	--	--	--	--	--	--	--	--	--	--	--	--	--	--
comp117598_c0_seq4	1184	3	2.97895	0.6546	3.99585	0.6341	0.40765	3.94755	1.3509	0	-2.18612	0.423699	-2.23202	-2.8694	0.406154	-1.14088	sp|Q9CAP9|FPP1_ARATH	74.3	3e-14	Filament-like plant protein 1 OS=Arabidopsis thaliana GN=FPP1 PE=2 SV=1	CAC2736	76.3	3e-14	COG0419	ATPase involved in DNA repair	K03254	2e-12	70.5	sbi:SORBI_03g007840	translation initiation factor 3 subunit A
comp117659_c0_seq5	2806	3	1.04	0.2556	1.29035	0.0862	0.12895	0.9342	1.0197	0	-2.02462	0.311179	-3.59275	-3.0117	-0.15478	-0.0284388	sp|Q0DCT8|G11A_ORYSJ	761	0	Protein kinase G11A OS=Oryza sativa subsp. japonica GN=Os06g0291600 PE=2 SV=1	YBL105c_2	109	4e-25	COG0515	Serine/threonine protein kinase	K08286	0	824	ath:AT5G47750	protein-serine/threonine kinase [EC:2.7.11.-]
comp117826_c0_seq24	323	3	28.787	14.7156	26.4072	14.9902	5.22825	36.16	24.991	0	-0.968076	-0.124489	-0.941393	-2.46102	0.328977	-0.204012	--	--	--	--	--	--	--	--	--	K01866	8e-10	55.5	vvi:100251282	tyrosyl-tRNA synthetase [EC:6.1.1.1]
comp117850_c0_seq8	277	3	11.7519	0.01	10.765	0.01	0.01	4.9375	3.35545	0	-10.1987	-0.126546	-10.1987	-10.1987	-1.25104	-1.80832	--	--	--	--	--	--	--	--	--	--	--	--	--	--
comp117929_c0_seq18	460	3	17.8838	1.44915	17.7759	1.45125	0.3933	10.0345	5.4056	0	-3.62537	-0.00873071	-3.62329	-5.50688	-0.833685	-1.72613	--	--	--	--	--	--	--	--	--	--	--	--	--	--
comp117984_c0_seq10	687	3	6.8846	0.66305	4.9262	0.6344	0.4391	1.74345	1.5831	0	-3.37618	-0.482898	-3.43991	-3.97075	-1.98143	-2.12062	--	--	--	--	PH0851	79.7	1e-16	COG0144	tRNA and rRNA cytosine-C5-methylases	K15264	5e-66	213	gmx:100775620	putative methyltransferase [EC:2.1.1.-]
comp118042_c0_seq8	951	3	19.7238	16.7245	19.7918	20.9587	34.0568	17.1949	16.1442	0	-0.237979	0.0049653	0.0876151	0.788003	-0.197957	-0.288917	--	--	--	--	--	--	--	--	--	--	--	--	--	--
comp118220_c0_seq7	507	3	5.86525	0.01	4.4919	0.01	0.01	4.27185	1.45765	0	-9.19605	-0.384867	-9.19605	-9.19605	-0.457332	-2.00855	sp|Q0V865|FAFL_ARATH	68.2	7e-14	Protein FAF-like, chloroplastic OS=Arabidopsis thaliana GN=At5g22090 PE=2 SV=1	--	--	--	--	--	--	--	--	--	--
comp118221_c0_seq9	408	3	3.2309	0.01	8.88955	0.01	0.01	1.6766	0.44	0	-8.33579	1.46017	-8.33579	-8.33579	-0.946398	-2.87636	--	--	--	--	CT375	50.8	1e-07	COG0665	Glycine/D-amino acid oxidases (deaminating)	--	--	--	--	--
comp118249_c0_seq1	1041	3	8.58395	0.01	7.07645	0.01	0.01	9.4166	2.2007	0	-9.7455	-0.278616	-9.7455	-9.7455	0.133565	-1.96368	sp|Q9LZX4|FLA10_ARATH	486	1e-172	Fasciclin-like arabinogalactan protein 10 OS=Arabidopsis thaliana GN=FLA10 PE=1 SV=1	YPO2725	98.2	9e-22	COG3501	Uncharacterized protein conserved in bacteria	K01115	3e-35	134	vcn:VOLCADRAFT_99471	phospholipase D [EC:3.1.4.4]
comp118281_c0_seq1	2175	3	39.4654	21.9796	34.9954	32.5395	14.3916	24.3668	42.3786	0	-0.844418	-0.173419	-0.278392	-1.45536	-0.695667	0.102749	sp|Q944A6|SNF4_ARATH	686	0	Sucrose nonfermenting 4-like protein OS=Arabidopsis thaliana GN=SNF4 PE=1 SV=1	YGL115w	106	2e-24	COG0517	FOG: CBS domain	K07200	1e-111	347	vcn:VOLCADRAFT_63727	5'-AMP-activated protein kinase, regulatory gamma subunit
comp118304_c0_seq1	2376	3	379.987	262.447	341.082	242.751	121.815	322.616	287.868	0	-0.533926	-0.155832	-0.646475	-1.64126	-0.236134	-0.400546	sp|Q8RWE8|GGAP1_ARATH	630	0	GDP-L-galactose phosphorylase 1 OS=Arabidopsis thaliana GN=VTC2 PE=1 SV=1	--	--	--	--	--	K14190	0	723	rcu:RCOM_0278070	GDP-L-galactose phosphorylase [EC:2.7.7.69]
comp118454_c0_seq2	1509	3	2.5341	0.01	2.16805	0.01	0.01	0.83115	0.0385	0	-7.98533	-0.225075	-7.98533	-7.98533	-1.60829	-6.04047	sp|Q8RY16|PEX6_ARATH	496	4e-167	Peroxisome biogenesis protein 6 OS=Arabidopsis thaliana GN=PEX6 PE=1 SV=1	--	--	--	--	--	K13339	0	554	vvi:100259587	peroxin-6
comp118552_c0_seq1	2320	3	282.121	193.125	276.408	176.281	86.5412	249.765	202.294	0	-0.546778	-0.0295163	-0.678437	-1.70485	-0.175743	-0.479857	sp|Q8RWE8|GGAP1_ARATH	629	0	GDP-L-galactose phosphorylase 1 OS=Arabidopsis thaliana GN=VTC2 PE=1 SV=1	--	--	--	--	--	K14190	0	722	rcu:RCOM_0278070	GDP-L-galactose phosphorylase [EC:2.7.7.69]
comp118734_c0_seq6	311	3	11.9723	0.186	8.81675	0.01	0.01	2.93215	1.5449	0	-6.00825	-0.441375	-10.2255	-10.2255	-2.02966	-2.95411	--	--	--	--	--	--	--	--	--	--	--	--	--	--
comp118784_c1_seq1	377	3	2.42895	0.7211	2.78385	7.0965	30.8748	2.4197	2.60445	0	-1.75206	0.196749	1.54677	3.66803	-0.0055046	0.100646	--	--	--	--	--	--	--	--	--	--	--	--	--	--
comp118796_c0_seq1	3102	3	0.78025	0.14685	0.9978	0.07795	0.01	0.4042	0.1532	0	-2.40959	0.354814	-3.32332	-6.28586	-0.948867	-2.34852	sp|Q84JR9|TTL4_ARATH	71.2	2e-12	TPR repeat-containing thioredoxin TTL4 OS=Arabidopsis thaliana GN=TTL4 PE=2 SV=1	YBR155w	54.3	8e-07	COG0457	FOG: TPR repeat	K09553	3e-11	68.9	osa:4330134	stress-induced-phosphoprotein 1
comp118926_c0_seq2	1312	3	1.3691	0.01	1.3791	0.01	0.01	0.4775	0.09655	0	-7.09708	0.0104992	-7.09708	-7.09708	-1.51966	-3.82581	sp|O48651|ERG1_PANGI	88.2	1e-20	Squalene monooxygenase OS=Panax ginseng PE=2 SV=1	SPBC14F5.07	109	6e-25	COG5183	Protein involved in mRNA turnover and stability	K10661	0	567	rcu:RCOM_0812390	E3 ubiquitin-protein ligase MARCH6 [EC:6.3.2.19]
comp118932_c0_seq5	1725	3	3.12385	0.40405	1.8625	0.17375	0.1399	1.78325	0.98245	0	-2.95072	-0.746085	-4.16824	-4.48086	-0.808816	-1.66887	sp|Q9FL12|DEGP9_ARATH	801	0	Protease Do-like 9 OS=Arabidopsis thaliana GN=DEGP9 PE=2 SV=1	BS_htrA	99.8	1e-21	COG0265	Trypsin-like serine proteases, typically periplasmic, contain C-terminal PDZ domain	K01362	2e-12	71.2	cme:CMD006C	[EC:3.4.21.-]
comp118945_c0_seq1	1672	3	35.837	30.3883	36.0058	37.2602	7.4308	29.9581	32.2761	0	-0.237934	0.00677945	0.0561875	-2.26986	-0.258501	-0.150984	sp|B9G2A8|BIG_ORYSJ	49.3	7e-06	Auxin transport protein BIG OS=Oryza sativa subsp. japonica GN=Os09g0247700 PE=2 SV=1	--	--	--	--	--	K11979	0	597	pop:POPTR_817413	E3 ubiquitin-protein ligase UBR7 [EC:6.3.2.19]
comp119026_c0_seq2	4933	3	3.8678	1.27455	3.2451	0.9672	0.4891	1.91755	1.7018	0	-1.60153	-0.25325	-1.99963	-2.98331	-1.01225	-1.18445	--	--	--	--	SPAC890.06	214	2e-55	COG5308	Nuclear pore complex subunit	K14312	0	2362	vvi:100243944	nuclear pore complex protein Nup155
comp119071_c0_seq8	613	3	6.02465	3.1067	5.7216	2.4205	0.1967	1.58135	2.08415	0	-0.955494	-0.0744588	-1.31557	-4.93681	-1.92972	-1.53142	--	--	--	--	--	--	--	--	--	--	--	--	--	--
comp119095_c0_seq16	615	3	5.7597	1.7258	5.79295	0.50385	0.3923	0.9266	2.10365	0	-1.73873	0.00830454	-3.51493	-3.87596	-2.63598	-1.4531	sp|Q40392|TMVRN_NICGU	130	6e-35	TMV resistance protein N OS=Nicotiana glutinosa GN=N PE=1 SV=1	--	--	--	--	--	--	--	--	--	--
comp119160_c0_seq11	654	3	14.4404	11.8955	13.4153	19.4138	23.1464	9.84725	15.0722	0	-0.279695	-0.106237	0.426972	0.680677	-0.552318	0.0617745	sp|O48782|HMOX1_ARATH	151	3e-45	Heme oxygenase 1, chloroplastic OS=Arabidopsis thaliana GN=HO1 PE=1 SV=2	--	--	--	--	--	K00510	1e-45	152	pop:POPTR_819093	heme oxygenase [EC:1.14.99.3]
comp119167_c0_seq1	3812	3	151.811	48.2781	122.033	44.0596	21.4693	62.2191	61.5271	0	-1.65284	-0.315009	-1.78475	-2.82193	-1.28685	-1.30299	sp|Q9S7J8|HMA7_ARATH	1512	0	Copper-transporting ATPase RAN1 OS=Arabidopsis thaliana GN=RAN1 PE=1 SV=1	CAC3655	590	0	COG2217	Cation transport ATPase	K01533	0	1602	pop:POPTR_739789	Cu2+-exporting ATPase [EC:3.6.3.4]
comp119346_c0_seq6	3110	3	14.7449	8.62225	12.5372	7.21485	4.5184	11.2878	14.2426	0	-0.774085	-0.234006	-1.03118	-1.70634	-0.385457	-0.0500084	sp|Q8LGM7|MOCOS_SOLLC	83.6	4e-16	Molybdenum cofactor sulfurase OS=Solanum lycopersicum GN=FLACCA PE=2 SV=1	MA1950	113	2e-25	COG0520	Selenocysteine lyase	K15631	5e-16	84.7	ppp:PHYPADRAFT_118134	molybdenum cofactor sulfurtransferase [EC:2.8.1.9]
comp119456_c0_seq19	247	3	14.8911	0.01	10.4099	0.01	0.2441	2.53945	0.2564	0	-10.5402	-0.516506	-10.5402	-5.93084	-2.55187	-5.85992	sp|O04716|MSH6_ARATH	101	7e-27	DNA mismatch repair protein MSH6 OS=Arabidopsis thaliana GN=MSH6 PE=1 SV=2	--	--	--	--	--	K08737	5e-34	123	gmx:100811104	DNA mismatch repair protein MSH6
comp119456_c0_seq8	1988	3	2.3259	0.10255	0.91155	0.02915	0.01	0.4588	0.1461	0	-4.50339	-1.3514	-6.31815	-7.86165	-2.34185	-3.99276	sp|O04716|MSH6_ARATH	592	0	DNA mismatch repair protein MSH6 OS=Arabidopsis thaliana GN=MSH6 PE=1 SV=2	SPCC285.16c	287	3e-83	COG0249	Mismatch repair ATPase (MutS family)	K08737	0	664	vvi:100255608	DNA mismatch repair protein MSH6
comp119608_c0_seq6	985	3	38.7299	23.574	33.4409	24.5702	11.0213	41.6531	32.7263	0	-0.716251	-0.211834	-0.656538	-1.81315	0.104978	-0.242995	--	--	--	--	--	--	--	--	--	K01866	8e-12	67	rcu:RCOM_0855150	tyrosyl-tRNA synthetase [EC:6.1.1.1]
comp119623_c0_seq9	459	3	16.8593	8.7266	17.8011	10.8671	4.86215	12.9147	9.76515	0	-0.950053	0.0784258	-0.633578	-1.79388	-0.384531	-0.787831	sp|Q9FKZ1|DRL42_ARATH	58.2	2e-10	Probable disease resistance protein At5g66900 OS=Arabidopsis thaliana GN=At5g66900 PE=3 SV=1	--	--	--	--	--	--	--	--	--	--
comp119695_c0_seq2	3815	3	1.22265	0.01	1.43875	0.01	0.03165	0.5974	0.31005	0	-6.93387	0.234804	-6.93387	-5.27166	-1.03324	-1.97944	sp|Q9LT02|ATY1_ARATH	1854	0	Probable cation-transporting ATPase OS=Arabidopsis thaliana GN=At5g23630 PE=2 SV=1	SPACUNK4.07c	817	0	COG0474	Cation transport ATPase	K14950	0	1980	rcu:RCOM_1761870	cation-transporting ATPase 13A1 [EC:3.6.3.-]
comp119896_c0_seq1	563	3	8.79385	0.01	5.19695	0.01	0.01	1.519	0.42205	0	-9.78035	-0.75883	-9.78035	-9.78035	-2.53337	-4.38101	sp|Q2PCF1|PDR2_NICPL	190	5e-56	Pleiotropic drug resistance protein 2 OS=Nicotiana plumbaginifolia GN=PDR2 PE=2 SV=1	--	--	--	--	--	K01592	4e-09	56.2	mtr:MTR_7g098730	tyrosine decarboxylase [EC:4.1.1.25]
comp120169_c1_seq20	1244	3	12.0122	0.01	39.2472	0.3463	0.2908	22.0803	8.06355	0	-10.2303	1.70809	-5.11633	-5.36833	0.878263	-0.575013	sp|Q42059|GUN6_ARATH	499	1e-173	Endoglucanase 6 OS=Arabidopsis thaliana GN=At1g64390 PE=2 SV=2	--	--	--	--	--	K01179	2e-50	178	vvi:100260645	endoglucanase [EC:3.2.1.4]
comp120182_c0_seq5	1025	3	1.44805	0.01	1.82655	0.01	0.01	0.33335	0.54075	0	-7.17797	0.33501	-7.17797	-7.17797	-2.119	-1.42108	sp|Q6WWW4|UPL3_ARATH	528	1e-173	E3 ubiquitin-protein ligase UPL3 OS=Arabidopsis thaliana GN=UPL3 PE=1 SV=1	SPAC12B10.01c	193	1e-57	COG5021	Ubiquitin-protein ligase	K10590	0	568	rcu:RCOM_0490830	E3 ubiquitin-protein ligase TRIP12 [EC:6.3.2.19]
comp120470_c0_seq10	255	3	8.7809	0.01	6.86765	0.01	0.01	0.8935	1.1802	0	-9.77823	-0.354552	-9.77823	-9.77823	-3.29683	-2.89534	--	--	--	--	--	--	--	--	--	--	--	--	--	--
comp120651_c0_seq1	848	3	7.2622	0.01	4.0659	0.01	0.01	4.3009	0.5851	0	-9.50426	-0.836832	-9.50426	-9.50426	-0.755768	-3.63365	--	--	--	--	--	--	--	--	--	--	--	--	--	--
comp121449_c0_seq1	453	3	6.0758	0.5778	4.76335	0.3837	0.1332	3.14505	0.25645	0	-3.39443	-0.351098	-3.98502	-5.51141	-0.949991	-4.56632	sp|O22898|LACS1_ARATH	233	4e-74	Long chain acyl-CoA synthetase 1 OS=Arabidopsis thaliana GN=LACS1 PE=2 SV=1	SPBC18H10.02	60.1	1e-10	COG1022	Long-chain acyl-CoA synthetases (AMP-forming)	K01897	4e-75	237	rcu:RCOM_1346070	long-chain acyl-CoA synthetase [EC:6.2.1.3]
comp121547_c0_seq1	705	3	4.2321	0.1641	2.9803	0.0822	0.01	0.24255	0.7639	0	-4.68873	-0.505916	-5.68609	-8.72523	-4.12502	-2.46992	--	--	--	--	SPAC8C9.15c	176	1e-50	COG1208	Nucleoside-diphosphate-sugar pyrophosphorylase involved in lipopolysaccharide biosynthesis/translation initiation factor 2B, gamma/epsilon subunits (eIF-2Bgamma/eIF-2Bepsilon)	K03240	2e-104	318	gmx:100784894	translation initiation factor eIF-2B subunit epsilon
comp121608_c0_seq1	236	3	180.451	0.57595	258.232	0.01	0.01	91.5189	49.0115	0	-8.29145	0.517061	-14.1393	-14.1393	-0.979465	-1.88041	--	--	--	--	--	--	--	--	--	--	--	--	--	--
comp121981_c0_seq1	1190	3	5.4965	0.01	4.11575	0.01	0.01	4.45345	0.9492	0	-9.10237	-0.417358	-9.10237	-9.10237	-0.30359	-2.53373	sp|O65717|CNGC1_ARATH	85.5	8e-18	Cyclic nucleotide-gated ion channel 1 OS=Arabidopsis thaliana GN=CNGC1 PE=1 SV=1	--	--	--	--	--	K05391	1e-18	89.4	pop:POPTR_853754	cyclic nucleotide gated channel, other eukaryote
comp122150_c0_seq1	539	3	4.34085	0.01	10.8376	1.7854	0.44745	3.4899	0.3525	0	-8.76183	1.31999	-1.28173	-3.27818	-0.314792	-3.62228	--	--	--	--	--	--	--	--	--	--	--	--	--	--
comp122603_c0_seq1	584	3	2.7224	0.01	3.5942	0.52195	0.01	0.78065	0.9581	0	-8.08874	0.400792	-2.3829	-8.08874	-1.80213	-1.50663	--	--	--	--	--	--	--	--	--	--	--	--	--	--
comp122767_c0_seq1	468	3	3.4834	0.01	4.24575	0.01	0.01	1.33955	1.0154	0	-8.44435	0.285523	-8.44435	-8.44435	-1.37875	-1.77845	--	--	--	--	--	--	--	--	--	--	--	--	--	--
comp123313_c0_seq1	280	3	16.0467	0.01	10.0225	0.01	0.01	1.42525	2.11215	0	-10.6481	-0.679039	-10.6481	-10.6481	-3.49299	-2.9255	--	--	--	--	--	--	--	--	--	--	--	--	--	--
comp123535_c0_seq1	503	3	4.3312	0.01	8.3543	0.01	0.01	0.1134	0.50365	0	-8.75862	0.947752	-8.75862	-8.75862	-5.25527	-3.10427	sp|F4IB81|LYK3_ARATH	97.1	7e-24	LysM domain receptor-like kinase 3 OS=Arabidopsis thaliana GN=LYK3 PE=2 SV=1	--	--	--	--	--	K13429	5e-17	78.6	vvi:100255092	chitin elicitor receptor kinase 1
comp124102_c0_seq1	697	3	4.90885	0.01	3.1772	0.01	0.01	0.8996	0.8786	0	-8.93924	-0.627629	-8.93924	-8.93924	-2.44803	-2.48211	sp|Q9M8S6|SKOR_ARATH	367	1e-122	Potassium channel SKOR OS=Arabidopsis thaliana GN=SKOR PE=1 SV=1	all2748	88.2	1e-19	COG0666	FOG: Ankyrin repeat	K06694	7e-19	83.6	sbi:SORBI_01g007540	26S proteasome non-ATPase regulatory subunit 10
comp126123_c0_seq1	339	3	4.73455	0.01	6.54665	0.01	0.01	3.36305	1.54225	0	-8.88708	0.46753	-8.88708	-8.88708	-0.493457	-1.61819	--	--	--	--	--	--	--	--	--	--	--	--	--	--
comp126355_c0_seq1	749	3	1.5989	0.01	2.4923	0.01	0.01	0.5327	0.31025	0	-7.32094	0.640398	-7.32094	-7.32094	-1.58568	-2.36558	--	--	--	--	--	--	--	--	--	--	--	--	--	--
comp126420_c0_seq1	716	3	3.49255	0.01	6.2794	0.01	0.01	0.87545	2.0936	0	-8.44814	0.846346	-8.44814	-8.44814	-1.99618	-0.738295	--	--	--	--	--	--	--	--	--	--	--	--	--	--
comp127868_c0_seq1	452	3	3.82925	0.01	4.0075	0.01	0.01	2.3941	0.1285	0	-8.58092	0.0656407	-8.58092	-8.58092	-0.677578	-4.89722	--	--	--	--	SPAC167.08	119	3e-31	COG2801	Transposase and inactivated derivatives	--	--	--	--	--
comp128550_c0_seq1	705	3	3.73965	0.01	3.1548	0.01	0.01	0.96995	0.33705	0	-8.54676	-0.245355	-8.54676	-8.54676	-1.94692	-3.47187	--	--	--	--	--	--	--	--	--	--	--	--	--	--
comp129357_c0_seq1	613	3	2.46215	0.01	3.61595	0.01	0.01	1.20825	0.3876	0	-7.94377	0.554456	-7.94377	-7.94377	-1.027	-2.66728	--	--	--	--	--	--	--	--	--	--	--	--	--	--
comp129978_c0_seq1	646	3	7.9054	0.01	4.7915	0.01	0.01	1.677	1.0784	0	-9.62669	-0.722361	-9.62669	-9.62669	-2.23696	-2.87395	sp|Q5EAF2|IP5PB_ARATH	154	1e-45	Type I inositol 1,4,5-trisphosphate 5-phosphatase 11 OS=Arabidopsis thaliana GN=At1g47510 PE=2 SV=1	--	--	--	--	--	--	--	--	--	--
comp132751_c0_seq1	474	3	3.9595	0.01	3.6961	0.01	0.01	0.72205	1.02465	0	-8.62917	-0.0993145	-8.62917	-8.62917	-2.45515	-1.95019	--	--	--	--	--	--	--	--	--	--	--	--	--	--
comp135812_c0_seq1	315	3	2.74735	0.01	7.78735	0.01	0.01	2.1695	0.78755	0	-8.1019	1.50309	-8.1019	-8.1019	-0.340678	-1.8026	--	--	--	--	--	--	--	--	--	--	--	--	--	--
comp47975_c0_seq1	628	3	5.17555	0.01	5.85795	0.01	0.01	5.0823	0.9751	0	-9.01557	0.178684	-9.01557	-9.01557	-0.0262306	-2.40809	--	--	--	--	--	--	--	--	--	--	--	--	--	--
comp48215_c0_seq1	1624	3	0.3129	0.01	0.21455	0.9292	2.1168	0.0701	0.078	0	-4.96763	-0.544388	1.57029	2.75811	-2.15822	-2.00416	--	--	--	--	CAP0116	82.8	1e-16	COG3693	Beta-1,4-xylanase	--	--	--	--	--
comp48526_c0_seq1	468	3	6.2139	0.3924	4.49245	2.75065	0.12885	0.85295	1.9291	0	-3.9851	-0.467997	-1.17573	-5.59173	-2.86497	-1.68757	sp|Q0WLC6|PP349_ARATH	91.7	4e-22	Pentatricopeptide repeat-containing protein At4g34830, chloroplastic OS=Arabidopsis thaliana GN=At4g34830/At4g34820 PE=2 SV=2	--	--	--	--	--	--	--	--	--	--
comp49141_c0_seq1	547	3	3.60575	0.42295	4.05095	0.8566	0.11025	1.7722	1.6505	0	-3.09174	0.167961	-2.07361	-5.03145	-1.02476	-1.1274	--	--	--	--	--	--	--	--	--	--	--	--	--	--
comp49193_c0_seq1	548	3	0.42235	0.01	0.63965	6.4496	4.7321	0.2082	0.11555	0	-5.40037	0.598844	3.9327	3.48597	-1.02047	-1.86992	--	--	--	--	--	--	--	--	--	--	--	--	--	--
comp52168_c0_seq2	868	3	0.40575	0.3565	0.4046	0.78655	4.7946	0.8534	0.2008	0	-0.186689	-0.00409477	0.954947	3.56275	1.07263	-1.01483	--	--	--	--	--	--	--	--	--	--	--	--	--	--
comp52688_c0_seq1	561	3	0.91475	0.01	0.2095	0.44905	5.69765	0.01	0.45155	0	-6.51531	-2.12643	-1.0265	2.63892	-6.51531	-1.01849	sp|P17772|OSS2_PEA	51.6	2e-08	Organ-specific protein S2 OS=Pisum sativum PE=2 SV=1	--	--	--	--	--	--	--	--	--	--
comp53257_c0_seq1	321	3	0.7053	0.42345	0.7323	4.66945	21.607	22.7223	2.1213	0	-0.736045	0.0541978	2.72694	4.93711	5.00973	1.58864	sp|P27880|HSP12_MEDSA	145	3e-46	18.2 kDa class I heat shock protein OS=Medicago sativa GN=HSP18.2 PE=2 SV=1	--	--	--	--	--	K13993	6e-47	149	mtr:MTR_4g091590	HSP20 family protein
comp53682_c0_seq1	629	3	12.8386	0.01	13.4604	0.01	0.01	7.79165	4.2053	0	-10.3263	0.0682331	-10.3263	-10.3263	-0.720493	-1.61021	sp|P21997|SSGP_VOLCA	50.4	2e-07	Sulfated surface glycoprotein 185 OS=Volvox carteri PE=1 SV=1	--	--	--	--	--	K15174	5e-07	50.8	rcu:RCOM_1489440	RNA polymerase II-associated factor 1
comp53765_c0_seq1	644	3	10.1411	0.01	5.81655	0.01	0.01	2.83025	1.6888	0	-9.98601	-0.801986	-9.98601	-9.98601	-1.84122	-2.58615	--	--	--	--	--	--	--	--	--	--	--	--	--	--
comp54458_c0_seq1	1709	3	1.9402	0.01	4.48805	0.01	0.0353	1.40115	0.4943	0	-7.60006	1.20988	-7.60006	-5.78039	-0.469594	-1.97275	sp|Q9C7A2|Y3236_ARATH	63.5	2e-10	Ankyrin repeat-containing protein At3g12360 OS=Arabidopsis thaliana GN=At3g12360 PE=2 SV=1	--	--	--	--	--	--	--	--	--	--
comp54690_c0_seq1	217	3	10.9907	0.01	10.5108	0.01	0.01	4.4662	2.1899	0	-10.1021	-0.0644042	-10.1021	-10.1021	-1.29916	-2.32734	--	--	--	--	--	--	--	--	--	--	--	--	--	--
comp55198_c0_seq1	1190	3	3.3826	0.01	1.8661	0.0974	0.01	0.8619	0.5058	0	-8.40199	-0.858106	-5.11807	-8.40199	-1.97254	-2.74149	sp|O22898|LACS1_ARATH	507	1e-176	Long chain acyl-CoA synthetase 1 OS=Arabidopsis thaliana GN=LACS1 PE=2 SV=1	SPBP4H10.11c	199	5e-57	COG1022	Long-chain acyl-CoA synthetases (AMP-forming)	K01897	0	557	gmx:100818394	long-chain acyl-CoA synthetase [EC:6.2.1.3]
comp62053_c0_seq1	905	3	6.14885	0.55605	3.54705	0.2032	0.13335	1.2594	0.9218	0	-3.46703	-0.793697	-4.91934	-5.52703	-2.28758	-2.73779	sp|Q8LFY8|ATL54_ARATH	198	1e-60	RING-H2 finger protein ATL54 OS=Arabidopsis thaliana GN=ATL54 PE=2 SV=2	ECU07g0330	65.5	2e-11	COG5540	RING-finger-containing ubiquitin ligase	K05283	3e-34	133	aly:ARALYDRAFT_354960	phosphatidylinositol glycan, class W [EC:2.3.-.-]
comp64302_c0_seq1	469	3	0.472	0.01	0.12385	0.25785	5.01555	0.1214	0.01	0	-5.56071	-1.93019	-0.872255	3.40955	-1.95902	-5.56071	sp|A8CDT2|BAS_BRUGY	181	8e-54	Beta-amyrin synthase OS=Bruguiera gymnorhiza GN=BAS PE=1 SV=1	YHR072w	55.8	4e-09	COG1657	Squalene cyclase	K15813	2e-51	175	pop:POPTR_764959	beta-amyrin synthase [EC:5.4.99.39]
comp64749_c0_seq1	358	3	3.7945	0.01	5.3804	0.01	0.01	5.8908	0.82595	0	-8.56777	0.503804	-8.56777	-8.56777	0.634554	-2.19978	--	--	--	--	--	--	--	--	--	--	--	--	--	--
comp64899_c0_seq1	1210	3	1.18925	0.01	1.5913	0.01	0.01	0.61195	0.34475	0	-6.89391	0.420154	-6.89391	-6.89391	-0.958566	-1.78643	--	--	--	--	--	--	--	--	--	--	--	--	--	--
comp66631_c0_seq1	451	3	7.79855	0.01	5.81775	0.01	0.01	1.8962	1.0769	0	-9.60706	-0.422745	-9.60706	-9.60706	-2.04009	-2.85632	--	--	--	--	--	--	--	--	--	--	--	--	--	--
comp66744_c0_seq1	1409	3	5.0922	0.01	1.8273	0.01	0.01	0.8087	0.3035	0	-8.99215	-1.47858	-8.99215	-8.99215	-2.65461	-4.06852	sp|Q7XBQ9|RGA2_SOLBU	161	2e-42	Disease resistance protein RGA2 OS=Solanum bulbocastanum GN=RGA2 PE=1 SV=1	RSp0842	71.6	1e-12	COG4886	Leucine-rich repeat (LRR) protein	K03013	1e-56	204	vvi:100258335	DNA-directed RNA polymerases I, II, and III subunit RPABC1
comp68246_c0_seq2	991	3	2.42685	0.01	2.18645	0.01	0.01	0.6907	0.1225	0	-7.92294	-0.150495	-7.92294	-7.92294	-1.81295	-4.30823	--	--	--	--	--	--	--	--	--	--	--	--	--	--
comp68292_c0_seq2	472	3	1.9614	0.01	4.45	0.01	0.01	2.17465	0.38035	0	-7.61574	1.18192	-7.61574	-7.61574	0.148899	-2.36648	--	--	--	--	--	--	--	--	--	--	--	--	--	--
comp69157_c1_seq1	443	3	0.92	0.01	0.79435	3.2527	9.39345	0.01	0.26225	0	-6.52356	-0.211859	1.82193	3.35195	-6.52356	-1.81069	--	--	--	--	--	--	--	--	--	--	--	--	--	--
comp70019_c0_seq1	1061	3	0.86785	0.01	2.0357	0.01	0.05685	0.21465	0.1194	0	-6.43937	1.23001	-6.43937	-3.93221	-2.01546	-2.86164	sp|Q94K41|SDR3B_ARATH	228	1e-73	Short-chain dehydrogenase reductase 3b OS=Arabidopsis thaliana GN=SDR3b PE=2 SV=1	XF1726	149	3e-42	COG1028	Dehydrogenases with different specificities (related to short-chain alcohol dehydrogenases)	K09841	8e-60	195	pop:POPTR_547844	xanthoxin dehydrogenase [EC:1.1.1.288]
comp70428_c0_seq1	707	3	5.72875	0.01	8.33955	0.01	0.01	3.2234	0.41825	0	-9.16208	0.541749	-9.16208	-9.16208	-0.829637	-3.77578	--	--	--	--	--	--	--	--	--	--	--	--	--	--
comp71269_c0_seq1	889	3	4.60715	0.57745	4.14285	0.9805	0.47475	1.7956	1.45475	0	-2.99611	-0.153251	-2.23229	-3.27863	-1.35941	-1.6631	--	--	--	--	--	--	--	--	--	--	--	--	--	--
comp71297_c0_seq1	791	3	5.7821	0.3437	2.4351	0.9841	0.01	0.79295	0.4738	0	-4.07237	-1.24761	-2.55472	-9.17545	-2.86629	-3.60924	sp|Q8H1R2|PPA24_ARATH	419	6e-145	Probable inactive purple acid phosphatase 24 OS=Arabidopsis thaliana GN=PAP24 PE=2 SV=1	Rv2577	50.1	2e-06	COG1409	Predicted phosphohydrolases	--	--	--	--	--
comp71438_c0_seq2	354	3	0.48325	0.01	0.33005	4.4833	11.0739	4.02405	0.5219	0	-5.5947	-0.550085	3.21372	4.51826	3.05781	0.111004	sp|P02520|HSP12_SOYBN	50.8	1e-09	Class I heat shock protein (Fragment) OS=Glycine max GN=HSP6834-A PE=3 SV=1	--	--	--	--	--	K13993	3e-09	52.8	rcu:RCOM_0731980	HSP20 family protein
comp71737_c0_seq1	857	3	5.00215	0.01	2.2524	0.0676	0.01	2.12775	0.844	0	-8.9664	-1.15109	-6.20938	-8.9664	-1.23322	-2.56723	sp|Q570R7|PIF7_ARATH	145	6e-41	Transcription factor PIF7 OS=Arabidopsis thaliana GN=BHLH72 PE=1 SV=2	--	--	--	--	--	K12126	7e-22	96.3	ath:AT1G09530	phytochrome-interacting factor 3
comp71901_c0_seq1	855	3	6.2553	0.01	4.0286	0.01	0.01	1.73175	0.97575	0	-9.28894	-0.634801	-9.28894	-9.28894	-1.85285	-2.6805	--	--	--	--	--	--	--	--	--	--	--	--	--	--
comp71915_c0_seq1	259	3	8.5479	0.01	14.1986	0.01	0.01	2.42005	2.5886	0	-9.73943	0.732107	-9.73943	-9.73943	-1.82053	-1.7234	--	--	--	--	--	--	--	--	--	--	--	--	--	--
comp72254_c0_seq1	998	3	5.5157	0.01	5.67785	12.6591	0.96695	2.22655	0.0582	0	-9.1074	0.0418007	1.19856	-2.51203	-1.30873	-6.56638	sp|Q8H0U8|RH42_ARATH	73.2	5e-14	DEAD-box ATP-dependent RNA helicase 42 OS=Arabidopsis thaliana GN=RH42 PE=1 SV=2	aq_2032	63.2	3e-10	COG0532	Translation initiation factor 2 (IF-2; GTPase)	K11984	3e-16	81.3	ppp:PHYPADRAFT_233757	U4/U6.U5 tri-snRNP-associated protein 1
comp72391_c0_seq2	781	3	1.01785	0.2351	0.748	2.7611	6.64175	0.29215	2.56865	0	-2.11418	-0.444415	1.43972	2.70604	-1.80074	1.33549	sp|P14918|EXTN_MAIZE	173	3e-53	Extensin OS=Zea mays GN=HRGP PE=2 SV=1	YPO2725	106	2e-25	COG3501	Uncharacterized protein conserved in bacteria	K14709	2e-39	146	vcn:VOLCADRAFT_104214	solute carrier family 39 (zinc transporter), member 1/2/3
comp72492_c0_seq2	590	3	2.31955	0.01	3.1616	0.01	0.01	3.0901	1.21705	0	-7.8577	0.44681	-7.8577	-7.8577	0.413809	-0.930457	sp|P48491|TPIS_ARATH	89	1e-21	Triosephosphate isomerase, cytosolic OS=Arabidopsis thaliana GN=CTIMC PE=1 SV=2	--	--	--	--	--	K01803	4e-22	91.3	gmx:100796274	triosephosphate isomerase (TIM) [EC:5.3.1.1]
comp72551_c0_seq1	1072	3	0.812	0.01	1.63365	0.01	0.01	0.7437	0.1084	0	-6.34341	1.00855	-6.34341	-6.34341	-0.126759	-2.90511	sp|O04716|MSH6_ARATH	50.1	2e-06	DNA mismatch repair protein MSH6 OS=Arabidopsis thaliana GN=MSH6 PE=1 SV=2	--	--	--	--	--	K08737	5e-06	50.1	ath:AT4G02070	DNA mismatch repair protein MSH6
comp72705_c0_seq1	1062	3	1.4261	0.01	2.41595	0.01	0.05675	0.5903	0.01	0	-7.15593	0.760515	-7.15593	-4.65131	-1.27255	-7.15593	sp|Q94K41|SDR3B_ARATH	228	1e-73	Short-chain dehydrogenase reductase 3b OS=Arabidopsis thaliana GN=SDR3b PE=2 SV=1	XF1726	149	3e-42	COG1028	Dehydrogenases with different specificities (related to short-chain alcohol dehydrogenases)	K09841	8e-60	195	pop:POPTR_547844	xanthoxin dehydrogenase [EC:1.1.1.288]
comp72981_c0_seq1	631	3	5.78905	0.4583	5.18915	0.18365	0.2867	4.33445	8.2579	0	-3.65896	-0.157828	-4.9783	-4.33571	-0.417478	0.512448	sp|Q9SX98|LHTL8_ARATH	206	5e-64	Lysine histidine transporter-like 8 OS=Arabidopsis thaliana GN=AATL1 PE=1 SV=1	--	--	--	--	--	--	--	--	--	--
comp73284_c0_seq1	552	3	8.43125	1.7682	6.15095	1.0496	0.01	3.20025	3.0891	0	-2.25347	-0.454937	-3.00591	-9.7196	-1.39756	-1.44856	sp|Q8S9L6|CRK29_ARATH	174	2e-51	Cysteine-rich receptor-like protein kinase 29 OS=Arabidopsis thaliana GN=CRK29 PE=2 SV=1	--	--	--	--	--	K08286	4e-18	82.4	ath:AT4G28490	protein-serine/threonine kinase [EC:2.7.11.-]
comp74145_c0_seq1	831	3	5.7518	0.01	2.39525	0.01	0.01	0.68645	0.43205	0	-9.16787	-1.26384	-9.16787	-9.16787	-3.06679	-3.73474	--	--	--	--	--	--	--	--	--	--	--	--	--	--
comp74521_c0_seq2	536	3	6.1018	0.68525	7.8515	0.6768	0.33755	1.9135	1.87095	0	-3.15453	0.363733	-3.17243	-4.17606	-1.67302	-1.70546	sp|Q8GXC7|FBK50_ARATH	51.2	6e-08	F-box/kelch-repeat protein At3g06240 OS=Arabidopsis thaliana GN=At3g06240 PE=2 SV=1	--	--	--	--	--	--	--	--	--	--
comp76781_c0_seq1	412	3	3.12645	0.01	6.79965	0.01	0.01	2.21335	0.7686	0	-8.28838	1.12094	-8.28838	-8.28838	-0.498294	-2.02422	--	--	--	--	--	--	--	--	--	--	--	--	--	--
comp78389_c0_seq2	219	3	22.1931	0.01	9.5972	0.01	0.01	4.68485	2.4352	0	-11.1159	-1.20943	-11.1159	-11.1159	-2.24404	-3.188	--	--	--	--	--	--	--	--	--	--	--	--	--	--
comp78513_c1_seq1	760	3	4.98505	0.17885	6.0004	0.39445	0.23815	1.6505	1.1184	0	-4.80079	0.267451	-3.65969	-4.38767	-1.5947	-2.15617	sp|Q41276|AP1_SINAL	251	5e-84	Floral homeotic protein APETALA 1 OS=Sinapis alba GN=AP1 PE=2 SV=1	--	--	--	--	--	K09264	2e-86	258	vvi:100232952	MADS-box transcription factor, plant
comp79368_c0_seq1	386	3	14.2215	0.01	7.87025	0.01	0.01	2.6571	3.501	0	-10.4739	-0.853592	-10.4739	-10.4739	-2.42015	-2.02223	--	--	--	--	--	--	--	--	--	--	--	--	--	--
comp79488_c0_seq1	531	3	22.5616	7.03135	16.731	10.257	33.7328	5.90205	7.17845	0	-1.682	-0.431341	-1.13726	0.580281	-1.93458	-1.65213	sp|Q41670|MT1B_VICFA	56.6	3e-11	Metallothionein-like protein 1B OS=Vicia faba GN=MT1B PE=3 SV=1	--	--	--	--	--	--	--	--	--	--
comp79577_c0_seq1	520	3	5.9409	0.7842	3.3705	0.1211	0.01	0.6569	0.46705	0	-2.92139	-0.817719	-5.61641	-9.21454	-3.17694	-3.66903	sp|Q9LFW3|COBL4_ARATH	319	9e-110	COBRA-like protein 4 OS=Arabidopsis thaliana GN=COBL4 PE=2 SV=2	--	--	--	--	--	--	--	--	--	--
comp80027_c0_seq1	842	3	3.8244	0.16145	2.49945	0.27525	0.01	0.271	0.60175	0	-4.56607	-0.613623	-3.79642	-8.57909	-3.81887	-2.668	sp|Q9SGY1|AB10B_ARATH	399	2e-130	ABC transporter B family member 10 OS=Arabidopsis thaliana GN=ABCB10 PE=1 SV=2	SPCC663.03	269	1e-81	COG1132	ABC-type multidrug transport system, ATPase and permease components	K05658	4e-135	412	mtr:MTR_5g029750	ATP-binding cassette, subfamily B (MDR/TAP), member 1
comp80042_c0_seq1	897	3	3.8929	0.15155	3.8469	0.68525	0.26905	1.3973	0.90615	0	-4.68298	-0.017149	-2.50614	-3.8549	-1.4782	-2.10302	sp|P81760|TL17_ARATH	289	1e-98	Thylakoid lumenal 17.4 kDa protein, chloroplastic OS=Arabidopsis thaliana GN=At5g53490 PE=1 SV=2	all0186	64.7	5e-12	COG1357	Uncharacterized low-complexity proteins	--	--	--	--	--
comp80065_c0_seq2	1300	3	0.9792	0.01	1.48645	0.01	0.01	0.52595	0.19485	0	-6.61353	0.602195	-6.61353	-6.61353	-0.896678	-2.32924	--	--	--	--	--	--	--	--	--	--	--	--	--	--
comp80077_c0_seq1	1112	3	4.7601	0.01	6.6166	0.01	0.01	3.2809	0.7596	0	-8.89485	0.475098	-8.89485	-8.89485	-0.5369	-2.64768	sp|O04716|MSH6_ARATH	50.1	2e-06	DNA mismatch repair protein MSH6 OS=Arabidopsis thaliana GN=MSH6 PE=1 SV=2	--	--	--	--	--	K08737	5e-06	50.1	ath:AT4G02070	DNA mismatch repair protein MSH6
comp80286_c1_seq1	401	3	0.138	0.01	0.14485	0.15705	4.0609	0.2845	0.63175	0	-3.7866	0.0698914	0.186556	4.87906	1.04376	2.19469	--	--	--	--	--	--	--	--	--	--	--	--	--	--
comp80337_c0_seq1	946	3	3.4944	0.01	1.97545	0.01	0.01	2.1079	0.64735	0	-8.4489	-0.822863	-8.4489	-8.4489	-0.729238	-2.43243	sp|O22898|LACS1_ARATH	451	5e-156	Long chain acyl-CoA synthetase 1 OS=Arabidopsis thaliana GN=LACS1 PE=2 SV=1	SPBP4H10.11c	155	4e-42	COG1022	Long-chain acyl-CoA synthetases (AMP-forming)	K01897	8e-179	510	vvi:100248587	long-chain acyl-CoA synthetase [EC:6.2.1.3]
comp80391_c0_seq4	556	3	2.91395	0.01	3.25175	0.01	0.01	1.6409	0.3323	0	-8.18683	0.15824	-8.18683	-8.18683	-0.828489	-3.13242	--	--	--	--	--	--	--	--	--	--	--	--	--	--
comp81104_c0_seq1	353	3	12.885	0.38505	12.7562	1.71275	1.02535	6.45865	3.69465	0	-5.06451	-0.0144995	-2.91131	-3.65151	-0.996394	-1.80219	--	--	--	--	--	--	--	--	--	--	--	--	--	--
comp81316_c0_seq1	583	3	3.3658	0.01	6.31725	0.01	0.01	3.0301	0.6158	0	-8.39481	0.908347	-8.39481	-8.39481	-0.151584	-2.45042	--	--	--	--	--	--	--	--	--	--	--	--	--	--
comp81909_c0_seq1	553	3	5.20435	1.40155	3.59315	0.5421	0.01	2.0612	1.7953	0	-1.89269	-0.534469	-3.26309	-9.02357	-1.33623	-1.53549	sp|P49598|P2C37_ARATH	61.2	3e-11	Protein phosphatase 2C 37 OS=Arabidopsis thaliana GN=PP2CA PE=1 SV=1	--	--	--	--	--	K14497	2e-13	68.6	pop:POPTR_719969	protein phosphatase 2C [EC:3.1.3.16]
comp82127_c0_seq1	219	3	19.0931	0.01	9.33515	0.01	0.01	3.381	2.55485	0	-10.8988	-1.0323	-10.8988	-10.8988	-2.49753	-2.90174	--	--	--	--	--	--	--	--	--	--	--	--	--	--
comp82127_c0_seq2	464	3	48.0693	0.01	19.798	0.27145	0.01	2.82655	8.2037	0	-12.2309	-1.27976	-7.46829	-12.2309	-4.088	-2.55077	--	--	--	--	--	--	--	--	--	--	--	--	--	--
comp82692_c0_seq2	675	3	1.81885	0.01	4.2517	0.01	0.01	0.8439	0.62575	0	-7.50688	1.22501	-7.50688	-7.50688	-1.10788	-1.53937	sp|Q8W474|DRL7_ARATH	109	2e-27	Probable disease resistance protein At1g58390 OS=Arabidopsis thaliana GN=At1g58390 PE=2 SV=4	--	--	--	--	--	K13457	2e-17	82	pop:POPTR_755797	disease resistance protein RPM1
comp82965_c0_seq1	616	3	273.131	5.51415	224.626	58.1778	16.0571	76.0474	66.6157	0	-5.63031	-0.28207	-2.23105	-4.08831	-1.84462	-2.03566	--	--	--	--	--	--	--	--	--	--	--	--	--	--
comp83037_c1_seq1	757	3	80.6196	3.0583	51.1309	6.99185	3.34595	15.9611	14.1431	0	-4.72033	-0.656933	-3.52738	-4.59064	-2.33657	-2.51104	--	--	--	--	--	--	--	--	--	--	--	--	--	--
comp83299_c0_seq2	1169	3	1.0587	0.05815	0.75165	1.75415	7.7913	0.68235	0.3658	0	-4.18637	-0.494161	0.728478	2.87957	-0.63371	-1.53317	--	--	--	--	--	--	--	--	--	--	--	--	--	--
comp83820_c0_seq1	623	3	1.77685	0.01	3.56785	0.186	0.01	0.01	0.373	0	-7.47318	1.00573	-3.25595	-7.47318	-7.47318	-2.25207	sp|Q9SEE4|PIRL_SOLLC	246	3e-82	Pirin-like protein OS=Solanum lycopersicum PE=2 SV=1	RSc0541	115	7e-31	COG1741	Pirin-related protein	K06911	3e-117	334	rcu:RCOM_0046270	0
comp83822_c0_seq2	800	3	1.5597	0.01	2.78105	0.01	0.01	3.06285	0.4488	0	-7.28512	0.834361	-7.28512	-7.28512	0.973606	-1.79712	--	--	--	--	--	--	--	--	--	--	--	--	--	--
comp83940_c0_seq1	1326	3	6.50365	0.01	6.43145	0.01	0.01	2.96615	1.4174	0	-9.34511	-0.0161056	-9.34511	-9.34511	-1.13266	-2.198	--	--	--	--	--	--	--	--	--	--	--	--	--	--
comp84268_c0_seq1	1606	3	1.46305	0.1567	1.31085	0.30745	0.01	0.5683	0.5983	0	-3.2229	-0.158476	-2.25056	-7.19284	-1.36425	-1.29004	sp|A2SY66|VICHY_VICSN	623	0	Vicianin hydrolase (Fragment) OS=Vicia sativa subsp. nigra PE=1 SV=1	BH1923	287	4e-91	COG2723	Beta-glucosidase/6-phospho-beta-glucosidase/beta-galactosidase	K01188	0	612	rcu:RCOM_0827440	beta-glucosidase [EC:3.2.1.21]
comp84367_c0_seq1	395	3	0.85335	0.4649	0.73865	1.56895	7.48155	1.44295	2.39175	0	-0.876217	-0.208247	0.87859	3.13213	0.757812	1.48686	--	--	--	--	--	--	--	--	--	--	--	--	--	--
comp84430_c0_seq1	2127	3	0.8279	0.0544	1.34635	0.01	0.01	0.48235	0.3425	0	-3.92778	0.701525	-6.37138	-6.37138	-0.779376	-1.27335	sp|Q9SFT7|Y3707_ARATH	460	6e-157	Serine/threonine-protein kinase At3g07070 OS=Arabidopsis thaliana GN=At3g07070 PE=2 SV=1	Cgl2127_1	99.4	2e-21	COG0515	Serine/threonine protein kinase	K13430	2e-141	423	rcu:RCOM_1078760	serine/threonine-protein kinase PBS1 [EC:2.7.11.1]
comp84430_c0_seq2	1606	3	1.0684	0.01	1.527	0.01	0.01	0.2483	0.3057	0	-6.73931	0.515248	-6.73931	-6.73931	-2.1053	-1.80526	sp|Q9SFT7|Y3707_ARATH	288	3e-92	Serine/threonine-protein kinase At3g07070 OS=Arabidopsis thaliana GN=At3g07070 PE=2 SV=1	BH2504_1	67	2e-11	COG0515	Serine/threonine protein kinase	K13430	7e-81	263	zma:100283091	serine/threonine-protein kinase PBS1 [EC:2.7.11.1]
comp85229_c0_seq3	615	3	878.835	28.4574	768.777	171.119	47.3664	285.312	226.017	0	-4.94872	-0.193027	-2.36059	-4.21366	-1.62305	-1.95916	--	--	--	--	--	--	--	--	--	--	--	--	--	--
comp85471_c0_seq1	524	3	13.2699	1.3301	10.3614	0.7115	0.80575	5.1113	3.5067	0	-3.31855	-0.356939	-4.22115	-4.04168	-1.3764	-1.91997	--	--	--	--	--	--	--	--	--	--	--	--	--	--
comp86815_c0_seq1	631	3	7.5753	0.01	10.1713	12.0411	1.8159	1.26385	0.1841	0	-9.56516	0.425122	0.668586	-2.06062	-2.58348	-5.36274	sp|Q9FPQ6|GP1_CHLRE	70.5	4e-14	Vegetative cell wall protein gp1 OS=Chlamydomonas reinhardtii GN=GP1 PE=2 SV=1	CC3441	52	2e-07	COG2267	Lysophospholipase	K14325	4e-11	62.8	ppp:PHYPADRAFT_105411	RNA-binding protein with serine-rich domain 1
comp87396_c0_seq1	973	3	2.0425	0.43695	2.5253	0.29775	0.01	1.288	1.1016	0	-2.2248	0.306119	-2.77816	-7.67419	-0.665203	-0.890736	--	--	--	--	--	--	--	--	--	--	--	--	--	--
comp87976_c0_seq1	873	3	19.4341	0.01	3.15275	0.01	0.01	5.35445	0.762	0	-10.9244	-2.62391	-10.9244	-10.9244	-1.85978	-4.67266	sp|Q9SSK5|MLP43_ARATH	171	2e-53	MLP-like protein 43 OS=Arabidopsis thaliana GN=MLP43 PE=2 SV=1	--	--	--	--	--	--	--	--	--	--
comp88496_c0_seq1	985	3	0.9655	0.01	2.1345	0.01	0.0612	0.57855	0.3162	0	-6.5932	1.14455	-6.5932	-3.97967	-0.738835	-1.61044	sp|P54771|TYDC5_PAPSO	454	5e-159	Tyrosine/DOPA decarboxylase 5 OS=Papaver somniferum GN=TYDC5 PE=2 SV=1	YPO1193	184	6e-54	COG0076	Glutamate decarboxylase and related PLP-dependent proteins	K01592	4e-160	458	vvi:100266935	tyrosine decarboxylase [EC:4.1.1.25]
comp88806_c0_seq1	331	3	5.91305	1.72565	7.0558	2.717	0.01	3.44565	2.5362	0	-1.77676	0.254907	-1.12189	-9.20776	-0.779126	-1.22123	sp|Q10Q99|FH8_ORYSJ	51.6	8e-09	Formin-like protein 8 OS=Oryza sativa subsp. japonica GN=FH8 PE=2 SV=1	--	--	--	--	--	--	--	--	--	--
comp88922_c0_seq4	369	3	12.1494	0.01	13.2973	0.01	0.01	4.1687	2.9758	0	-10.2467	0.130242	-10.2467	-10.2467	-1.54322	-2.02954	--	--	--	--	--	--	--	--	--	--	--	--	--	--
[truncated: 220 more rows]

## Sheet: cluster 4
Sheet 4: 250 significantly differentially expressed genes in Cluster 4.
[truncated: 252 more rows]

## Sheet: cluster 5
Sheet 5: 259 significantly differentially expressed genes in Cluster 5.
[truncated: 261 more rows]

[truncated: 5 more sheets: cluster 6, cluster 7, cluster 8, cluster 9, Table S2 Legend]
