# Supplementary material for: Integrated analysis of high-throughput sequencing data shows abscisic acid-responsive genes and miRNAs in strawberry receptacle fruit ripening
Source: Hortic Res. 2019 Feb 1;6:26. doi: 10.1038/s41438-018-0100-8 (PMC6355886; doi:10.1038/s41438-018-0100-8)
Supplement: Supplementary file 3 — Table S3 [file 41438_2018_100_MOESM3_ESM.xlsx]

## Sheet: Sheet1
Sheet 1: ABA specifically regulated-genes involved in plant hormone signal transduction pathway.
Gene name	Gene length	Cluster	Gene expression (RPKM)							Gene annotation	Public database annotaion
			CK0	CK5	CK8	ABA5	ABA8	NDGA5	NDGA8		Swissprot-ID	Swissprot-Score	Swissprot-Evalue	Swissprot-annotation	COG-Protein-or-Domain	COG-Score	COG-Evalue	COG-ID	COG-Function-Description	KO_id	KEGG-Evalue	KEGG-Score	KEGG-Gene	ko_definition
comp106429_c0_seq3	593	2	156.358	118.653	93.9504	83.9353	32.5459	133.392	95.8855	MAPK11	sp|Q0D4J7|SAPK2_ORYSJ	230	1e-75	Serine/threonine-protein kinase SAPK2 OS=Oryza sativa subsp. japonica GN=SAPK2 PE=1 SV=1	YAR019c	70.1	1e-13	COG0515	Serine/threonine protein kinase	K14498	1e-76	234	sbi:SORBI_02g039640	serine/threonine-protein kinase SRK2 [EC:2.7.11.1]
comp109416_c0_seq2	2326	2	19.3187	14.2203	15.4772	11.6157	5.4451	16.2433	21.2044	AHK2/3/4	sp|Q9C7U5|E132_ARATH	746	0	Glucan endo-1,3-beta-glucosidase 2 OS=Arabidopsis thaliana GN=At1g66250 PE=1 SV=2	--	--	--	--	--	K14489	4e-16	84.7	vvi:100263145	arabidopsis histidine kinase 2/3/4 (cytokinin receptor) [EC:2.7.13.3]
comp119555_c1_seq1	1541	2	114.239	35.1354	37.5407	15.9275	7.1623	72.9993	50.5681	IAA27	sp|Q9ZSY8|IAA27_ARATH	315	9e-105	Auxin-responsive protein IAA27 OS=Arabidopsis thaliana GN=IAA27 PE=1 SV=1	--	--	--	--	--	K14484	2e-62	205	ath:AT3G23050	auxin-responsive protein IAA
comp95908_c4_seq2	883	2	27.7843	10.9836	9.06695	5.3122	2.1175	28.5219	13.5663	SAUR	--	--	--	--	--	--	--	--	--	K14488	3e-10	59.3	vvi:100253008	SAUR family protein
comp118709_c0_seq2	2786	2	8.79705	2.74205	2.83325	1.27405	0.56295	4.74585	4.0097	BRI1	sp|Q8LFN2|Y3037_ARATH	772	0	Probable inactive leucine-rich repeat receptor-like protein kinase At3g03770 OS=Arabidopsis thaliana GN=At3g03770 PE=2 SV=1	MA2301_1	65.1	1e-10	COG4886	Leucine-rich repeat (LRR) protein	K13415	1e-56	213	rcu:RCOM_0478150	protein brassinosteroid insensitive 1 [EC:2.7.10.1 2.7.11.1]
comp108419_c0_seq1	1941	2	85.0714	24.8694	26.8989	11.6224	7.4267	54.0528	34.8888	IAA27	sp|Q9ZSY8|IAA27_ARATH	317	8e-104	Auxin-responsive protein IAA27 OS=Arabidopsis thaliana GN=IAA27 PE=1 SV=1	--	--	--	--	--	K14484	2e-61	205	ath:AT3G23050	auxin-responsive protein IAA
comp111209_c0_seq1	1641	2	61.528	18.6213	15.916	10.2793	2.49915	28.0586	19.4128	DELLA	sp|Q9SZF7|SHR_ARATH	563	0	Protein SHORT-ROOT OS=Arabidopsis thaliana GN=SHR PE=1 SV=1	--	--	--	--	--	K14494	4e-46	170	gmx:547718	DELLA protein
comp112546_c0_seq1	1883	2	16.0431	6.18115	8.8686	4.96475	3.26715	9.2909	9.30845	TIFY8	sp|Q84MB2|TIF8_ARATH	215	4e-64	Protein TIFY 8 OS=Arabidopsis thaliana GN=TIFY8 PE=1 SV=1	--	--	--	--	--	K13464	9e-06	48.5	zma:100284734	jasmonate ZIM domain-containing protein
comp99981_c1_seq6	389	2	20.1266	3.3382	5.8492	1.891	0.01	10.2549	9.58215	BRI1	sp|C0LGG9|Y5344_ARATH	218	4e-67	Probable LRR receptor-like serine/threonine-protein kinase At1g53440 OS=Arabidopsis thaliana GN=At1g53440 PE=1 SV=2	SA1063_1	62.8	6e-12	COG0515	Serine/threonine protein kinase	K04733	1e-38	132	smo:SELMODRAFT_33807	interleukin-1 receptor-associated kinase 4 [EC:2.7.11.1]
comp111156_c0_seq1	1938	2	42.2483	10.0565	10.1951	7.0363	2.55175	17.9372	13.6972	DELLA	sp|Q9SZF7|SHR_ARATH	632	0	Protein SHORT-ROOT OS=Arabidopsis thaliana GN=SHR PE=1 SV=1	--	--	--	--	--	K14494	2e-45	170	aly:ARALYDRAFT_475738	DELLA protein
comp110005_c0_seq1	1596	2	136.909	28.2238	17.3724	16.4946	6.4244	64.9801	26.7146	CYCD3;1	sp|P42753|CCD31_ARATH	369	3e-124	Cyclin-D3-1 OS=Arabidopsis thaliana GN=CYCD3-1 PE=1 SV=3	YGR108w	64.7	2e-10	COG5024	Cyclin	K14505	5e-159	459	vvi:100264093	cyclin D3, plant
comp110742_c0_seq1	1590	2	89.4147	22.6981	20.8722	10.4505	6.22095	36.3034	33.4793	IAA27	sp|Q9ZSY8|IAA27_ARATH	295	2e-96	Auxin-responsive protein IAA27 OS=Arabidopsis thaliana GN=IAA27 PE=1 SV=1	--	--	--	--	--	K14484	7e-61	201	ath:AT3G23050	auxin-responsive protein IAA
comp115938_c0_seq1	2216	2	27.6464	8.96985	13.0525	4.96895	5.44345	15.1727	17.8679	CTR1	sp|Q2MHE4|HT1_ARATH	128	6e-32	Serine/threonine-protein kinase HT1 OS=Arabidopsis thaliana GN=HT1 PE=1 SV=1	CAC1728_1	89	3e-18	COG0515	Serine/threonine protein kinase	K14510	2e-24	110	sbi:SORBI_02g011690	serine/threonine-protein kinase CTR1 [EC:2.7.11.1]
comp113565_c0_seq1	1884	2	51.2814	8.78975	8.5875	5.735	1.9531	14.2751	9.70415	CTR1	sp|Q2MHE4|HT1_ARATH	389	1e-130	Serine/threonine-protein kinase HT1 OS=Arabidopsis thaliana GN=HT1 PE=1 SV=1	YAR019c	122	3e-28	COG0515	Serine/threonine protein kinase	K14510	4e-52	193	aly:ARALYDRAFT_487152	serine/threonine-protein kinase CTR1 [EC:2.7.11.1]
comp106632_c0_seq2	1361	7	2.6211	10.3219	18.211	35.246	19.3642	6.19565	12.8244	BRI1	sp|O22476|BRI1_ARATH	174	3e-47	Protein BRASSINOSTEROID INSENSITIVE 1 OS=Arabidopsis thaliana GN=BRI1 PE=1 SV=1	ECU09g0200	71.6	7e-13	COG4886	Leucine-rich repeat (LRR) protein	K13415	9e-47	174	ath:AT4G39400	protein brassinosteroid insensitive 1 [EC:2.7.10.1 2.7.11.1]
comp118475_c0_seq2	2289	7	1.69915	7.30595	7.43145	16.3288	12.6472	3.33555	1.6353	DELLA	sp|Q9FYR7|SCL8_ARATH	503	1e-169	Scarecrow-like protein 8 OS=Arabidopsis thaliana GN=SCL8 PE=2 SV=1	--	--	--	--	--	K14494	4e-43	166	pop:POPTR_555941	DELLA protein
comp120647_c0_seq1	689	7	2.78965	25.4829	12.2963	26.2921	26.0854	11.1626	10.1441	PR1A	sp|P08299|PR1A_TOBAC	207	2e-68	Pathogenesis-related protein 1A OS=Nicotiana tabacum PE=1 SV=1	YJL078c_1	107	1e-28	COG2340	Uncharacterized protein with SCP/PR1 domains	K13449	2e-75	226	rcu:RCOM_1381930	pathogenesis-related protein 1
comp114298_c1_seq21	405	7	1.83865	10.6042	7.0674	25.5153	38.4216	5.20495	4.8229	CES101	sp|Q9LW83|CE101_ARATH	192	3e-58	G-type lectin S-receptor-like serine/threonine-protein kinase CES101 OS=Arabidopsis thaliana GN=CES101 PE=2 SV=2	CAC0404_1	60.1	5e-11	COG0515	Serine/threonine protein kinase	K04733	7e-34	120	smo:SELMODRAFT_33807	interleukin-1 receptor-associated kinase 4 [EC:2.7.11.1]
comp110094_c0_seq1	2226	7	12.0361	29.3636	20.4805	52.1851	116.127	19.8897	19.7848	BRI1	sp|Q9M9E0|LRKS1_ARATH	847	0	L-type lectin-domain containing receptor kinase S.1 OS=Arabidopsis thaliana GN=LECRKS1 PE=1 SV=1	YAR019c	106	5e-23	COG0515	Serine/threonine protein kinase	K13416	9e-68	236	ath:AT4G33430	brassinosteroid insensitive 1-associated receptor kinase 1 [EC:2.7.10.1 2.7.11.1]
comp102922_c0_seq7	914	8	1.08985	1.5109	2.04235	4.46235	6.6645	1.30915	1.60565	CTR1	sp|Q2MHE4|HT1_ARATH	128	3e-34	Serine/threonine-protein kinase HT1 OS=Arabidopsis thaliana GN=HT1 PE=1 SV=1	L138452_1	82.8	4e-17	COG0515	Serine/threonine protein kinase	K14510	3e-20	92	ppp:PHYPADRAFT_30352	serine/threonine-protein kinase CTR1 [EC:2.7.11.1]
Note: Genes were selected by comparing ABA5 and NDGA5 to CK5, and ABA8 and NDGA8 to CK8. Expression of genes was lower in ABA-treated furits and was higher in NDGA-treated fruits in cluster 1 and 2. Correspondingly, expression of genes was higher in ABA-treated furits and was lower in NDGA-treated fruits in cluster 7 and 8 .

## Sheet: Sheet2
Sheet 2: ABA specifically regulated-genes involved in biosynthesis of secondary metabolites pathways.
Gene name	Gene length	Cluster	Gene expression (RPKM)							Gene annotation	Public database annotaion
			CK0	CK5	CK8	ABA5	ABA8	NDGA5	NDGA8		Swissprot-ID	Swissprot-Score	Swissprot-Evalue	Swissprot-annotation	COG-Protein-or-Domain	COG-Score	COG-Evalue	COG-ID	COG-Function-Description	KO_id	KEGG-Evalue	KEGG-Score	KEGG-Gene	ko_definition
comp102693_c1_seq2	1557	1	26.8315	20.8862	13.5579	11.0457	4.26115	26.8273	17.415	GDL71	sp|Q9LZS7|GDL71_ARATH	419	3e-144	GDSL esterase/lipase At5g03610 OS=Arabidopsis thaliana GN=At5g03610 PE=2 SV=1	all3634	73.9	1e-13	COG3240	Phospholipase/lecithinase/hemolysin	K00514	9e-24	107	rcu:RCOM_1428040	zeta-carotene desaturase [EC:1.3.5.6]
comp108808_c0_seq3	1567	1	5.79885	5.37715	4.1761	1.3118	0.57735	6.18265	4.62925	DIOX3	sp|D4N502|DIOX3_PAPSO	213	3e-62	Codeine O-demethylase OS=Papaver somniferum GN=CODM PE=1 SV=1	PA4191	94	4e-20	COG3491	Isopenicillin N synthase and related dioxygenases	K05277	2e-54	192	pop:POPTR_548547	leucoanthocyanidin dioxygenase [EC:1.14.11.19]
comp108808_c1_seq1	1729	1	98.2645	74.471	53.2587	32.6647	12.8016	92.0536	55.2032	PSC13	sp|P33050|PSC13_MAIZE	129	2e-37	Pollen-specific protein C13 OS=Zea mays GN=MGS1 PE=2 SV=1	--	--	--	--	--	K01834	2e-64	210	vvi:100245371	2,3-bisphosphoglycerate-dependent phosphoglycerate mutase [EC:5.4.2.1]
comp99713_c0_seq1	2019	1	6.4393	6.39145	6.0416	3.9091	1.22475	7.5084	6.7565	RCCR	sp|Q8LDU4|RCCR_ARATH	311	5e-104	Red chlorophyll catabolite reductase, chloroplastic OS=Arabidopsis thaliana GN=RCCR PE=1 SV=2	--	--	--	--	--	K13545	3e-136	394	vvi:100252439	red chlorophyll catabolite reductase [EC:1.3.1.80]
comp103703_c0_seq1	1323	2	77.1191	19.9645	32.4592	12.4244	10.3026	36.9149	153.506	KAO2	sp|Q9C5Y2|KAO2_ARATH	347	2e-113	Ent-kaurenoic acid oxidase 2 OS=Arabidopsis thaliana GN=KAO2 PE=2 SV=2	SPBP19A11.01	144	7e-40	COG0509	Glycine cleavage system H protein (lipoate-binding)	K04123	2e-126	382	rcu:RCOM_0659440	ent-kaurenoic acid hydroxylase [EC:1.14.13.79]
comp105865_c0_seq19	596	2	94.408	34.3094	47.4833	34.0254	19.8351	58.7087	63.5988	NDPSE	--	--	--	--	alr0657	77.8	1e-16	COG0451	Nucleoside-diphosphate-sugar epimerases	K01710	2e-10	60.1	cme:CME136C	dTDP-glucose 4,6-dehydratase [EC:4.2.1.46]
comp96889_c0_seq1	580	2	386.836	68.3723	119.842	49.0283	30.8825	221.46	189.912	IDHC	sp|P50218|IDHC_TOBAC	245	2e-81	Isocitrate dehydrogenase [NADP] OS=Nicotiana tabacum PE=2 SV=1	SMc00480	207	3e-66	COG0538	Isocitrate dehydrogenases	K00031	1e-86	260	rcu:RCOM_0113200	isocitrate dehydrogenase [EC:1.1.1.42]
comp96889_c1_seq1	724	2	448.058	87.7285	141.541	71.7545	32.0735	271.786	213.585	GDL15	sp|Q9C7N4|GDL15_ARATH	515	0	GDSL esterase/lipase At1g29670 OS=Arabidopsis thaliana GN=At1g29670 PE=2 SV=1	all3634	80.5	9e-16	COG3240	Phospholipase/lecithinase/hemolysin	K00514	8e-23	104	rcu:RCOM_1428040	zeta-carotene desaturase [EC:1.3.5.6]
comp104267_c0_seq1	1658	2	24.2318	10.9325	14.0211	8.3795	4.36505	16.4306	14.5451	COMT1	sp|Q8W013|COMT1_CATRO	439	4e-149	Caffeic acid 3-O-methyltransferase OS=Catharanthus roseus GN=COMT1 PE=2 SV=1	Rv0567	65.5	1e-10	COG0500	SAM-dependent methyltransferases	K05279	2e-143	426	rcu:RCOM_0596300	flavonol 3-O-methyltransferase [EC:2.1.1.76]
comp120365_c0_seq1	7372	2	85.3618	19.2243	17.0703	11.4828	7.0604	26.4687	18.798	F16P1	sp|P46275|F16P1_PEA	647	0	Fructose-1,6-bisphosphatase, chloroplastic OS=Pisum sativum GN=FBP PE=1 SV=2	VC2544	284	5e-92	COG0158	Fructose-1,6-bisphosphatase	K03841	0	677	vvi:100240924	fructose-1,6-bisphosphatase I [EC:3.1.3.11]
comp111735_c0_seq1	2181	2	11.8809	4.6915	6.3178	3.7632	2.23975	9.1454	9.03895	MT	sp|Q0WPT7|Y2104_ARATH	447	5e-157	Uncharacterized methyltransferase At2g41040, chloroplastic OS=Arabidopsis thaliana GN=At2g41040 PE=1 SV=1	MA4347	66.6	3e-12	COG2226	Methylase involved in ubiquinone/menaquinone biosynthesis	K06185	3e-24	107	ota:Ot05g02490	ATP-binding cassette, subfamily F, member 2
comp104490_c0_seq1	1733	2	10.6378	5.50545	5.66065	2.03655	1.0092	6.64245	8.56015	GA20oX2	sp|Q0JH50|GAOX2_ORYSJ	103	6e-24	Gibberellin 20 oxidase 2 OS=Oryza sativa subsp. japonica GN=20ox2 PE=1 SV=1	PA0147	82.4	1e-16	COG3491	Isopenicillin N synthase and related dioxygenases	K04124	9e-26	108	rcu:RCOM_0927560	gibberellin 3-beta-dioxygenase [EC:1.14.11.15]
comp110891_c0_seq1	1442	2	7.8472	2.9031	3.52255	0.9958	0.0418	5.69025	4.10425	GME1	sp|A2Z7B3|GME1_ORYSI	721	0	GDP-mannose 3,5-epimerase 1 OS=Oryza sativa subsp. indica GN=OsI_032456 PE=2 SV=1	PH0378	127	2e-32	COG0451	Nucleoside-diphosphate-sugar epimerases	K10046	0	739	rcu:RCOM_0484660	GDP-D-mannose 3', 5'-epimerase [EC:5.1.3.18 5.1.3.-]
comp104490_c0_seq4	626	2	28.4048	11.8085	19.4038	9.3121	3.1794	22.9405	23.5211	AAE11	sp|Q9C8D4|AAE11_ARATH	706	0	Butyrate--CoA ligase AAE11, peroxisomal OS=Arabidopsis thaliana GN=AAE11 PE=1 SV=1	DR0336	374	8e-122	COG0318	Acyl-CoA synthetases (AMP-forming)/AMP-acid ligases II	K00666	0	560	sbi:SORBI_10g012080	fatty-acyl-CoA synthase [EC:6.2.1.-]
comp105339_c1_seq1	1404	2	27.1605	9.7381	17.8059	4.54845	3.2646	22.8934	18.2672	CXE2	sp|Q9SX78|CXE2_ARATH	381	1e-131	Probable carboxylesterase 2 OS=Arabidopsis thaliana GN=CXE2 PE=2 SV=1	Rv1399c	87.4	1e-18	COG0657	Esterase/lipase	K13258	1e-84	262	gmx:547489	2-hydroxyisoflavanone dehydratase [EC:4.2.1.105]
comp109981_c0_seq1	1698	2	10.1135	5.02705	5.6804	1.2774	0.35515	11.4107	6.4765	PDDA2	sp|P37216|AROG_SOLLC	430	9e-149	Phospho-2-dehydro-3-deoxyheptonate aldolase 2, chloroplastic OS=Solanum lycopersicum PE=2 SV=1	PA2843	279	2e-90	COG3200	3-deoxy-D-arabino-heptulosonate 7-phosphate (DAHP) synthase	K01626	9e-159	456	vvi:100258475	3-deoxy-7-phosphoheptulonate synthase [EC:2.5.1.54]
comp109733_c0_seq12	2251	7	3.7998	31.309	73.192	99.6877	93.6413	11.7721	17.2176	GLSN	sp|Q03460|GLSN_MEDSA	3738	0	Glutamate synthase [NADH], amyloplastic OS=Medicago sativa PE=1 SV=1	SPAPB1E7.07_2	956	0	COG0069	Glutamate synthase domain 2	K00264	0	3837	vvi:100246868	glutamate synthase (NADPH/NADH) [EC:1.4.1.13 1.4.1.14]
comp102598_c0_seq6	1670	7	0.41275	8.0138	15.6581	25.0467	31.7827	0.95565	4.4703	PLOX	sp|P10978|POLX_TOBAC	585	0	Retrovirus-related Pol polyprotein from transposon TNT 1-94 OS=Nicotiana tabacum PE=2 SV=1	--	--	--	--	--	K10760	1e-37	149	vvi:100247527	adenylate isopentenyltransferase (cytokinin synthase)
comp69739_c0_seq1	1177	7	5.95035	50.6086	63.6484	126.666	142.35	7.0201	12.111	ACO3	sp|Q8H1S4|ACCH3_ARATH	149	1e-43	1-aminocyclopropane-1-carboxylate oxidase homolog 3 OS=Arabidopsis thaliana GN=At1g06650 PE=2 SV=1	SPCC965.15	54.7	2e-08	COG3491	Isopenicillin N synthase and related dioxygenases	K13229	8e-37	132	zma:541977	2,4-dihydroxy-1,4-benzoxazin-3-one-glucoside dioxygenase [EC:1.14.20.2]
comp105300_c1_seq3	2387	7	60.9768	166.441	249.018	305.092	366.719	152.217	105.389	COR14	sp|Q9SQ67|COR14_PAPSO	113	3e-30	NADPH-dependent codeinone reductase 1-4 OS=Papaver somniferum GN=COR1.4 PE=1 SV=2	STM1676	72.8	8e-15	COG0656	Aldo/keto reductases, related to diketogulonate reductase	K08243	8e-23	94.7	gmx:547911	6'-deoxychalcone synthase [EC:2.3.1.170]
comp113566_c0_seq6	2543	7	1.67	5.92625	5.8812	10.675	9.91325	1.7032	2.65745	CYP79D3	sp|Q6J541|C79D3_LOTJA	325	8e-108	Isoleucine N-monooxygenase 1 OS=Lotus japonicus GN=CYP79D3 PE=1 SV=1	--	--	--	--	--	K12153	6e-123	365	vvi:100246526	cytochrome P450, family 79, subfamily A, polypeptide 2 (phenylalanine N-monooxygenase) [EC:1.14.13.124]
comp105386_c0_seq4	2970	7	22.6846	81.8414	119.362	149.943	185.764	76.3096	53.8593	COR2	sp|Q9SQ64|COR2_PAPSO	337	8e-114	Non-functional NADPH-dependent codeinone reductase 2 OS=Papaver somniferum GN=COR2 PE=1 SV=1	slr0942	200	6e-60	COG0656	Aldo/keto reductases, related to diketogulonate reductase	K08243	2e-100	304	gmx:547911	6'-deoxychalcone synthase [EC:2.3.1.170]
comp108189_c0_seq12	2533	7	0.69125	4.4483	5.03505	10.7738	15.2621	1.8221	4.0684	GDS	sp|Q6Q3H3|TPSGD_VITVI	113	3e-30	(-)-germacrene D synthase OS=Vitis vinifera GN=VIT_19s0014g04930 PE=1 SV=1	--	--	--	--	--	K14181	5e-22	91.7	vvi:100256880	valencene synthase [EC:4.2.3.73]
comp120734_c0_seq1	384	7	2.9611	17.42	17.018	52.2921	29.8416	1.78055	4.0561	GA2OX8	sp|O49561|G2OX8_ARATH	120	3e-33	Gibberellin 2-beta-dioxygenase 8 OS=Arabidopsis thaliana GN=GA2OX7 PE=1 SV=2	--	--	--	--	--	K05277	1e-10	60.1	pop:POPTR_548547	leucoanthocyanidin dioxygenase [EC:1.14.11.19]
comp115022_c0_seq5	2185	7	38.0802	136.276	119.41	160.976	214.088	79.5429	104.794	VICHY	sp|A2SY66|VICHY_VICSN	623	0	Vicianin hydrolase (Fragment) OS=Vicia sativa subsp. nigra PE=1 SV=1	BH1923	287	4e-91	COG2723	Beta-glucosidase/6-phospho-beta-glucosidase/beta-galactosidase	K01188	0	612	rcu:RCOM_0827440	beta-glucosidase [EC:3.2.1.21]
comp109733_c0_seq11	1030	7	0.10745	3.9422	2.94675	20.965	31.3847	0.01	0.123	PER55	sp|Q96509|PER55_ARATH	192	9e-62	Peroxidase 55 OS=Arabidopsis thaliana GN=PER55 PE=1 SV=1	--	--	--	--	--	K00430	3e-85	253	vvi:100249751	peroxidase [EC:1.11.1.7]
comp109747_c2_seq6	383	7	7.8428	26.138	31.7005	77.9427	169.286	8.62695	19.5341	SDR3B	sp|Q94K41|SDR3B_ARATH	228	1e-73	Short-chain dehydrogenase reductase 3b OS=Arabidopsis thaliana GN=SDR3b PE=2 SV=1	XF1726	149	3e-42	COG1028	Dehydrogenases with different specificities (related to short-chain alcohol dehydrogenases)	K09841	8e-60	195	pop:POPTR_547844	xanthoxin dehydrogenase [EC:1.1.1.288]
comp105601_c0_seq1	1023	7	4.5397	15.9982	26.4325	46.9752	109.774	15.543	19.9577	IPT	sp|Q5GHF7|IPT_HUMLU	181	9e-56	Adenylate isopentenyltransferase OS=Humulus lupulus PE=1 SV=1	--	--	--	--	--	K10760	7e-49	168	vvi:100247527	adenylate isopentenyltransferase (cytokinin synthase)
comp105856_c0_seq2	539	7	5.3769	21.178	29.1366	61.0723	160.125	6.2365	16.1121	STR1	sp|P68174|STSY_RAUMA	95.1	2e-24	Strictosidine synthase (Fragment) OS=Rauvolfia mannii GN=STR1 PE=3 SV=1	PA1293	88.6	2e-21	COG3386	Gluconolactonase	K01757	4e-20	84.3	aly:ARALYDRAFT_476541	strictosidine synthase [EC:4.3.3.2]
comp116263_c0_seq9	1304	7	0.3395	9.17735	2.5126	10.4553	13.8753	0.65565	1.74105	HMDH1	sp|P48020|HMDH1_SOLTU	130	6e-36	3-hydroxy-3-methylglutaryl-coenzyme A reductase 1 OS=Solanum tuberosum GN=HMG1 PE=2 SV=1	--	--	--	--	--	K00021	1e-37	136	gmx:100777317	hydroxymethylglutaryl-CoA reductase (NADPH) [EC:1.1.1.34]
comp114088_c0_seq1	2415	7	10.7066	48.5944	26.2734	70.6844	53.7959	33.6714	26.0996	IPT	sp|Q5GHF7|IPT_HUMLU	185	5e-59	Adenylate isopentenyltransferase OS=Humulus lupulus PE=1 SV=1	Rv2727c	79.3	5e-18	COG0324	tRNA delta(2)-isopentenylpyrophosphate transferase	K10760	4e-55	176	rcu:RCOM_1308100	adenylate isopentenyltransferase (cytokinin synthase)
comp116369_c0_seq1	657	7	0.01	1.5363	0.1789	2.707	3.12115	0.95355	0.0884	FLS	sp|Q9M547|FLS_EUSER	80.9	2e-18	Flavonol synthase/flavanone 3-hydroxylase OS=Eustoma exaltatum subsp. russellianum GN=FLS PE=2 SV=1	mlr6892	50.8	3e-07	COG3491	Isopenicillin N synthase and related dioxygenases	K05278	2e-17	79.3	vvi:100249002	flavonol synthase [EC:1.14.11.23]
comp74408_c0_seq1	1326	7	0.8537	1.4798	1.6346	2.2513	8.18715	0.5586	0.6927	COR2	sp|Q9SQ64|COR2_PAPSO	66.6	9e-14	Non-functional NADPH-dependent codeinone reductase 2 OS=Papaver somniferum GN=COR2 PE=1 SV=1	--	--	--	--	--	K00011	2e-10	58.2	ath:AT2G37790	aldehyde reductase [EC:1.1.1.21]
comp47799_c0_seq1	366	7	0.01	1.0312	0.79525	1.5968	9.39275	0.01	0.01	KSC6	sp|Q9XF43|KCS6_ARATH	699	0	3-ketoacyl-CoA synthase 6 OS=Arabidopsis thaliana GN=CUT1 PE=1 SV=1	DRA0326	82	2e-16	COG3424	Predicted naringenin-chalcone synthase	K15397	0	746	gmx:100816997	3-ketoacyl-CoA synthase [EC:2.3.1.-]
comp103727_c1_seq5	421	8	4.7685	5.6124	10.8173	11.8001	25.7872	4.60175	9.0416	PPO	sp|P43311|PPO_VITVI	53.1	1e-08	Polyphenol oxidase, chloroplastic OS=Vitis vinifera PE=1 SV=1	--	--	--	--	--	K00422	7e-08	52.4	vvi:100256583	polyphenol oxidase [EC:1.10.3.1]
comp76956_c0_seq2	1038	8	0.3296	0.89435	2.198	3.63795	6.2748	0.2196	0.534	TKPR1	sp|Q500U8|TKPR1_ARATH	229	1e-74	Tetraketide alpha-pyrone reductase 1 OS=Arabidopsis thaliana GN=TKPR1 PE=2 SV=1	SPAC513.07	119	3e-31	COG0451	Nucleoside-diphosphate-sugar epimerases	K09753	2e-71	223	bdi:100832790	cinnamoyl-CoA reductase [EC:1.2.1.44]
comp103825_c0_seq7	1412	8	1.2401	3.0078	10.5832	12.453	21.527	2.01785	3.2718	IFR	sp|E1U332|ALL12_OLEEU	504	1e-179	Isoflavone reductase-like protein OS=Olea europaea PE=1 SV=1	mll1871	56.2	4e-08	COG0702	Predicted nucleoside-diphosphate-sugar epimerases	K00224	6e-170	481	aly:ARALYDRAFT_476671	[EC:1.3.1.-]
comp109610_c1_seq1	412	8	0.14655	0.2808	0.56885	2.8188	5.8553	0.01	0.01	LIGV1	sp|O82015|LIGV1_LIGVU	56.2	3e-10	Major pollen allergen Lig v 1 OS=Ligustrum vulgare PE=1 SV=2	--	--	--	--	--	K03036	4e-09	56.6	aly:ARALYDRAFT_336019	26S proteasome regulatory subunit N6
comp81045_c1_seq1	398	8	0.01	0.17075	1.0301	0.29115	7.57655	0.01	0.31825	GATL10	sp|Q9LHD2|GATLA_ARATH	495	4e-175	Probable galacturonosyltransferase-like 10 OS=Arabidopsis thaliana GN=GATL10 PE=2 SV=1	SP1765	72.8	3e-13	COG1442	Lipopolysaccharide biosynthesis proteins, LPS:glycosyltransferases	K13648	1e-25	110	gmx:100805886	alpha-1,4-galacturonosyltransferase [EC:2.4.1.43]
comp112571_c0_seq1	521	8	0.01	0.48295	11.427	8.80985	13.3135	0.3282	1.0337	TCMO	sp|Q43054|TCMO_POPKI	941	0	Trans-cinnamate 4-monooxygenase OS=Populus kitakamiensis GN=CYP73A16 PE=2 SV=1	alr1450	106	5e-24	COG2124	Cytochrome P450	K00487	0	943	rcu:RCOM_1164350	trans-cinnamate 4-monooxygenase [EC:1.14.13.11]
comp100163_c0_seq4	2236	8	6.70565	8.45505	18.7074	16.5391	20.4997	7.44115	7.69715	KAO1	sp|O23051|KAO1_ARATH	692	0	Ent-kaurenoic acid oxidase 1 OS=Arabidopsis thaliana GN=KAO1 PE=2 SV=1	slr0574	157	5e-41	COG2124	Cytochrome P450	K04123	0	743	pop:POPTR_688380	ent-kaurenoic acid hydroxylase [EC:1.14.13.79]
Note: Genes were selected by comparing ABA5 and NDGA5 to CK5, and ABA8 and NDGA8 to CK8. Expression of genes was lower in ABA-treated furits and was higher in NDGA-treated fruits in cluster 1 and 2. Correspondingly, expression of genes was higher in ABA-treated furits and was lower in NDGA-treated fruits in cluster 7 and 8 .

## Sheet: Table S3 Legend
Table S3: ABA-specifically regulated genes involved in plant hormone signal transduction and biosynthesis of secondary metabolites pathways. CK, ABA and NDGA represents control, abscisic acid and nordihydroguaiaretic acid-treated fruits, respectively. The number in the sample name means days after the treatment.
