# Supplementary material for: Integrated analysis of high-throughput sequencing data shows abscisic acid-responsive genes and miRNAs in strawberry receptacle fruit ripening
Source: Hortic Res. 2019 Feb 1;6:26. doi: 10.1038/s41438-018-0100-8 (PMC6355886; doi:10.1038/s41438-018-0100-8)
Supplement: Supplementary file 4 — Table S4 [file 41438_2018_100_MOESM4_ESM.xlsx]

## Sheet: Differentially expressed TFs
Sheet 1: 110 transcription factors differentially expressed in ABA5 and/or ABA8 and/or NDGA5 and/or NDGA8.
Gene ID	geneLength	CK0_Mean_RPKM	CK5_Mean_RPKM	CK8_Mean_RPKM	ABA5_Mean_RPKM	ABA8_Mean_RPKM	NDGA5_Mean_RPKM	NDGA8_Mean_RPKM	TF family	Swissprot-ID	Swissprot-Score	Swissprot-Evalue	Swissprot-annotation	COG-Protein-or-Domain	COG-Score	COG-Evalue	COG-ID	COG-Function-Description	KO_id	KEGG-Evalue	KEGG-Score	KEGG-Gene	ko_definition
comp105308_c0_seq5	1433	2.79835	6.05855	9.89835	6.1511	1.7678	6.16505	9.16655	B3	sp|Q8S2E6|Y1235_ORYSJ	69.7	1e-12	B3 domain-containing protein Os01g0723500 OS=Oryza sativa subsp. japonica GN=Os01g0723500 PE=2 SV=1	--	--	--	--	--	--	--	--	--	--
comp105308_c1_seq2	724	1.02155	6.0957	9.0997	3.7962	0.6665	5.9808	5.26425	B3	sp|Q9ZSH7|Y4158_ARATH	63.2	4e-12	B3 domain-containing protein At4g01580 OS=Arabidopsis thaliana GN=At4g01580 PE=2 SV=1	--	--	--	--	--	--	--	--	--	--
comp107425_c0_seq6	882	2.48725	9.8238	4.9055	18.8451	11.0777	4.9119	8.10465	B3	sp|Q7XLP4|Y4869_ORYSJ	94.4	4e-23	B3 domain-containing protein Os04g0386900 OS=Oryza sativa subsp. japonica GN=Os04g0386900 PE=2 SV=3	--	--	--	--	--	--	--	--	--	--
comp105310_c0_seq4	575	52.0994	30.8595	28.6435	28.679	48.1449	27.2548	27.1683	BBR-BPC	sp|Q9LDE2|BPC2_ARATH	124	7e-35	Protein BASIC PENTACYSTEINE2 OS=Arabidopsis thaliana GN=BPC2 PE=1 SV=1	--	--	--	--	--	--	--	--	--	--
comp107359_c0_seq9	318	33.4965	19.6306	23.1286	13.515	3.7932	31.7244	15.8723	bHLH	sp|Q9SX31|PERK9_ARATH	45.8	7e-07	Proline-rich receptor-like protein kinase PERK9 OS=Arabidopsis thaliana GN=PERK9 PE=2 SV=1	--	--	--	--	--	--	--	--	--	--
comp107989_c0_seq1	678	2.08525	17.1135	13.289	42.614	27.4866	8.73955	7.6314	bHLH	sp|Q9CA64|BH135_ARATH	106	1e-29	Transcription factor bHLH135 OS=Arabidopsis thaliana GN=BHLH135 PE=1 SV=1	--	--	--	--	--	--	--	--	--	--
comp113917_c0_seq9	797	6.7991	0.01	5.49715	0.0727	0.01	2.0011	1.23195	bHLH	sp|Q9M1K1|ORG2_ARATH	67.8	1e-22	Transcription factor ORG2 OS=Arabidopsis thaliana GN=ORG2 PE=1 SV=1	--	--	--	--	--	--	--	--	--	--
comp114538_c0_seq3	2563	1.77465	1.5177	1.6406	5.053	6.7301	2.8468	1.6808	bHLH	sp|Q8GY61|BH063_ARATH	209	1e-60	Transcription factor bHLH63 OS=Arabidopsis thaliana GN=BHLH63 PE=2 SV=1	--	--	--	--	--	K12126	6e-16	83.2	aly:ARALYDRAFT_471048	phytochrome-interacting factor 3
comp115633_c0_seq1	1079	20.9184	9.23765	12.0257	3.76125	2.1801	22.6579	8.8068	bHLH	sp|Q9C7T4|BH096_ARATH	181	2e-54	Transcription factor bHLH96 OS=Arabidopsis thaliana GN=BHLH96 PE=2 SV=1	--	--	--	--	--	K13422	3e-07	53.5	sbi:SORBI_01g028230	transcription factor MYC2
comp116466_c0_seq1	1016	9.70155	7.81655	4.76755	5.22435	10.0327	8.3579	6.74985	bHLH	sp|Q39204|RAP1_ARATH	311	2e-101	Transcription factor MYC2 OS=Arabidopsis thaliana GN=RAP1 PE=1 SV=2	--	--	--	--	--	K13422	2e-126	377	rcu:RCOM_0864470	transcription factor MYC2
comp116708_c0_seq1	492	17.4971	17.9343	15.2187	21.8738	27.2135	18.5347	18.4787	bHLH	sp|Q8RXS6|INO80_ARATH	100	3e-25	DNA helicase INO80 OS=Arabidopsis thaliana GN=INO80 PE=2 SV=2	YBR245c	105	3e-26	COG0553	Superfamily II DNA/RNA helicases, SNF2 family	K14439	3e-102	310	pop:POPTR_566361	SWI/SNF-related matrix-associated actin-dependent regulator of chromatin subfamily A containing DEAD/H box 1 [EC:3.6.4.12]
comp116708_c0_seq11	688	2.30375	5.2587	3.05995	4.72345	8.6788	3.3127	3.4536	bHLH	sp|Q7G8Y3|ISW2_ORYSJ	101	2e-24	Probable chromatin-remodeling complex ATPase chain OS=Oryza sativa subsp. japonica GN=Os01g0367900 PE=2 SV=2	YBR245c	103	9e-25	COG0553	Superfamily II DNA/RNA helicases, SNF2 family	K14439	5e-131	387	pop:POPTR_566361	SWI/SNF-related matrix-associated actin-dependent regulator of chromatin subfamily A containing DEAD/H box 1 [EC:3.6.4.12]
comp97632_c0_seq1	595	10.4773	5.7428	8.82875	4.5386	1.4193	6.89325	5.56355	bHLH	sp|Q8W2F1|BH012_ARATH	90.9	2e-21	Transcription factor MYC1 OS=Arabidopsis thaliana GN=BHLH12 PE=1 SV=1	--	--	--	--	--	--	--	--	--	--
comp97632_c1_seq1	660	8.2255	4.4564	7.1704	3.39325	0.63975	4.8354	7.6079	bHLH	sp|Q8W2F1|BH012_ARATH	92.8	9e-22	Transcription factor MYC1 OS=Arabidopsis thaliana GN=BHLH12 PE=1 SV=1	--	--	--	--	--	--	--	--	--	--
comp98457_c0_seq1	1683	0.67265	0.8326	3.01735	1.05675	0.4659	0.7113	0.25405	bHLH	sp|Q66GR3|BH130_ARATH	300	2e-97	Transcription factor bHLH130 OS=Arabidopsis thaliana GN=BHLH130 PE=1 SV=1	--	--	--	--	--	K12126	7e-08	56.6	aly:ARALYDRAFT_471048	phytochrome-interacting factor 3
comp105516_c0_seq5	1121	0.2648	0.27605	0.31085	1.13485	2.4749	0.66105	0.82875	bZIP	sp|Q93ZE2|TGA7_ARATH	253	3e-81	Transcription factor TGA7 OS=Arabidopsis thaliana GN=TGA7 PE=1 SV=1	--	--	--	--	--	K14431	3e-108	322	vvi:100255706	transcription factor TGA
comp113795_c0_seq2	2346	1067.64	667.729	476.921	459.903	108.98	968.811	654.291	bZIP	sp|P24068|OCS1_MAIZE	92	1e-21	Ocs element-binding factor 1 OS=Zea mays GN=OBF1 PE=2 SV=2	--	--	--	--	--	K04371	4e-50	186	vvi:100254083	extracellular signal-regulated kinase 1/2 [EC:2.7.11.24]
comp117781_c0_seq2	483	5.5417	7.1374	10.6384	16.7423	23.6001	8.9664	8.5149	bZIP	--	--	--	--	--	--	--	--	--	--	--	--	--	--
comp104663_c1_seq1	1288	50.1998	58.5304	38.1711	76.1985	15.313	63.7971	38.786	C2H2	sp|Q39261|ZFP2_ARATH	120	1e-32	Zinc finger protein 2 OS=Arabidopsis thaliana GN=ZFP2 PE=2 SV=1	--	--	--	--	--	--	--	--	--	--
comp104688_c0_seq1	1096	56.2243	32.2561	56.3631	23.9114	23.2769	29.8467	29.1764	C2H2	sp|Q9C8N5|STOP1_ARATH	194	4e-58	Protein SENSITIVE TO PROTON RHIZOTOXICITY 1 OS=Arabidopsis thaliana GN=STOP1 PE=2 SV=1	--	--	--	--	--	K00850	8e-06	48.9	osa:4336113	6-phosphofructokinase [EC:2.7.1.11]
comp106665_c0_seq1	1058	28.7807	27.4159	22.5828	12.9673	40.7024	21.007	29.0915	C2H2	sp|Q96289|ZAT10_ARATH	201	2e-63	Zinc finger protein ZAT10 OS=Arabidopsis thaliana GN=ZAT10 PE=2 SV=1	--	--	--	--	--	K14709	1e-08	58.5	vcn:VOLCADRAFT_104214	solute carrier family 39 (zinc transporter), member 1/2/3
comp106986_c3_seq89	1032	2.3402	1.61415	1.9214	6.0733	6.9546	4.30685	1.41195	C2H2	--	--	--	--	--	--	--	--	--	K15015	3e-27	113	vvi:100265815	solute carrier family 32 (vesicular inhibitory amino acid transporter)
comp111589_c0_seq12	460	7.05505	9.1792	6.61315	8.36265	18.6184	7.5578	8.06805	C2H2	sp|Q9LK03|PERK2_ARATH	79	9e-18	Proline-rich receptor-like protein kinase PERK2 OS=Arabidopsis thaliana GN=PERK2 PE=2 SV=3	YLR090w	75.1	6e-16	COG0484	DnaJ-class molecular chaperone with C-terminal Zn finger domain	K09506	9e-60	196	gmx:100788305	DnaJ homolog subfamily A member 5
comp111589_c0_seq3	567	8.4835	10.6553	7.8307	13.8087	18.083	8.4421	9.7955	C2H2	sp|Q9FPQ6|GP1_CHLRE	89.7	5e-21	Vegetative cell wall protein gp1 OS=Chlamydomonas reinhardtii GN=GP1 PE=2 SV=1	YLR090w	75.1	2e-15	COG0484	DnaJ-class molecular chaperone with C-terminal Zn finger domain	K09506	1e-78	247	gmx:100788305	DnaJ homolog subfamily A member 5
comp99624_c1_seq1	430	2.64435	2.93245	0.6769	3.23975	5.47025	0.6633	0.8837	C2H2	sp|Q42410|ZAT12_ARATH	42.7	4e-10	Zinc finger protein ZAT12 OS=Arabidopsis thaliana GN=ZAT12 PE=2 SV=1	--	--	--	--	--	--	--	--	--	--
comp99624_c1_seq3	422	3.2074	7.1788	2.0872	7.1874	22.7246	1.48585	2.1891	C2H2	sp|Q42410|ZAT12_ARATH	84.7	1e-21	Zinc finger protein ZAT12 OS=Arabidopsis thaliana GN=ZAT12 PE=2 SV=1	--	--	--	--	--	--	--	--	--	--
comp105507_c1_seq26	581	38.3043	31.7779	16.7203	57.0783	34.0489	27.1674	19.8459	C3H	sp|Q6K4V3|C3H15_ORYSJ	46.2	4e-06	Zinc finger CCCH domain-containing protein 15 OS=Oryza sativa subsp. japonica GN=Os02g0301000 PE=2 SV=1	--	--	--	--	--	K13127	2e-08	54.3	rcu:RCOM_0693420	RING finger protein 113A
comp111938_c2_seq3	474	11.1352	18.1852	9.4824	25.1437	40.5902	12.5051	14.4349	C3H	sp|Q93ZS9|C3H47_ARATH	97.8	3e-24	Zinc finger CCCH domain-containing protein 47 OS=Arabidopsis thaliana GN=At3g55980 PE=2 SV=1	--	--	--	--	--	--	--	--	--	--
comp114775_c0_seq23	413	23.5742	0.2801	13.7304	1.7445	1.89885	8.83275	2.6207	C3H	sp|O82199|C3H20_ARATH	61.2	7e-12	Zinc finger CCCH domain-containing protein 20 OS=Arabidopsis thaliana GN=At2g19810 PE=2 SV=1	--	--	--	--	--	--	--	--	--	--
comp112422_c0_seq1	460	1.7501	3.7188	6.60115	2.11395	0.01	3.593	1.72145	CO-like	sp|Q8RWD0|COL16_ARATH	135	1e-38	Zinc finger protein CONSTANS-LIKE 16 OS=Arabidopsis thaliana GN=COL16 PE=2 SV=2	--	--	--	--	--	K12135	8e-13	65.1	ath:AT5G15840	zinc finger protein CONSTANS
comp95666_c0_seq1	1604	9.9815	2.2682	9.03875	3.28085	1.91765	4.156	5.3911	DBB	sp|Q9FPN0|NEC1_PETHY	124	1e-53	Bidirectional sugar transporter NEC1 OS=Petunia hybrida GN=NEC1 PE=2 SV=1	--	--	--	--	--	K15382	1e-61	138	vvi:100267921	solute carrier family 50 (sugar transporter)
comp106231_c0_seq3	471	28.5016	8.8635	15.6287	12.2429	3.07305	12.944	9.2029	E2F/DP	--	--	--	--	--	--	--	--	--	--	--	--	--	--
comp106597_c1_seq12	1838	0.5092	0.76945	0.3186	1.53645	2.95315	0.46495	0.68935	ERF	sp|Q9SKT1|ERF53_ARATH	226	1e-68	Ethylene-responsive transcription factor ERF053 OS=Arabidopsis thaliana GN=ERF053 PE=2 SV=1	--	--	--	--	--	K09286	1e-63	212	ath:AT4G28140	EREBP-like factor
comp107857_c0_seq3	461	34.8391	15.0062	20.1519	9.4865	4.97165	21.5117	16.3881	ERF	--	--	--	--	--	--	--	--	--	--	--	--	--	--
comp115178_c0_seq4	1676	3.8067	2.4952	2.6793	1.9209	5.43395	2.14145	3.01755	ERF	sp|O04682|PTI6_SOLLC	194	5e-58	Pathogenesis-related genes transcriptional activator PTI6 OS=Solanum lycopersicum GN=PTI6 PE=2 SV=1	--	--	--	--	--	K09286	1e-55	190	vvi:100246641	EREBP-like factor
comp93120_c0_seq1	973	0.2844	0.269	1.2563	1.0693	6.199	1.347	0.72725	ERF	sp|Q40479|ERF2_TOBAC	179	4e-55	Ethylene-responsive transcription factor 2 OS=Nicotiana tabacum GN=ERF2 PE=2 SV=1	--	--	--	--	--	K09286	6e-47	160	ath:AT4G17500	EREBP-like factor
comp107661_c0_seq1	1864	0.01	0.0729	0.0623	0.5974	1.29435	0.30565	0.06235	G2-like	sp|Q9SAK5|APL_ARATH	378	6e-127	Myb family transcription factor APL OS=Arabidopsis thaliana GN=APL PE=2 SV=2	--	--	--	--	--	K14491	1e-12	70.1	ppp:PHYPADRAFT_152341	two-component response regulator ARR-B family
comp113314_c0_seq1	760	3.45595	0.01	4.45485	0.01	0.01	1.79885	1.6322	GeBP	--	--	--	--	--	--	--	--	--	--	--	--	--	--
comp111156_c0_seq1	1938	42.2483	10.0565	10.1951	7.0363	2.55175	17.9372	13.6972	GRAS	sp|Q9SZF7|SHR_ARATH	632	0	Protein SHORT-ROOT OS=Arabidopsis thaliana GN=SHR PE=1 SV=1	--	--	--	--	--	K14494	2e-45	170	aly:ARALYDRAFT_475738	DELLA protein
comp111209_c0_seq1	1641	61.528	18.6213	15.916	10.2793	2.49915	28.0586	19.4128	GRAS	sp|Q9SZF7|SHR_ARATH	563	0	Protein SHORT-ROOT OS=Arabidopsis thaliana GN=SHR PE=1 SV=1	--	--	--	--	--	K14494	4e-46	170	gmx:547718	DELLA protein
comp115540_c0_seq2	1878	4.92155	8.2011	4.1096	8.85465	8.7352	6.43365	5.42575	GRAS	sp|O81316|SCL6_ARATH	59.3	5e-09	Scarecrow-like protein 6 OS=Arabidopsis thaliana GN=SCL6 PE=1 SV=1	--	--	--	--	--	K14486	9e-06	50.4	ath:AT5G20730	auxin response factor
comp116924_c0_seq2	407	8.2089	10.5699	8.18945	9.11735	22.0807	12.8778	12.3886	GRAS	sp|Q9XE58|SCL14_ARATH	107	8e-28	Scarecrow-like protein 14 OS=Arabidopsis thaliana GN=SCL14 PE=2 SV=2	--	--	--	--	--	--	--	--	--	--
comp117753_c0_seq8	214	4.34975	43.1579	17.2101	27.9109	54.1129	15.9796	44.0859	GRAS	--	--	--	--	--	--	--	--	--	--	--	--	--	--
comp93108_c0_seq1	398	20.1389	31.0098	28.4716	38.5913	49.2496	21.4791	36.292	GRAS	sp|Q9XE58|SCL14_ARATH	161	3e-47	Scarecrow-like protein 14 OS=Arabidopsis thaliana GN=SCL14 PE=2 SV=2	--	--	--	--	--	K14494	6e-11	59.7	ath:AT1G66350	DELLA protein
comp107922_c1_seq1	1495	61.0617	10.5739	9.65245	4.152	1.8558	28.1698	12.3846	HD-ZIP	sp|Q05466|HAT4_ARATH	325	3e-109	Homeobox-leucine zipper protein HAT4 OS=Arabidopsis thaliana GN=HAT4 PE=1 SV=1	ECU03g1170	50.4	2e-06	COG5576	Homeodomain-containing transcription factor	K09338	9e-109	325	ath:AT4G16780	homeobox-leucine zipper protein
comp111382_c1_seq2	1487	6.69595	31.2797	33.1529	27.4734	8.63965	24.1022	21.205	HD-ZIP	sp|Q02283|HAT5_ARATH	157	3e-44	Homeobox-leucine zipper protein HAT5 OS=Arabidopsis thaliana GN=HAT5 PE=1 SV=1	ECU03g1170	54.7	8e-08	COG5576	Homeodomain-containing transcription factor	K09338	7e-44	157	ath:AT3G01470	homeobox-leucine zipper protein
comp111382_c1_seq3	1604	137.195	143.658	123.426	94.0458	35.1945	114.002	78.3289	HD-ZIP	sp|Q02283|HAT5_ARATH	159	1e-44	Homeobox-leucine zipper protein HAT5 OS=Arabidopsis thaliana GN=HAT5 PE=1 SV=1	ECU03g1170	54.7	9e-08	COG5576	Homeodomain-containing transcription factor	K09338	3e-44	159	ath:AT3G01470	homeobox-leucine zipper protein
comp101317_c0_seq1	1671	11.8455	23.5519	23.8681	28.356	10.6476	22.4403	10.0723	HD-ZIP	sp|Q9M276|ATB12_ARATH	234	1e-73	Homeobox-leucine zipper protein ATHB-12 OS=Arabidopsis thaliana GN=ATHB-12 PE=2 SV=1	ECU03g1170	50.1	3e-06	COG5576	Homeodomain-containing transcription factor	K09338	2e-73	234	aly:ARALYDRAFT_486694	homeobox-leucine zipper protein
comp103520_c0_seq3	243	20.7888	79.1569	33.4421	112.264	85.3804	38.2223	9.1903	HSF	sp|Q6Z9C8|HFB2B_ORYSJ	107	1e-29	Heat stress transcription factor B-2b OS=Oryza sativa subsp. japonica GN=HSFB2B PE=2 SV=1	SPAC2E12.02.02	53.5	2e-09	COG5169	Heat shock transcription factor	--	--	--	--	--
comp103520_c0_seq4	314	0.01	0.1842	0.18715	4.6372	10.5638	0.18165	0.185	HSF	sp|Q9SCW4|HFB2A_ARATH	71.2	5e-16	Heat stress transcription factor B-2a OS=Arabidopsis thaliana GN=HSFB2A PE=2 SV=1	--	--	--	--	--	--	--	--	--	--
comp103520_c0_seq5	288	3.7385	15.5801	7.10345	48.3717	52.9813	10.0908	2.78595	HSF	--	--	--	--	--	--	--	--	--	--	--	--	--	--
comp106069_c0_seq6	1416	1.1868	4.92115	4.13165	10.4698	8.68905	4.587	4.09015	HSF	sp|Q9LUH8|HFA6B_ARATH	278	3e-89	Heat stress transcription factor A-6b OS=Arabidopsis thaliana GN=HSFA6b PE=2 SV=1	YGL073w	60.1	6e-09	COG5169	Heat shock transcription factor	--	--	--	--	--
comp112981_c1_seq4	203	5.7007	20.4012	9.76785	70.2262	266.503	18.8092	7.9588	HSF	--	--	--	--	--	--	--	--	--	--	--	--	--	--
comp116537_c1_seq4	1259	0.37165	1.0532	0.3262	3.5317	11.9281	0.58885	0.2893	HSF	sp|O80982|HSFA2_ARATH	339	7e-115	Heat stress transcription factor A-2 OS=Arabidopsis thaliana GN=HSFA2 PE=1 SV=1	SPAC2E12.02.02	97.4	4e-21	COG5169	Heat shock transcription factor	--	--	--	--	--
comp90251_c0_seq1	881	0.26275	0.2741	0.8601	0.13155	21.4288	0.0646	1.35445	HSF	sp|Q8GYY1|HSFA3_ARATH	131	3e-35	Heat stress transcription factor A-3 OS=Arabidopsis thaliana GN=HSFA3 PE=2 SV=2	SPAC2E12.02.02	72	2e-13	COG5169	Heat shock transcription factor	--	--	--	--	--
comp90251_c0_seq2	902	0.1227	0.01	0.06515	0.01	1.8724	0.18935	0.3864	HSF	sp|Q8GYY1|HSFA3_ARATH	243	3e-78	Heat stress transcription factor A-3 OS=Arabidopsis thaliana GN=HSFA3 PE=2 SV=2	YGL073w	89.4	3e-19	COG5169	Heat shock transcription factor	--	--	--	--	--
comp96115_c0_seq2	703	4.18695	14.4171	6.6423	27.9081	15.4429	9.0736	2.7561	HSF	sp|Q6Z9C8|HFB2B_ORYSJ	97.1	2e-23	Heat stress transcription factor B-2b OS=Oryza sativa subsp. japonica GN=HSFB2B PE=2 SV=1	YGL073w	53.1	2e-07	COG5169	Heat shock transcription factor	--	--	--	--	--
comp98269_c0_seq2	1378	0.701	2.7116	1.78365	6.1535	4.5518	2.64645	0.6092	HFB2A	sp|Q6Z9C8|HFB2B_ORYSJ	97.1	7e-22	Heat stress transcription factor B-2b OS=Oryza sativa subsp. japonica GN=HSFB2B PE=2 SV=1	YGL073w	53.1	9e-07	COG5169	Heat shock transcription factor	--	--	--	--	--
comp98269_c0_seq3	279	3.48045	19.7885	6.69815	43.6382	50.1538	22.0567	2.6113	HSF	sp|Q6Z9C8|HFB2B_ORYSJ	107	3e-29	Heat stress transcription factor B-2b OS=Oryza sativa subsp. japonica GN=HSFB2B PE=2 SV=1	SPAC2E12.02.02	63.5	9e-13	COG5169	Heat shock transcription factor	--	--	--	--	--
comp103251_c0_seq2	1023	6.70865	7.5581	13.641	3.88585	4.893	11.6426	11.0082	LBD	sp|Q9FN11|LBD37_ARATH	198	4e-62	LOB domain-containing protein 37 OS=Arabidopsis thaliana GN=LBD37 PE=2 SV=1	--	--	--	--	--	K01955	1e-06	51.6	vvi:100262205	carbamoyl-phosphate synthase large subunit [EC:6.3.5.5]
comp89809_c0_seq2	963	5.15675	0.12015	3.8891	0.12035	0.01	1.83425	1.53485	LBD	sp|Q9SHE9|LBD4_ARATH	221	1e-72	LOB domain-containing protein 4 OS=Arabidopsis thaliana GN=LBD4 PE=2 SV=1	--	--	--	--	--	K01955	6e-45	165	vvi:100262205	carbamoyl-phosphate synthase large subunit [EC:6.3.5.5]
comp103101_c0_seq4	754	16.3953	3.47315	11.3261	1.6672	0.47995	11.0363	6.81295	MIKC	sp|Q40170|AGL8_SOLLC	67.4	2e-13	Agamous-like MADS-box protein AGL8 homolog OS=Solanum lycopersicum GN=TDR4 PE=2 SV=1	--	--	--	--	--	K09264	6e-14	70.5	bdi:100842079	MADS-box transcription factor, plant
comp104579_c0_seq6	1070	2.5204	6.24765	7.32215	4.97945	16.2331	3.88825	4.7119	MIKC	sp|Q03489|AGL9_PETHY	153	1e-44	Agamous-like MADS-box protein AGL9 homolog OS=Petunia hybrida GN=FBP2 PE=1 SV=2	SPBC317.01	60.1	2e-09	COG5068	Regulator of arginine metabolism and related MADS box-containing transcription factors	K09264	1e-35	131	vvi:100232867	MADS-box transcription factor, plant
comp114208_c0_seq4	1669	15.01	7.2024	13.6776	8.8103	4.5892	12.2927	11.2393	MIKC	sp|Q43585|AG_TOBAC	317	2e-105	Floral homeotic protein AGAMOUS OS=Nicotiana tabacum GN=AG1 PE=2 SV=1	YPL089c	71.2	3e-12	COG5068	Regulator of arginine metabolism and related MADS box-containing transcription factors	K09264	5e-108	324	pop:POPTR_758707	MADS-box transcription factor, plant
comp78513_c1_seq1	760	4.98505	0.17885	6.0004	0.39445	0.23815	1.6505	1.1184	MIKC	sp|Q41276|AP1_SINAL	251	5e-84	Floral homeotic protein APETALA 1 OS=Sinapis alba GN=AP1 PE=2 SV=1	--	--	--	--	--	K09264	2e-86	258	vvi:100232952	MADS-box transcription factor, plant
comp98016_c0_seq1	987	9.98645	7.718	5.2172	2.73355	15.7041	6.87055	6.36535	MIKC	sp|Q6EU39|MADS6_ORYSJ	293	2e-99	MADS-box transcription factor 6 OS=Oryza sativa subsp. japonica GN=MADS6 PE=1 SV=1	YBR182c	76.3	9e-15	COG5068	Regulator of arginine metabolism and related MADS box-containing transcription factors	K09264	5e-126	361	vvi:100232868	MADS-box transcription factor, plant
comp104920_c0_seq2	1256	9.3457	5.8313	9.3991	1.10915	2.9292	7.7115	7.98575	MYB	sp|P81393|MYB08_ANTMA	340	1e-116	Myb-related protein 308 OS=Antirrhinum majus GN=MYB308 PE=2 SV=1	ECU11g1690	107	2e-26	COG5147	Myb superfamily proteins, including transcription factors and mRNA splicing factors	K09422	6e-136	391	rcu:RCOM_0491270	myb proto-oncogene protein, plant
comp106214_c0_seq1	2108	17.0345	37.1007	35.611	45.3819	61.6863	23.7343	24.9814	MYB86	sp|Q8LPH6|MYB86_ARATH	264	5e-82	Transcription factor MYB86 OS=Arabidopsis thaliana GN=MYB86 PE=2 SV=1	ECU11g1690	117	3e-29	COG5147	Myb superfamily proteins, including transcription factors and mRNA splicing factors	K09422	1e-145	433	pop:POPTR_581592	myb proto-oncogene protein, plant
comp117431_c0_seq30	570	6.0819	4.7135	4.5182	12.5825	11.2156	4.79885	2.90875	MYB	sp|Q7XBH4|MYB4_ORYSJ	35	8e-06	Myb-related protein Myb4 OS=Oryza sativa subsp. japonica GN=MYB4 PE=2 SV=2	--	--	--	--	--	K09422	2e-09	44.3	vvi:100246583	myb proto-oncogene protein, plant
comp97540_c0_seq1	1269	5.9036	6.4131	14.2678	5.18325	4.23	5.61395	9.9388	MYB	sp|Q38850|MYB5_ARATH	164	5e-48	Transcription repressor MYB5 OS=Arabidopsis thaliana GN=MYB5 PE=1 SV=1	ECU11g1690	93.2	2e-21	COG5147	Myb superfamily proteins, including transcription factors and mRNA splicing factors	K09422	1e-127	372	pop:POPTR_572225	myb proto-oncogene protein, plant
comp96526_c0_seq2	723	46.8694	78.2956	21.2605	14.5192	0.58405	90.4099	7.7774	MYB_related	sp|F4JVB8|RADL1_ARATH	118	5e-34	Protein RADIALIS-like 1 OS=Arabidopsis thaliana GN=RL1 PE=2 SV=1	--	--	--	--	--	--	--	--	--	--
comp93573_c0_seq1	527	0.7829	6.8268	7.5199	3.5564	0.01	4.4338	7.8131	MYB_related	sp|Q1G3C4|RADL4_ARATH	115	3e-34	Protein RADIALIS-like 4 OS=Arabidopsis thaliana GN=RL4 PE=2 SV=1	--	--	--	--	--	K09522	9e-06	46.2	gmx:100806665	DnaJ homolog subfamily C member 2
comp102841_c0_seq6	555	2.4567	3.7805	12.3164	4.40735	3.6946	6.7782	3.41555	MYB_related	sp|O22059|CPC_ARATH	124	4e-37	Transcription factor CPC OS=Arabidopsis thaliana GN=CPC PE=1 SV=1	--	--	--	--	--	K09422	3e-43	140	rcu:RCOM_0719860	myb proto-oncogene protein, plant
comp104307_c1_seq3	1213	27.734	6.5292	16.0322	5.12975	2.68495	13.5789	7.81195	NAC	--	--	--	--	--	--	--	--	--	--	--	--	--	--
comp107449_c0_seq2	510	7.90235	13.9811	6.8853	18.9232	15.3733	8.602	20.0001	NAC	--	--	--	--	--	--	--	--	--	--	--	--	--	--
comp112049_c0_seq1	785	26.5163	22.7884	20.0367	30.2652	58.7006	17.8555	31.9059	NAC	sp|Q8GY42|NAC25_ARATH	266	7e-89	NAC transcription factor 25 OS=Arabidopsis thaliana GN=NAC025 PE=2 SV=1	XF0818	78.2	8e-16	COG2730	Endoglucanase	K13195	1e-24	97.4	pop:POPTR_712972	cold-inducible RNA-binding protein
comp112948_c0_seq1	568	11.4095	10.0687	5.1318	11.8507	14.0157	6.5203	6.36635	NAC	--	--	--	--	--	--	--	--	--	--	--	--	--	--
comp112948_c0_seq12	440	26.2886	19.7811	9.69655	23.7029	22.4788	8.15805	12.4184	NAC	sp|Q7GCL7|NAC74_ORYSJ	44.7	6e-06	NAC domain-containing protein 74 OS=Oryza sativa subsp. japonica GN=NAC74 PE=2 SV=1	--	--	--	--	--	--	--	--	--	--
comp116052_c0_seq12	831	28.8628	7.21795	3.09165	7.34825	7.69335	5.2804	4.9044	NAC	sp|Q9ZT16|AGP4_ARATH	47.8	6e-07	Classical arabinogalactan protein 4 OS=Arabidopsis thaliana GN=AGP4 PE=1 SV=1	ECU03g0290	54.3	1e-07	COG0086	DNA-directed RNA polymerase, beta' subunit/160 kD subunit	K13127	1e-19	89.4	vvi:100251778	RING finger protein 113A
comp116091_c0_seq3	957	38.8487	46.5964	30.7695	52.7736	62.7674	32.9901	35.4771	NAC	sp|Q84K00|NAC78_ARATH	330	8e-110	NAC domain-containing protein 78 OS=Arabidopsis thaliana GN=NAC078 PE=2 SV=2	--	--	--	--	--	--	--	--	--	--
comp116091_c0_seq4	839	5.04935	10.0481	4.3147	8.58735	10.352	4.7555	6.80835	NAC	sp|Q84K00|NAC78_ARATH	319	4e-106	NAC domain-containing protein 78 OS=Arabidopsis thaliana GN=NAC078 PE=2 SV=2	--	--	--	--	--	--	--	--	--	--
comp96399_c0_seq1	480	15.388	23.1637	6.5738	17.739	28.5219	7.8343	6.03845	NAC	sp|O49255|NAC29_ARATH	64.7	5e-13	NAC transcription factor 29 OS=Arabidopsis thaliana GN=NAC029 PE=2 SV=1	--	--	--	--	--	--	--	--	--	--
comp97619_c0_seq1	602	110.241	125.606	90.8265	134.027	166.407	98.7344	93.0212	NAC	sp|Q84K00|NAC78_ARATH	228	5e-72	NAC domain-containing protein 78 OS=Arabidopsis thaliana GN=NAC078 PE=2 SV=2	--	--	--	--	--	--	--	--	--	--
comp99827_c1_seq42	510	16.1803	0.7996	7.67695	0.2272	0.3548	2.2363	1.2007	NAC	--	--	--	--	--	--	--	--	--	--	--	--	--	--
comp117859_c1_seq13	1424	22.2142	26.9141	28.428	30.0585	49.4684	20.8909	29.5261	NF-X1	sp|Q9SY59|NFXL1_ARATH	581	0	NF-X1-type zinc finger protein NFXL1 OS=Arabidopsis thaliana GN=NFXL1 PE=2 SV=1	--	--	--	--	--	K12236	0	714	pop:POPTR_569357	transcriptional repressor NF-X1 [EC:6.3.2.-]
comp107691_c0_seq1	612	9.7099	37.5448	30.8261	22.8207	7.588	36.1354	14.9168	NF-YB	sp|O23310|NFYB3_ARATH	218	3e-73	Nuclear transcription factor Y subunit B-3 OS=Arabidopsis thaliana GN=NFYB3 PE=2 SV=1	YBL021c	132	7e-39	COG2036	Histones H3 and H4	K08065	2e-75	226	gmx:100813169	nuclear transcription Y subunit beta
comp111183_c0_seq8	1372	5.035	2.8921	3.02455	2.21985	0.35175	2.98975	1.416	NF-YC	sp|Q8L4B2|NFYC9_ARATH	289	2e-96	Nuclear transcription factor Y subunit C-9 OS=Arabidopsis thaliana GN=NFYC9 PE=2 SV=1	YOR358w	136	9e-37	COG5208	CCAAT-binding factor, subunit C	K03506	5e-07	51.6	olu:OSTLU_19031	DNA polymerase epsilon subunit 4 [EC:2.7.7.7]
comp103156_c0_seq2	1921	18.8837	4.73855	6.2411	1.6405	0.87905	9.66985	6.7413	SBP	sp|Q0J0K1|SPL18_ORYSJ	169	7e-46	Squamosa promoter-binding-like protein 18 OS=Oryza sativa subsp. japonica GN=SPL18 PE=2 SV=1	--	--	--	--	--	--	--	--	--	--
comp106848_c0_seq3	1339	2.46115	3.46335	1.4416	4.31585	4.0988	2.04235	2.87835	SRS	--	--	--	--	--	--	--	--	--	--	--	--	--	--
comp117373_c0_seq8	736	55.189	36.1487	34.1273	24.8152	11.2266	44.5169	35.2692	TALE	sp|O04135|KNAP2_MALDO	46.2	8e-06	Homeobox protein knotted-1-like 2 OS=Malus domestica PE=2 SV=1	--	--	--	--	--	--	--	--	--	--
comp119489_c0_seq12	2365	1.0084	5.9003	3.0584	7.71625	5.55945	4.3381	3.38415	TALE	sp|Q9LZM8|BLH9_ARATH	238	6e-69	BEL1-like homeodomain protein 9 OS=Arabidopsis thaliana GN=BLH9 PE=1 SV=1	--	--	--	--	--	--	--	--	--	--
comp95075_c0_seq1	1323	10.3445	3.0123	4.6426	4.37005	0.3646	7.45115	2.93695	TALE	sp|Q7GDL5|KNOSA_ORYSJ	317	2e-106	Homeobox protein knotted-1-like 10 OS=Oryza sativa subsp. japonica GN=OSH71 PE=2 SV=1	--	--	--	--	--	--	--	--	--	--
comp104638_c0_seq1	1003	6.56145	0.01	4.13035	0.01	0.01	3.35245	1.4527	TCP	sp|Q9FMX2|TCP7_ARATH	276	7e-93	Transcription factor TCP7 OS=Arabidopsis thaliana GN=TCP7 PE=2 SV=1	YPO2725	70.1	2e-12	COG3501	Uncharacterized protein conserved in bacteria	K03006	1e-13	73.6	smo:SELMODRAFT_110201	DNA-directed RNA polymerase II subunit RPB1 [EC:2.7.7.6]
comp102794_c0_seq3	958	2.91495	0.01	2.0142	0.01	0.01	0.9521	0.12675	Trihelix	--	--	--	--	--	--	--	--	--	--	--	--	--	--
comp104038_c0_seq3	504	170.551	289.08	177.998	338.472	419.546	181.146	230.917	Trihelix	--	--	--	--	--	--	--	--	--	K11279	7e-06	46.2	vvi:100261732	nucleosome assembly protein 1-like 1
comp105347_c0_seq1	687	7.2358	27.283	8.92955	29.632	46.3543	15.0108	21.0951	Trihelix	sp|Q9C882|GTL1_ARATH	115	1e-29	Trihelix transcription factor GTL1 OS=Arabidopsis thaliana GN=GTL1 PE=1 SV=2	--	--	--	--	--	--	--	--	--	--
comp105347_c0_seq3	905	0.62265	3.5887	1.61115	5.40295	7.73065	1.5116	2.2519	Trihelix	sp|Q9C882|GTL1_ARATH	115	9e-29	Trihelix transcription factor GTL1 OS=Arabidopsis thaliana GN=GTL1 PE=1 SV=2	--	--	--	--	--	--	--	--	--	--
comp108568_c0_seq2	2140	8.41015	6.4031	8.41185	4.06125	3.18465	7.6168	6.92945	Trihelix	--	--	--	--	--	--	--	--	--	K12811	7e-07	54.3	rcu:RCOM_0075460	ATP-dependent RNA helicase DDX46/PRP5 [EC:3.6.4.13]
comp105068_c0_seq1	7448	0.6276	0.25395	1.27125	0.3565	2.52645	0.68845	0.7655	Whirly	--	--	--	--	--	--	--	--	--	--	--	--	--	--
comp94915_c0_seq2	1284	11.9128	4.6613	13.1529	4.6754	25.4596	10.5643	9.9217	Whirly	--	--	--	--	--	--	--	--	--	--	--	--	--	--
comp103065_c0_seq2	1271	17.5923	11.5785	13.833	11.5255	5.4571	13.6775	10.75	WRKY	sp|Q9SVB7|WRK13_ARATH	204	2e-62	Probable WRKY transcription factor 13 OS=Arabidopsis thaliana GN=WRKY13 PE=2 SV=1	--	--	--	--	--	K13424	4e-26	112	sbi:SORBI_09g023270	WRKY transcription factor 33
comp103065_c0_seq3	1287	9.6368	20.3355	4.138	20.2845	10.3567	11.3795	16.9206	WRKY	sp|Q9SVB7|WRK13_ARATH	200	4e-61	Probable WRKY transcription factor 13 OS=Arabidopsis thaliana GN=WRKY13 PE=2 SV=1	--	--	--	--	--	K13424	7e-27	114	zma:100279301	WRKY transcription factor 33
comp104780_c1_seq21	717	2.2878	2.4847	9.2106	6.5632	1.9347	3.9738	2.2533	WRKY	--	--	--	--	--	--	--	--	--	K13424	4e-14	72.4	pop:POPTR_577093	WRKY transcription factor 33
comp106497_c1_seq6	1171	1.4179	0.71125	1.946	2.6676	7.5199	0.4377	1.51025	WRKY71	--	--	--	--	--	--	--	--	--	--	--	--	--	--
comp108690_c1_seq1	1553	13.0953	7.01695	7.0371	5.3271	14.1367	4.1465	6.5373	WRKY	sp|Q9FGZ4|WRK48_ARATH	268	4e-85	Probable WRKY transcription factor 48 OS=Arabidopsis thaliana GN=WRKY48 PE=2 SV=1	--	--	--	--	--	K13424	5e-33	132	osa:4338474	WRKY transcription factor 33
comp109261_c1_seq1	598	3.3908	13.157	20.0176	20.1576	35.0986	9.5268	13.9133	WRKY31	--	--	--	--	--	--	--	--	--	--	--	--	--	--
comp95184_c0_seq1	480	0.3774	0.82845	0.242	3.1437	4.77465	0.5937	0.2639	WRKY	sp|Q9LP56|WRK65_ARATH	136	2e-40	Probable WRKY transcription factor 65 OS=Arabidopsis thaliana GN=WRKY65 PE=2 SV=1	--	--	--	--	--	K13425	9e-18	79.3	pop:POPTR_755334	WRKY transcription factor 22
comp95316_c0_seq1	1005	1.20155	4.6158	3.3695	8.82085	12.9028	1.24815	1.99615	WRKY65	sp|Q9LP56|WRK65_ARATH	261	2e-86	Probable WRKY transcription factor 65 OS=Arabidopsis thaliana GN=WRKY65 PE=2 SV=1	--	--	--	--	--	K13425	5e-35	130	pop:POPTR_755334	WRKY transcription factor 22
comp95114_c0_seq1	650	15.0013	16.6316	29.1017	11.3672	9.55745	18.1465	16.0022	ZF-HD	sp|Q9SB61|Y4466_ARATH	99.4	1e-25	ZF-HD homeobox protein At4g24660 OS=Arabidopsis thaliana GN=At4g24660 PE=1 SV=1	--	--	--	--	--	--	--	--	--	--
comp95450_c1_seq1	690	9.19515	2.4792	4.56315	1.9131	0.3496	5.615	3.54995	ZF-HD	sp|Q9SEZ1|HB29_ARATH	118	1e-32	Transcription factor HB29 OS=Arabidopsis thaliana GN=HB29 PE=1 SV=1	YPO2725	51.2	6e-07	COG3501	Uncharacterized protein conserved in bacteria	K15174	9e-07	50.4	rcu:RCOM_1489440	RNA polymerase II-associated factor 1

## Sheet: TF up-regulated
Sheet 2: Expression of 13 transcription factors were up-regulated in ABA-treated fruits while was down-regulated in NDGA-treated furits.
Gene ID	geneLength	CK0_Mean_RPKM	CK5_Mean_RPKM	CK8_Mean_RPKM	ABA5_Mean_RPKM	ABA8_Mean_RPKM	NDGA5_Mean_RPKM	NDGA8_Mean_RPKM	TF family	Swissprot-ID	Swissprot-Score	Swissprot-Evalue	Swissprot-annotation	COG-Protein-or-Domain	COG-Score	COG-Evalue	COG-ID	COG-Function-Description	KO_id	KEGG-Evalue	KEGG-Score	KEGG-Gene	ko_definition
comp107989_c0_seq1	678	2.08525	17.1135	13.289	42.614	27.4866	8.73955	7.6314	bHLH135	sp|Q9CA64|BH135_ARATH	106	1e-29	Transcription factor bHLH135 OS=Arabidopsis thaliana GN=BHLH135 PE=1 SV=1	--	--	--	--	--	--	--	--	--	--
comp106069_c0_seq6	1416	1.1868	4.92115	4.13165	10.4698	8.68905	4.587	4.09015	HSFA6B	sp|Q9LUH8|HFA6B_ARATH	278	3e-89	Heat stress transcription factor A-6b OS=Arabidopsis thaliana GN=HSFA6b PE=2 SV=1	YGL073w	60.1	6e-09	COG5169	Heat shock transcription factor	--	--	--	--	--
comp103520_c0_seq3	243	20.7888	79.1569	33.4421	112.264	85.3804	38.2223	9.1903	HSFB2B	sp|Q6Z9C8|HFB2B_ORYSJ	107	1e-29	Heat stress transcription factor B-2b OS=Oryza sativa subsp. japonica GN=HSFB2B PE=2 SV=1	SPAC2E12.02.02	53.5	2e-09	COG5169	Heat shock transcription factor	--	--	--	--	--
comp96115_c0_seq2	703	4.18695	14.4171	6.6423	27.9081	15.4429	9.0736	2.7561	HSFB2B	sp|Q6Z9C8|HFB2B_ORYSJ	97.1	2e-23	Heat stress transcription factor B-2b OS=Oryza sativa subsp. japonica GN=HSFB2B PE=2 SV=1	YGL073w	53.1	2e-07	COG5169	Heat shock transcription factor	--	--	--	--	--
comp98269_c0_seq2	1378	0.701	2.7116	1.78365	6.1535	4.5518	2.64645	0.6092	HSFB2B	sp|Q6Z9C8|HFB2B_ORYSJ	97.1	7e-22	Heat stress transcription factor B-2b OS=Oryza sativa subsp. japonica GN=HSFB2B PE=2 SV=1	YGL073w	53.1	9e-07	COG5169	Heat shock transcription factor	--	--	--	--	--
comp103520_c0_seq5	288	3.7385	15.5801	7.10345	48.3717	52.9813	10.0908	2.78595	HSFB2A	--	--	--	--	--	--	--	--	--	--	--	--	--	--
comp106214_c0_seq1	2108	17.0345	37.1007	35.611	45.3819	61.6863	23.7343	24.9814	MYB86	sp|Q8LPH6|MYB86_ARATH	264	5e-82	Transcription factor MYB86 OS=Arabidopsis thaliana GN=MYB86 PE=2 SV=1	ECU11g1690	117	3e-29	COG5147	Myb superfamily proteins, including transcription factors and mRNA splicing factors	K09422	1e-145	433	pop:POPTR_581592	myb proto-oncogene protein, plant
comp95316_c0_seq1	1005	1.20155	4.6158	3.3695	8.82085	12.9028	1.24815	1.99615	WRKY65	sp|Q9LP56|WRK65_ARATH	261	2e-86	Probable WRKY transcription factor 65 OS=Arabidopsis thaliana GN=WRKY65 PE=2 SV=1	--	--	--	--	--	K13425	5e-35	130	pop:POPTR_755334	WRKY transcription factor 22
comp109261_c1_seq1	598	3.3908	13.157	20.0176	20.1576	35.0986	9.5268	13.9133	WRKY31	--	--	--	--	--	--	--	--	--	--	--	--	--	--
comp103520_c0_seq4	314	0.01	0.1842	0.18715	4.6372	10.5638	0.18165	0.185	HSFB2A	sp|Q9SCW4|HFB2A_ARATH	71.2	5e-16	Heat stress transcription factor B-2a OS=Arabidopsis thaliana GN=HSFB2A PE=2 SV=1	--	--	--	--	--	--	--	--	--	--
comp112981_c1_seq4	203	5.7007	20.4012	9.76785	70.2262	266.503	18.8092	7.9588	HSF30	--	--	--	--	--	--	--	--	--	--	--	--	--	--
comp116537_c1_seq4	1259	0.37165	1.0532	0.3262	3.5317	11.9281	0.58885	0.2893	HSFA2	sp|O80982|HSFA2_ARATH	339	7e-115	Heat stress transcription factor A-2 OS=Arabidopsis thaliana GN=HSFA2 PE=1 SV=1	SPAC2E12.02.02	97.4	4e-21	COG5169	Heat shock transcription factor	--	--	--	--	--
comp106497_c1_seq6	1171	1.4179	0.71125	1.946	2.6676	7.5199	0.4377	1.51025	WRKY71	--	--	--	--	--	--	--	--	--	--	--	--	--	--
Note: Expression was higher in ABA meanwhile was lower in NDGA-treated fruits.

## Sheet: Genes up-regulated
Sheet 3: Expression of 30 genes were up-regulated in ABA-treated fruits while was down-regulated in NDGA-treated furits.
Gene ID	geneLength	CK0_Mean_RPKM	CK5_Mean_RPKM	CK8_Mean_RPKM	ABA5_Mean_RPKM	ABA8_Mean_RPKM	NDGA5_Mean_RPKM	NDGA8_Mean_RPKM	Swissprot-ID	Swissprot-Score	Swissprot-Evalue	Swissprot-annotation	COG-Protein-or-Domain	COG-Score	COG-Evalue	COG-ID	COG-Function-Description	KO_id	KEGG-Evalue	KEGG-Score	KEGG-Gene	ko_definition
comp103199_c2_seq5	320	0.3459	0.7863	0.90745	2.6451	7.35	0.3558	0.37945	--	--	--	--	--	--	--	--	--	--	--	--	--	--
comp104115_c0_seq4	318	2.2311	0.39565	0.36525	3.0103	8.34535	0.01	0.01	sp|Q9LZD8|U89A2_ARATH	125	2e-35	UDP-glycosyltransferase 89A2 OS=Arabidopsis thaliana GN=UGT89A2 PE=2 SV=1	--	--	--	--	--	K13263	5e-22	90.1	gmx:100101902	isoflavone 7-O-glucosyltransferase [EC:2.4.1.170]
comp104806_c0_seq2	276	1.6772	82.0413	87.0157	316.245	288.895	2.68515	15.9155	--	--	--	--	--	--	--	--	--	--	--	--	--	--
comp104806_c2_seq1	245	0.01	13.6989	12.394	46.517	50.9587	1.39515	3.44785	--	--	--	--	--	--	--	--	--	--	--	--	--	--
comp105371_c0_seq2	226	0.01	1.06855	1.0279	3.46665	17.3458	0.2519	0.01	--	--	--	--	--	--	--	--	--	--	--	--	--	--
comp106433_c1_seq2	1378	0.4637	1.02415	1.82775	6.40025	5.51475	0.4548	0.5785	sp|Q9XGY6|WAXS1_SIMCH	290	5e-95	Long-chain-alcohol O-fatty-acyltransferase OS=Simmondsia chinensis PE=1 SV=1	HP0855	54.7	2e-07	COG1696	Predicted membrane protein involved in D-alanine export	--	--	--	--	--
comp109258_c0_seq2	443	0.01	0.9825	8.18725	13.1303	33.0832	0.1285	1.3468	--	--	--	--	--	--	--	--	--	--	--	--	--	--
comp109579_c0_seq15	1722	0.01	0.4837	0.06825	2.0847	6.4441	0.01	0.01	--	--	--	--	--	--	--	--	--	K12619	2e-14	78.2	osa:4349826	5'-3' exoribonuclease 2 [EC:3.1.13.-]
comp109610_c1_seq1	412	0.14655	0.2808	0.56885	2.8188	5.8553	0.01	0.01	--	--	--	--	--	--	--	--	--	K01183	2e-19	83.6	rcu:RCOM_0701150	chitinase [EC:3.2.1.14]
comp109733_c0_seq11	1030	0.10745	3.9422	2.94675	20.965	31.3847	0.01	0.123	sp|Q39224|SRG1_ARATH	182	2e-54	Protein SRG1 OS=Arabidopsis thaliana GN=SRG1 PE=2 SV=1	mlr6892	94.7	3e-21	COG3491	Isopenicillin N synthase and related dioxygenases	K05278	6e-51	173	mtr:MTR_5g059130	flavonol synthase [EC:1.14.11.23]
comp112305_c0_seq10	521	0.01	1.31835	3.0322	12.3493	17.3643	0.21895	0.3647	--	--	--	--	--	--	--	--	--	--	--	--	--	--
comp113848_c0_seq4	1821	0.0663	0.5416	0.48105	3.09325	5.0343	0.15645	0.0638	sp|P93422|SYH_ORYSJ	154	2e-39	Histidine--tRNA ligase OS=Oryza sativa subsp. japonica GN=Os05g0150900 PE=2 SV=2	--	--	--	--	--	K01892	4e-130	403	vvi:100241489	histidyl-tRNA synthetase [EC:6.1.1.21]
comp117449_c0_seq7	766	0.01	0.7589	0.22835	3.5815	8.03105	0.01	0.01	--	--	--	--	--	--	--	--	--	--	--	--	--	--
comp118218_c0_seq8	277	0.8538	0.66295	1.4751	5.71135	14.8054	0.01	0.01	--	--	--	--	--	--	--	--	--	--	--	--	--	--
comp119850_c1_seq17	320	0.1887	5.165	3.2862	16.7365	15.2665	0.53475	1.50145	--	--	--	--	--	--	--	--	--	--	--	--	--	--
comp121203_c0_seq1	276	0.01	0.6654	2.748	7.52105	28.8437	0.01	0.01	--	--	--	--	--	--	--	--	--	--	--	--	--	--
comp45104_c0_seq1	489	0.01	0.27795	0.24035	2.1843	8.01625	0.01	0.01	--	--	--	--	SPAC167.08	104	6e-26	COG2801	Transposase and inactivated derivatives	--	--	--	--	--
comp47517_c0_seq1	559	0.01	0.10345	1.04385	2.33435	6.58145	0.01	0.1039	sp|Q5EAF6|FB336_ARATH	45.1	5e-06	Probable F-box protein At5g04010 OS=Arabidopsis thaliana GN=NSFBx PE=2 SV=1	--	--	--	--	--	--	--	--	--	--
comp53359_c0_seq1	449	0.64995	0.25765	1.29345	5.32455	7.92525	0.01	0.2821	--	--	--	--	--	--	--	--	--	--	--	--	--	--
comp53567_c0_seq1	1732	0.01	0.0785	0.6415	0.45235	3.27335	0.01	0.01	sp|Q93ZR6|WSD1_ARATH	150	2e-39	O-acyltransferase WSD1 OS=Arabidopsis thaliana GN=WSD1 PE=2 SV=1	--	--	--	--	--	K15406	3e-41	157	aly:ARALYDRAFT_330267	wax-ester synthase / diacylglycerol O-acyltransferase [EC:2.3.1.75 2.3.1.20]
comp54095_c0_seq1	1803	0.0335	0.1508	0.2918	0.8691	3.64615	0.01	0.01	sp|Q93ZR6|WSD1_ARATH	150	3e-39	O-acyltransferase WSD1 OS=Arabidopsis thaliana GN=WSD1 PE=2 SV=1	--	--	--	--	--	K15406	4e-41	157	aly:ARALYDRAFT_330267	wax-ester synthase / diacylglycerol O-acyltransferase [EC:2.3.1.75 2.3.1.20]
comp54889_c0_seq1	366	0.01	1.77395	4.78865	10.297	28.5068	0.01	0.6778	--	--	--	--	--	--	--	--	--	--	--	--	--	--
comp55201_c0_seq1	878	0.01	1.74245	0.73235	9.4569	4.2589	0.38955	0.01	--	--	--	--	--	--	--	--	--	--	--	--	--	--
comp86983_c0_seq1	608	1.3158	1.87415	0.38435	9.14025	4.1664	0.0938	0.01	sp|Q948U0|RBOHA_SOLTU	213	3e-64	Respiratory burst oxidase homolog protein A OS=Solanum tuberosum GN=RBOHA PE=1 SV=1	SP0606	49.7	1e-06	COG4097	Predicted ferric reductase	K13447	3e-66	219	smo:SELMODRAFT_97417	respiratory burst oxidase [EC:1.6.3.- 1.11.1.-]
comp92299_c0_seq1	749	0.0739	0.2587	1.16585	1.75235	6.6033	0.076	0.57095	sp|P92516|M750_ARATH	75.5	3e-17	Uncharacterized mitochondrial protein AtMg00750 OS=Arabidopsis thaliana GN=AtMg00750 PE=4 SV=1	YIL082w-a_2	82.4	3e-17	COG2801	Transposase and inactivated derivatives	--	--	--	--	--
comp92399_c0_seq1	301	0.01	1.22025	0.5834	11.3906	12.6231	0.01	0.01	--	--	--	--	--	--	--	--	--	--	--	--	--	--
comp95638_c0_seq2	910	0.12165	3.32115	1.53775	11.3667	14.3812	0.3756	0.54525	--	--	--	--	--	--	--	--	--	--	--	--	--	--
comp96477_c0_seq3	257	0.23495	55.2978	46.4431	169.155	178.829	3.1052	10.9687	--	--	--	--	--	--	--	--	--	--	--	--	--	--
comp97157_c0_seq2	859	0.19325	0.60935	0.0684	2.657	6.3891	0.01	0.01	sp|P17407|21KD_DAUCA	113	2e-30	21 kDa protein OS=Daucus carota PE=2 SV=1	--	--	--	--	--	K01051	9e-15	75.5	rcu:RCOM_0417480	pectinesterase [EC:3.1.1.11]
comp98268_c1_seq6	231	0.01	0.5446	0.2514	2.8245	7.0493	0.01	0.01	--	--	--	--	--	--	--	--	--	--	--	--	--	--
Note: Expression was more than 3-fold higher in ABA-treated furits and was more than 2-fold lower in NDGA.

## Sheet: TF down-regulated
Sheet 4: Expression of 7 transcription factors were down-regulated in ABA-treated fruits while was up-regulated in NDGA-treated furits.
Gene ID	geneLength	CK0_Mean_RPKM	CK5_Mean_RPKM	CK8_Mean_RPKM	ABA5_Mean_RPKM	ABA8_Mean_RPKM	NDGA5_Mean_RPKM	NDGA8_Mean_RPKM	TF family	Swissprot-ID	Swissprot-Score	Swissprot-Evalue	Swissprot-annotation	COG-Protein-or-Domain	COG-Score	COG-Evalue	COG-ID	COG-Function-Description	KO_id	KEGG-Evalue	KEGG-Score	KEGG-Gene	ko_definition
comp97632_c1_seq1	660	8.2255	4.4564	7.1704	3.39325	0.63975	4.8354	7.6079	bHLH12	sp|Q8W2F1|BH012_ARATH	92.8	9e-22	Transcription factor MYC1 OS=Arabidopsis thaliana GN=BHLH12 PE=1 SV=1	--	--	--	--	--	--	--	--	--	--
comp111156_c0_seq1	1938	42.2483	10.0565	10.1951	7.0363	2.55175	17.9372	13.6972	SHR	sp|Q9SZF7|SHR_ARATH	632	0	Protein SHORT-ROOT OS=Arabidopsis thaliana GN=SHR PE=1 SV=1	--	--	--	--	--	K14494	2e-45	170	aly:ARALYDRAFT_475738	DELLA protein
comp111209_c0_seq1	1641	61.528	18.6213	15.916	10.2793	2.49915	28.0586	19.4128	SHR	sp|Q9SZF7|SHR_ARATH	563	0	Protein SHORT-ROOT OS=Arabidopsis thaliana GN=SHR PE=1 SV=1	--	--	--	--	--	K14494	4e-46	170	gmx:547718	DELLA protein
comp107922_c1_seq1	1495	61.0617	10.5739	9.65245	4.152	1.8558	28.1698	12.3846	HAT4	sp|Q05466|HAT4_ARATH	325	3e-109	Homeobox-leucine zipper protein HAT4 OS=Arabidopsis thaliana GN=HAT4 PE=1 SV=1	ECU03g1170	50.4	2e-06	COG5576	Homeodomain-containing transcription factor	K09338	9e-109	325	ath:AT4G16780	homeobox-leucine zipper protein
comp103156_c0_seq2	1921	18.8837	4.73855	6.2411	1.6405	0.87905	9.66985	6.7413	SPL18	sp|Q0J0K1|SPL18_ORYSJ	169	7e-46	Squamosa promoter-binding-like protein 18 OS=Oryza sativa subsp. japonica GN=SPL18 PE=2 SV=1	--	--	--	--	--	--	--	--	--	--
comp113795_c0_seq2	2346	1067.64	667.729	476.921	459.903	108.98	968.811	654.291	GBF1	sp|P24068|OCS1_MAIZE	92	1e-21	Ocs element-binding factor 1 OS=Zea mays GN=OBF1 PE=2 SV=2	--	--	--	--	--	K04371	4e-50	186	vvi:100254083	extracellular signal-regulated kinase 1/2 [EC:2.7.11.24]
comp117373_c0_seq8	736	55.189	36.1487	34.1273	24.8152	11.2266	44.5169	35.2692	KNOX	sp|O04135|KNAP2_MALDO	46.2	8e-06	Homeobox protein knotted-1-like 2 OS=Malus domestica PE=2 SV=1	--	--	--	--	--	--	--	--	--	--
Note: Expression was lower in ABA-treated furits and was higher in NDGA.

## Sheet: Genes down-regulated
Sheet 5: Expression of 89 genes were down-regulated in ABA-treated fruits while was up-regulated in NDGA-treated furits.
Gene ID	geneLength	CK0_Mean_RPKM	CK5_Mean_RPKM	CK8_Mean_RPKM	ABA5_Mean_RPKM	ABA8_Mean_RPKM	NDGA5_Mean_RPKM	NDGA8_Mean_RPKM	Swissprot-ID	Swissprot-Score	Swissprot-Evalue	Swissprot-annotation	COG-Protein-or-Domain	COG-Score	COG-Evalue	COG-ID	COG-Function-Description	KO_id	KEGG-Evalue	KEGG-Score	KEGG-Gene	ko_definition
comp102265_c1_seq2	997	69.4521	20.5954	15.5827	3.7118	4.7184	50.8737	32.1051	sp|Q00451|PRF1_SOLLC	236	1e-75	36.4 kDa proline-rich protein OS=Solanum lycopersicum GN=TPRP-F1 PE=2 SV=1	PA0197	64.7	3e-11	COG0810	Periplasmic protein TonB, links inner and outer membranes	K01115	1e-17	84.7	vcn:VOLCADRAFT_99471	phospholipase D [EC:3.1.4.4]
comp78346_c0_seq1	492	13.1005	237.981	74.9976	14.7873	1.2258	411.313	100.353	sp|Q5Z8T3|MIOX_ORYSJ	163	2e-50	Probable inositol oxygenase OS=Oryza sativa subsp. japonica GN=Os06g0561000 PE=2 SV=1	--	--	--	--	--	K00469	8e-51	165	pop:POPTR_418574	inositol oxygenase [EC:1.13.99.1]
comp102684_c0_seq2	1059	17.3799	14.3497	10.9713	5.6211	3.53085	20.8242	23.4165	--	--	--	--	--	--	--	--	--	--	--	--	--	--
comp102819_c0_seq1	1214	17.461	25.8356	16.5629	12.0045	5.1174	29.0101	24.9133	sp|Q9SUC9|UGPI7_ARATH	207	4e-64	Uncharacterized GPI-anchored protein At4g28100 OS=Arabidopsis thaliana GN=At4g28100 PE=1 SV=1	--	--	--	--	--	--	--	--	--	--
comp103156_c0_seq2	1921	18.8837	4.73855	6.2411	1.6405	0.87905	9.66985	6.7413	sp|Q0J0K1|SPL18_ORYSJ	169	7e-46	Squamosa promoter-binding-like protein 18 OS=Oryza sativa subsp. japonica GN=SPL18 PE=2 SV=1	--	--	--	--	--	--	--	--	--	--
comp103159_c0_seq1	1011	84.5597	53.1298	52.4031	20.7664	17.0606	96.7327	93.6332	--	--	--	--	--	--	--	--	--	--	--	--	--	--
comp103205_c0_seq4	946	9.73345	49.5258	105.969	23.5886	6.18345	64.7067	112.001	sp|Q76MV0|H32_TOBAC	227	2e-75	Histone H3.2 OS=Nicotiana tabacum GN=B34 PE=1 SV=1	SPBC1105.11c	210	4e-68	COG2036	Histones H3 and H4	K11253	5e-75	227	aly:ARALYDRAFT_471009	histone H3
comp103243_c0_seq1	2071	1.2391	3.64195	9.59385	0.80525	2.6211	6.1081	17.2753	sp|Q9C8D4|AAE11_ARATH	706	0	Butyrate--CoA ligase AAE11, peroxisomal OS=Arabidopsis thaliana GN=AAE11 PE=1 SV=1	DR0336	374	8e-122	COG0318	Acyl-CoA synthetases (AMP-forming)/AMP-acid ligases II	K00666	0	560	sbi:SORBI_10g012080	fatty-acyl-CoA synthase [EC:6.2.1.-]
comp103280_c0_seq1	1807	7.24785	2.3223	2.5543	0.7863	0.1001	4.3517	5.06295	sp|Q9LI77|GATA_ARATH	136	3e-34	Glutamyl-tRNA(Gln) amidotransferase subunit A, chloroplastic/mitochondrial OS=Arabidopsis thaliana GN=GATA PE=1 SV=1	SPAC869.01	304	4e-95	COG0154	Asp-tRNAAsn/Glu-tRNAGln amidotransferase A subunit and related amidases	K02433	4e-34	137	aly:ARALYDRAFT_484328	aspartyl-tRNA(Asn)/glutamyl-tRNA (Gln) amidotransferase subunit A [EC:6.3.5.6 6.3.5.7]
comp103381_c0_seq1	1185	94.1891	39.0514	30.7077	6.9878	8.8558	87.1945	39.9487	sp|Q9FPQ6|GP1_CHLRE	89	5e-19	Vegetative cell wall protein gp1 OS=Chlamydomonas reinhardtii GN=GP1 PE=2 SV=1	YPO2725	71.6	9e-13	COG3501	Uncharacterized protein conserved in bacteria	K01115	4e-16	80.9	vcn:VOLCADRAFT_99471	phospholipase D [EC:3.1.4.4]
comp103730_c0_seq5	626	40.9665	7.9024	10.3773	2.7204	0.77055	25.669	13.561	--	--	--	--	--	--	--	--	--	--	--	--	--	--
comp104256_c0_seq1	611	1.8117	4.31915	5.93385	1.0596	0.49345	8.7641	6.20425	sp|Q00423|HMGYA_SOYBN	183	4e-59	HMG-Y-related protein A OS=Glycine max PE=2 SV=1	--	--	--	--	--	K11275	2e-23	94.7	zma:541964	histone H1/5
comp104490_c0_seq1	1733	10.6378	5.50545	5.66065	2.03655	1.0092	6.64245	8.56015	sp|Q38833|CHLG_ARATH	627	0	Chlorophyll synthase, chloroplastic OS=Arabidopsis thaliana GN=CHLG PE=2 SV=1	all4480	433	9e-149	COG0382	4-hydroxybenzoate polyprenyltransferase and related prenyltransferases	K04040	0	654	vvi:100250669	chlorophyll synthase [EC:2.5.1.62]
comp104550_c0_seq1	2849	11.3289	5.138	6.0494	2.5395	1.6512	7.8197	7.2716	sp|O04893|AGLU_SPIOL	1130	0	Alpha-glucosidase OS=Spinacia oleracea PE=1 SV=1	SPAPB24D3.10c	486	4e-156	COG1501	Alpha-glucosidases, family 31 of glycosyl hydrolases	K01187	0	1259	pop:POPTR_569296	alpha-glucosidase [EC:3.2.1.20]
comp104603_c0_seq3	1312	176.384	111.299	110.062	46.0767	36.3601	152.857	126.868	sp|P29515|TBB7_ARATH	702	0	Tubulin beta-7 chain OS=Arabidopsis thaliana GN=TUBB7 PE=2 SV=1	ECU03g0820i	573	0	COG5023	Tubulin	K07375	0	703	vvi:100259087	tubulin beta
comp105329_c0_seq4	1388	14.6414	5.3799	5.18035	2.3032	0.8691	8.04815	8.5162	sp|Q01JD1|SPL7_ORYSI	206	4e-62	Squamosa promoter-binding-like protein 7 OS=Oryza sativa subsp. indica GN=SPL7 PE=2 SV=1	--	--	--	--	--	--	--	--	--	--
comp105339_c1_seq1	1404	27.1605	9.7381	17.8059	4.54845	3.2646	22.8934	18.2672	sp|Q3ECP6|GDL22_ARATH	561	0	GDSL esterase/lipase At1g54790 OS=Arabidopsis thaliana GN=At1g54790 PE=2 SV=1	--	--	--	--	--	K01206	7e-102	310	ath:AT1G67830	alpha-L-fucosidase [EC:3.2.1.51]
comp105445_c1_seq4	961	4.57075	9.0057	3.8317	2.742	0.1883	16.485	5.16905	sp|Q9FFH6|FLA13_ARATH	238	5e-78	Fasciclin-like arabinogalactan protein 13 OS=Arabidopsis thaliana GN=FLA13 PE=1 SV=1	all5264	55.8	1e-08	COG2335	Secreted and surface protein containing fasciclin-like repeats	K01115	3e-15	77	vcn:VOLCADRAFT_99471	phospholipase D [EC:3.1.4.4]
comp105472_c1_seq1	843	101.039	142.954	81.0904	43.0409	23.2529	194.748	96.677	sp|Q9SZN7|HIP26_ARATH	64.7	9e-13	Heavy metal-associated isoprenylated plant protein 26 OS=Arabidopsis thaliana GN=HIPP26 PE=1 SV=1	aq_2032	60.8	8e-10	COG0532	Translation initiation factor 2 (IF-2; GTPase)	K07213	1e-10	57.4	cre:CHLREDRAFT_163414	copper chaperone
comp105553_c2_seq1	1058	2.5824	5.7404	9.6623	1.8882	1.9951	8.13395	10.0108	--	--	--	--	alr2114	106	7e-25	COG0750	Predicted membrane-associated Zn-dependent proteases 1	--	--	--	--	--
comp105555_c0_seq1	851	31.6968	16.8172	23.5418	1.00055	3.331	43.126	47.6487	sp|P17407|21KD_DAUCA	120	4e-33	21 kDa protein OS=Daucus carota PE=2 SV=1	Rv3876	65.9	2e-11	COG0455	ATPases involved in chromosome partitioning	K01051	2e-17	83.2	aly:ARALYDRAFT_478847	pectinesterase [EC:3.1.1.11]
comp105632_c1_seq1	843	13.4232	8.6762	6.15845	3.03015	1.07315	10.0749	7.48425	--	--	--	--	--	--	--	--	--	--	--	--	--	--
comp106140_c0_seq5	1178	17.0975	5.0341	3.81845	1.90755	0.1024	7.93295	5.687	--	--	--	--	--	--	--	--	--	--	--	--	--	--
comp106514_c0_seq2	1068	25.1668	24.9197	35.3404	10.5436	11.4638	34.6282	50.2371	sp|Q9SN46|LRX5_ARATH	103	5e-24	Leucine-rich repeat extensin-like protein 5 OS=Arabidopsis thaliana GN=LRX5 PE=2 SV=2	SPBC28F2.12	94.4	2e-20	COG0086	DNA-directed RNA polymerase, beta' subunit/160 kD subunit	K01115	5e-24	103	vcn:VOLCADRAFT_99471	phospholipase D [EC:3.1.4.4]
comp107748_c1_seq6	677	2.46	20.4943	36.2335	9.80875	4.36535	22.4731	47.248	sp|Q76MV0|H32_TOBAC	263	4e-91	Histone H3.2 OS=Nicotiana tabacum GN=B34 PE=1 SV=1	SPBC1105.11c	246	1e-83	COG2036	Histones H3 and H4	K11253	1e-90	263	aly:ARALYDRAFT_471009	histone H3
comp107922_c1_seq1	1495	61.0617	10.5739	9.65245	4.152	1.8558	28.1698	12.3846	sp|Q05466|HAT4_ARATH	325	3e-109	Homeobox-leucine zipper protein HAT4 OS=Arabidopsis thaliana GN=HAT4 PE=1 SV=1	ECU03g1170	50.4	2e-06	COG5576	Homeodomain-containing transcription factor	K09338	9e-109	325	ath:AT4G16780	homeobox-leucine zipper protein
comp108215_c0_seq2	1322	66.5242	15.2654	10.3001	7.29835	3.467	23.1488	16.8764	--	--	--	--	--	--	--	--	--	--	--	--	--	--
comp108419_c0_seq1	1941	85.0714	24.8694	26.8989	11.6224	7.4267	54.0528	34.8888	sp|Q9ZSY8|IAA27_ARATH	317	8e-104	Auxin-responsive protein IAA27 OS=Arabidopsis thaliana GN=IAA27 PE=1 SV=1	--	--	--	--	--	K14484	2e-61	205	ath:AT3G23050	auxin-responsive protein IAA
comp108808_c0_seq3	1567	5.79885	5.37715	4.1761	1.3118	0.57735	6.18265	4.62925	sp|Q9LM02|SMT1_ARATH	617	0	Cycloartenol-C-24-methyltransferase OS=Arabidopsis thaliana GN=SMT1 PE=2 SV=1	sll0418	90.1	3e-19	COG0500	SAM-dependent methyltransferases	K00559	0	639	vvi:100263590	sterol 24-C-methyltransferase [EC:2.1.1.41]
comp108808_c1_seq1	1729	98.2645	74.471	53.2587	32.6647	12.8016	92.0536	55.2032	sp|Q9LM02|SMT1_ARATH	617	0	Cycloartenol-C-24-methyltransferase OS=Arabidopsis thaliana GN=SMT1 PE=2 SV=1	sll0418	90.1	4e-19	COG0500	SAM-dependent methyltransferases	K00559	0	639	vvi:100263590	sterol 24-C-methyltransferase [EC:2.1.1.41]
comp108868_c0_seq1	1612	224.63	142.437	147.896	58.0266	51.1461	182.76	153.136	sp|Q9SNC3|FLA4_ARATH	421	5e-144	Fasciclin-like arabinogalactan protein 4 OS=Arabidopsis thaliana GN=FLA4 PE=1 SV=1	SPBC28F2.12	94.7	1e-19	COG0086	DNA-directed RNA polymerase, beta' subunit/160 kD subunit	K01115	2e-29	121	vcn:VOLCADRAFT_99471	phospholipase D [EC:3.1.4.4]
comp108894_c0_seq2	1004	93.71	30.2788	19.3199	11.2485	6.7279	35.0798	31.8551	--	--	--	--	--	--	--	--	--	--	--	--	--	--
comp109149_c0_seq4	364	4.6307	6.6144	11.2349	2.4846	1.16	10.9599	11.6177	--	--	--	--	--	--	--	--	--	--	--	--	--	--
comp109744_c0_seq4	2292	8.5133	6.43015	2.64905	2.8808	0.21055	7.40975	3.51725	sp|Q9LI74|CHUP1_ARATH	357	1e-109	Protein CHUP1, chloroplastic OS=Arabidopsis thaliana GN=CHUP1 PE=1 SV=1	Rv1078	57	3e-08	COG1714	Predicted membrane protein/domain	K15174	5e-10	64.3	rcu:RCOM_1489440	RNA polymerase II-associated factor 1
comp109789_c0_seq3	2266	4.65855	16.8425	13.0214	7.3329	3.16745	18.3087	16.607	sp|Q9SN46|LRX5_ARATH	93.2	2e-19	Leucine-rich repeat extensin-like protein 5 OS=Arabidopsis thaliana GN=LRX5 PE=2 SV=2	SPBC28F2.12	74.7	5e-13	COG0086	DNA-directed RNA polymerase, beta' subunit/160 kD subunit	K03006	6e-16	84	sbi:SORBI_07g003680	DNA-directed RNA polymerase II subunit RPB1 [EC:2.7.7.6]
comp109897_c1_seq1	235	467.73	195.104	229.808	96.3833	65.9515	348.76	240.837	sp|P29515|TBB7_ARATH	44.3	1e-06	Tubulin beta-7 chain OS=Arabidopsis thaliana GN=TUBB7 PE=2 SV=1	--	--	--	--	--	K07375	3e-06	44.3	ath:AT2G29550	tubulin beta
comp109897_c1_seq2	537	36.2613	28.2151	27.077	12.3332	8.75965	38.9468	31.962	sp|Q39445|TBB_CICAR	362	3e-126	Tubulin beta chain OS=Cicer arietinum GN=TUBB PE=2 SV=1	YFL037w	290	2e-97	COG5023	Tubulin	K07375	5e-126	362	rcu:RCOM_1598040	tubulin beta
comp109981_c0_seq1	1698	10.1135	5.02705	5.6804	1.2774	0.35515	11.4107	6.4765	sp|Q9FI78|HST_ARATH	333	2e-140	Shikimate O-hydroxycinnamoyltransferase OS=Arabidopsis thaliana GN=HST PE=2 SV=1	--	--	--	--	--	K13065	2e-143	346	pop:POPTR_554899	shikimate O-hydroxycinnamoyltransferase [EC:2.3.1.133]
comp110742_c0_seq1	1590	89.4147	22.6981	20.8722	10.4505	6.22095	36.3034	33.4793	sp|Q9ZSY8|IAA27_ARATH	295	2e-96	Auxin-responsive protein IAA27 OS=Arabidopsis thaliana GN=IAA27 PE=1 SV=1	--	--	--	--	--	K14484	7e-61	201	ath:AT3G23050	auxin-responsive protein IAA
comp110891_c0_seq1	1442	7.8472	2.9031	3.52255	0.9958	0.0418	5.69025	4.10425	sp|Q9FI78|HST_ARATH	478	3e-167	Shikimate O-hydroxycinnamoyltransferase OS=Arabidopsis thaliana GN=HST PE=2 SV=1	--	--	--	--	--	K13065	4e-170	488	pop:POPTR_554899	shikimate O-hydroxycinnamoyltransferase [EC:2.3.1.133]
comp110929_c0_seq4	620	15.614	6.24595	6.40305	2.51105	0.19455	14.3384	8.32765	sp|Q9LV48|PERK1_ARATH	51.6	9e-08	Proline-rich receptor-like protein kinase PERK1 OS=Arabidopsis thaliana GN=PERK1 PE=1 SV=1	--	--	--	--	--	K01051	6e-06	47.4	gmx:100776781	pectinesterase [EC:3.1.1.11]
comp111257_c0_seq6	487	41.7082	33.8376	25.6845	16.5892	5.82125	49.6063	31.8381	sp|Q9SGZ5|BXL7_ARATH	223	2e-69	Probable beta-D-xylosidase 7 OS=Arabidopsis thaliana GN=BXL7 PE=2 SV=2	XF0845	87.8	3e-20	COG1472	Beta-glucosidase-related glycosidases	K15920	2e-53	177	zma:100279996	beta-D-xylosidase 4 [EC:3.2.1.37]
comp111356_c0_seq5	721	533.007	616.326	447.085	240.987	160.692	708.428	524.879	sp|Q9XEE2|ANXD2_ARATH	184	3e-57	Annexin D2 OS=Arabidopsis thaliana GN=ANN2 PE=2 SV=1	--	--	--	--	--	--	--	--	--	--
comp111978_c0_seq4	1236	94.3889	64.4222	61.2987	25.5156	25.5199	89.5441	90.1489	sp|Q9SYT0|ANXD1_ARATH	444	1e-156	Annexin D1 OS=Arabidopsis thaliana GN=ANN1 PE=1 SV=1	--	--	--	--	--	--	--	--	--	--
comp112350_c2_seq5	560	40.0896	7.44445	5.42605	2.79805	0.2154	8.5488	6.0525	--	--	--	--	--	--	--	--	--	--	--	--	--	--
comp113924_c0_seq5	2185	2.5077	1.1714	2.6769	0.19715	0.55195	2.50395	4.76715	sp|Q8W486|Y1491_ARATH	234	2e-68	Uncharacterized protein At1g04910 OS=Arabidopsis thaliana GN=At1g04910 PE=1 SV=1	--	--	--	--	--	--	--	--	--	--
comp115543_c0_seq10	626	60.9648	28.5996	20.791	11.0868	5.2985	35.6848	25.2501	sp|Q93Z04|PLY13_ARATH	196	2e-60	Probable pectate lyase 13 OS=Arabidopsis thaliana GN=PMR6 PE=1 SV=1	--	--	--	--	--	K01728	1e-80	249	rcu:RCOM_1010900	pectate lyase [EC:4.2.2.2]
comp115798_c0_seq2	2540	3.27835	4.2857	6.39335	1.3885	2.4221	6.9999	9.27	sp|Q8W486|Y1491_ARATH	236	1e-68	Uncharacterized protein At1g04910 OS=Arabidopsis thaliana GN=At1g04910 PE=1 SV=1	--	--	--	--	--	--	--	--	--	--
comp117780_c0_seq2	1015	5.1752	10.9698	7.88715	4.6759	1.4262	16.7303	7.95795	sp|Q8L799|MIOX1_ARATH	349	2e-120	Inositol oxygenase 1 OS=Arabidopsis thaliana GN=MIOX1 PE=2 SV=1	--	--	--	--	--	K00469	1e-135	389	vvi:100233007	inositol oxygenase [EC:1.13.99.1]
comp117786_c0_seq1	1340	14.0585	22.7319	17.8685	9.00505	3.60085	27.94	20.8029	--	--	--	--	--	--	--	--	--	--	--	--	--	--
comp117948_c0_seq3	614	26.4351	20.666	18.6491	8.70215	4.32215	21.3455	22.9571	sp|Q9C8G9|AB1C_ARATH	88.2	3e-20	ABC transporter C family member 1 OS=Arabidopsis thaliana GN=ABCC1 PE=1 SV=1	--	--	--	--	--	--	--	--	--	--
comp118709_c0_seq2	2786	8.79705	2.74205	2.83325	1.27405	0.56295	4.74585	4.0097	sp|Q8LFN2|Y3037_ARATH	772	0	Probable inactive leucine-rich repeat receptor-like protein kinase At3g03770 OS=Arabidopsis thaliana GN=At3g03770 PE=2 SV=1	MA2301_1	65.1	1e-10	COG4886	Leucine-rich repeat (LRR) protein	K13415	1e-56	213	rcu:RCOM_0478150	protein brassinosteroid insensitive 1 [EC:2.7.10.1 2.7.11.1]
comp119555_c1_seq1	1541	114.239	35.1354	37.5407	15.9275	7.1623	72.9993	50.5681	sp|Q9ZSY8|IAA27_ARATH	315	9e-105	Auxin-responsive protein IAA27 OS=Arabidopsis thaliana GN=IAA27 PE=1 SV=1	--	--	--	--	--	K14484	2e-62	205	ath:AT3G23050	auxin-responsive protein IAA
comp120264_c2_seq1	932	157.744	162.689	175.905	72.3662	37.4696	216.136	187.543	sp|P14918|EXTN_MAIZE	57	3e-09	Extensin OS=Zea mays GN=HRGP PE=2 SV=1	RSc2303	54.7	1e-07	COG4796	Type II secretory pathway, component HofQ	K14306	3e-08	56.2	aly:ARALYDRAFT_483630	nuclear pore complex protein Nup62
comp120603_c0_seq1	401	13.237	4.9439	8.73445	1.50775	0.15035	15.2066	11.3355	--	--	--	--	--	--	--	--	--	--	--	--	--	--
comp72981_c0_seq1	631	5.78905	0.4583	5.18915	0.18365	0.2867	4.33445	8.2579	sp|Q9SX98|LHTL8_ARATH	206	5e-64	Lysine histidine transporter-like 8 OS=Arabidopsis thaliana GN=AATL1 PE=1 SV=1	--	--	--	--	--	--	--	--	--	--
comp80965_c0_seq1	628	18.0264	37.56	23.0785	15.5521	8.0676	57.1694	43.2925	--	--	--	--	--	--	--	--	--	--	--	--	--	--
comp81155_c0_seq1	1226	1.6498	0.93175	2.33745	0.3596	0.0984	0.9758	2.45	sp|Q39090|UFO_ARATH	80.1	3e-16	Protein UNUSUAL FLORAL ORGANS OS=Arabidopsis thaliana GN=UFO PE=1 SV=2	--	--	--	--	--	--	--	--	--	--
comp90103_c0_seq1	499	91.421	62.8863	54.1282	22.0866	14.2636	81.082	97.9895	sp|Q01197|E6_GOSHI	75.5	4e-17	Protein E6 OS=Gossypium hirsutum GN=E6 PE=2 SV=1	YPR042c	47	5e-06	COG5099	RNA-binding protein of the Puf family, translational repressor	K10772	3e-07	50.4	vcn:VOLCADRAFT_118317	AP endonuclease 2 [EC:4.2.99.18]
comp93446_c0_seq1	1121	4.48855	1.70145	1.77005	0.7506	0.01	2.5919	1.80865	sp|Q8GX93|CLCE_ARATH	437	6e-149	Chloride channel protein CLC-e OS=Arabidopsis thaliana GN=CLC-E PE=2 SV=2	alr2079_1	124	5e-31	COG0038	Chloride channel protein EriC	--	--	--	--	--
comp93484_c0_seq1	666	27.3256	14.0304	16.1477	5.4657	2.53565	19.1748	20.2294	--	--	--	--	--	--	--	--	--	--	--	--	--	--
comp94311_c0_seq1	596	1465.04	1370	1236.13	539.609	421.172	1839.35	1607.92	sp|Q6VAF6|TBB6_GOSHI	320	2e-109	Tubulin beta-6 chain OS=Gossypium hirsutum PE=2 SV=1	ECU03g0820i	269	4e-89	COG5023	Tubulin	K07375	6e-111	325	rcu:RCOM_1598040	tubulin beta
comp94907_c0_seq1	596	8.1805	3.1201	4.20975	0.01	0.20245	5.54625	4.49965	--	--	--	--	--	--	--	--	--	--	--	--	--	--
comp95058_c0_seq1	556	2.59715	3.3888	5.68145	0.8518	0.01	9.4285	10.3499	--	--	--	--	--	--	--	--	--	--	--	--	--	--
comp95058_c1_seq1	503	5.27155	49.1623	71.1226	18.8863	11.631	57.7888	163.973	--	--	--	--	--	--	--	--	--	--	--	--	--	--
comp95058_c1_seq2	477	7.45775	10.871	17.0293	1.91715	1.2646	27.3615	27.1278	--	--	--	--	--	--	--	--	--	--	--	--	--	--
comp95312_c0_seq1	794	17.04	16.4417	9.5539	6.7548	2.2025	23.2521	12.5868	sp|Q9FUJ1|CKX7_ARATH	58.9	7e-10	Cytokinin dehydrogenase 7 OS=Arabidopsis thaliana GN=CKX7 PE=1 SV=1	--	--	--	--	--	K00279	2e-09	58.9	aly:ARALYDRAFT_489034	cytokinin dehydrogenase [EC:1.5.99.12]
comp95908_c4_seq2	883	27.7843	10.9836	9.06695	5.3122	2.1175	28.5219	13.5663	--	--	--	--	--	--	--	--	--	K14488	3e-10	59.3	vvi:100253008	SAUR family protein
comp96113_c0_seq2	649	23.0562	28.983	25.8398	10.9927	5.01755	35.7426	26.3796	sp|Q43681|NLTP_VIGUN	105	3e-29	Probable non-specific lipid-transfer protein AKCS9 OS=Vigna unguiculata PE=2 SV=1	--	--	--	--	--	--	--	--	--	--
comp96426_c0_seq4	771	46.3405	16.514	14.3091	4.5548	0.39125	34.3709	16.2412	sp|Q2R4Z4|DHR21_ORYSJ	92.4	4e-23	Water stress-inducible protein Rab21 OS=Oryza sativa subsp. japonica GN=RAB21 PE=2 SV=1	--	--	--	--	--	--	--	--	--	--
comp97303_c0_seq1	1833	1.3808	0.28005	2.7104	0.09485	0.19735	1.8036	3.15965	sp|Q38967|AAP2_ARATH	718	0	Amino acid permease 2 OS=Arabidopsis thaliana GN=AAP2 PE=1 SV=1	--	--	--	--	--	K15015	1e-13	75.5	mtr:MTR_1g094620	solute carrier family 32 (vesicular inhibitory amino acid transporter)
comp97521_c0_seq1	1484	4.7467	2.18365	1.7727	0.58055	0.01	5.3389	1.9034	sp|Q9M0G7|PXL2_ARATH	693	0	Leucine-rich repeat receptor-like protein kinase PXL2 OS=Arabidopsis thaliana GN=PXL2 PE=2 SV=1	CAC0404_1	112	4e-27	COG0515	Serine/threonine protein kinase	K00924	4e-94	307	aly:ARALYDRAFT_476729	[EC:2.7.1.-]
comp97672_c0_seq3	351	54.4999	35.7222	18.8149	16.658	1.20285	72.5819	31.978	sp|P46526|CS66_WHEAT	45.1	2e-06	Cold shock protein CS66 OS=Triticum aestivum GN=CS66 PE=2 SV=1	--	--	--	--	--	--	--	--	--	--
comp97749_c0_seq4	619	1.11355	4.2844	14.0632	2.0389	2.728	7.3652	16.9291	sp|Q76MV0|H32_TOBAC	204	8e-68	Histone H3.2 OS=Nicotiana tabacum GN=B34 PE=1 SV=1	SPBC1105.11c	189	2e-61	COG2036	Histones H3 and H4	K11253	2e-67	204	aly:ARALYDRAFT_471009	histone H3
comp97999_c0_seq1	1011	42.7398	9.71175	20.1526	0.9369	0.7755	31.2879	38.976	sp|Q00451|PRF1_SOLLC	231	1e-73	36.4 kDa proline-rich protein OS=Solanum lycopersicum GN=TPRP-F1 PE=2 SV=1	PA0197	61.2	4e-10	COG0810	Periplasmic protein TonB, links inner and outer membranes	K14709	1e-18	88.6	vcn:VOLCADRAFT_104214	solute carrier family 39 (zinc transporter), member 1/2/3
comp98461_c0_seq1	797	14.6152	9.3729	12.9843	4.52625	2.1189	19.2374	14.3742	sp|P29302|PSAD_NICSY	335	7e-118	Photosystem I reaction center subunit II, chloroplastic OS=Nicotiana sylvestris GN=psaD PE=2 SV=1	--	--	--	--	--	K02692	3e-116	333	gmx:100101915	photosystem I subunit II
comp99088_c0_seq1	1438	2.2008	1.8322	2.92655	0.63595	0.41935	2.9717	3.25305	--	--	--	--	--	--	--	--	--	--	--	--	--	--
comp99181_c0_seq1	1587	21.2768	11.1537	2.7241	4.8843	0.15205	20.2867	9.08175	sp|Q949Z1|PGLR4_ARATH	397	5e-134	Polygalacturonase At1g48100 OS=Arabidopsis thaliana GN=At1g48100 PE=2 SV=1	CAC0355	97.8	5e-21	COG5434	Endopolygalacturonase	K01184	0	563	rcu:RCOM_1063390	polygalacturonase [EC:3.2.1.15]
comp99300_c0_seq1	935	9.4817	2.16825	6.181	0.8999	0.645	4.2673	6.5498	sp|Q570U6|EF4L4_ARATH	171	1e-53	Protein ELF4-LIKE 4 OS=Arabidopsis thaliana GN=EFL4 PE=2 SV=1	--	--	--	--	--	--	--	--	--	--
comp99364_c0_seq1	2094	6.35775	1.4716	1.9523	0.64	0.23035	3.3203	2.10525	sp|Q00624|ASOL_BRANA	596	0	L-ascorbate oxidase homolog OS=Brassica napus GN=Bp10 PE=2 SV=1	SPAC1F7.08	106	3e-23	COG2132	Putative multicopper oxidases	K00423	0	600	aly:ARALYDRAFT_892557	L-ascorbate oxidase [EC:1.10.3.3]
comp99377_c0_seq1	2786	5.14885	1.8109	1.13135	0.491	0.0433	2.90485	3.0603	sp|Q9SB75|CSLC5_ARATH	1134	0	Probable xyloglucan glycosyltransferase 5 OS=Arabidopsis thaliana GN=CSLC5 PE=1 SV=1	AGl3021	103	4e-22	COG1215	Glycosyltransferases, probably involved in cell wall biogenesis	K13680	3e-145	442	smo:SELMODRAFT_178995	beta-mannan synthase [EC:2.4.1.32]
comp99436_c1_seq1	1348	4.78895	3.51855	5.41665	1.1269	1.11845	6.0448	7.43755	sp|Q9LY00|WRK70_ARATH	153	4e-43	Probable WRKY transcription factor 70 OS=Arabidopsis thaliana GN=WRKY70 PE=2 SV=1	--	--	--	--	--	K13426	4e-16	80.1	ath:AT4G23550	WRKY transcription factor 29
comp99572_c0_seq1	1370	2.44955	0.78425	1.7506	0.17655	0.044	1.0812	3.40655	sp|Q9SJL9|XTH32_ARATH	527	0	Probable xyloglucan endotransglucosylase/hydrolase protein 32 OS=Arabidopsis thaliana GN=XTH32 PE=2 SV=1	YLR213c	59.3	7e-09	COG2273	Beta-glucanase/Beta-glucan synthetase	K08235	0	570	gmx:100817157	xyloglucan:xyloglucosyl transferase [EC:2.4.1.207]
comp99592_c0_seq1	968	246.767	67.4733	82.3096	12.9002	8.59855	191.619	145.399	--	--	--	--	--	--	--	--	--	--	--	--	--	--
comp99592_c0_seq4	659	13.6591	12.0334	10.9949	2.3777	1.83045	24.4714	30.7626	--	--	--	--	--	--	--	--	--	--	--	--	--	--
comp99871_c0_seq1	1154	7.22465	3.60005	16.9046	1.0391	4.7042	7.4086	25.0614	sp|Q9FNZ4|NIMI3_ARATH	57.4	3e-10	Protein NIM1-INTERACTING 3 OS=Arabidopsis thaliana GN=NIMIN-3 PE=1 SV=1	--	--	--	--	--	--	--	--	--	--
comp106189_c1_seq3	1369	16.6382	2.54035	3.5862	0.72135	1.10155	9.57455	4.29565	sp|Q93XW5|NSP5_ARATH	380	9e-131	Nitrile-specifier protein 5 OS=Arabidopsis thaliana GN=NSP5 PE=2 SV=1	--	--	--	--	--	K15450	2e-21	99	gmx:100816336	tRNA wybutosine-synthesizing protein 3 [EC:2.1.1.-]
comp108928_c0_seq1	1675	17.1701	1.3761	1.43185	0.3865	0.46805	8.5394	6.80175	sp|Q9LHE3|ASPG2_ARATH	198	4e-57	Protein ASPARTIC PROTEASE IN GUARD CELL 2 OS=Arabidopsis thaliana GN=ASPG2 PE=2 SV=1	--	--	--	--	--	K00924	3e-26	113	ath:AT5G22850	[EC:2.7.1.-]
comp112371_c0_seq2	1856	40.5742	13.1888	7.91615	5.6002	1.1376	46.3933	11.5885	--	--	--	--	--	--	--	--	--	--	--	--	--	--
Note: Expression was more than 2-fold lower in ABA-treated furits and was more than 1-fold higher in NDGA.

## Sheet: Table S4 Legend
Table S4: Transcription factors and genes specifically regulated by ABA.
