# Supplementary material for: Integrated analysis of high-throughput sequencing data shows abscisic acid-responsive genes and miRNAs in strawberry receptacle fruit ripening
Source: Hortic Res. 2019 Feb 1;6:26. doi: 10.1038/s41438-018-0100-8 (PMC6355886; doi:10.1038/s41438-018-0100-8)
Supplement: Supplementary file 5 — Table S5 [file 41438_2018_100_MOESM5_ESM.xlsx]

## Sheet: Rawdata
Sheet 1: Rawdata stastics of miRNA sequencing.
Sample name	Reads	Bases	Q20	Q30	GC
control-0_1	13852941	692647050	0.9674	0.9529	0.5279
control-0_2	16564928	828246400	0.9602	0.943	0.5272
control-5_1	15496839	774841950	0.9748	0.9636	0.5228
control-5_2	16836637	841831850	0.9623	0.9458	0.5267
control-8_1	18344965	917248250	0.9729	0.9603	0.5244
control-8_2	15277464	763873200	0.9689	0.9547	0.5287
ABA-5_1	20303795	1015189750	0.9622	0.9457	0.523
ABA-5_2	17956380	897819000	0.9582	0.9404	0.5204
ABA-8_1	16192609	809630450	0.96	0.943	0.5307
ABA-8_2	18593924	929696200	0.9666	0.9514	0.53
NDGA-5_1	18165623	908281150	0.9741	0.9621	0.5151
NDGA-5_2	17846885	892344250	0.9672	0.9512	0.5224
NDGA-8_1	21064891	1053244550	0.9658	0.9464	0.5153
NDGA-8_2	25958412	1297920600	0.9665	0.9509	0.5198

## Sheet: Cleandata
Sheet 2: Cleandata stastics of miRNA sequencing.
Sample name	Clean reads	Low quality	Without 3p adaptor	Without insert	Poly A/T	5p contaminants
control-0_1	12678630	12913	440614	17676	1412	13083
control-0_2	15885343	5551	117006	32106	1826	14498
control-5_1	13787439	6537	1046204	26014	1551	11675
control-5_2	13967835	14774	1234554	256122	2208	52299
control-8_1	15667238	8386	1937116	36035	1093	10988
control-8_2	13065791	14346	1061242	23559	1126	12518
ABA-5_1	14255130	8825	3860149	55315	1731	29894
ABA-5_2	14804995	6108	2628639	109397	1771	22533
ABA-8_1	14344914	5225	959152	32098	2203	17948
ABA-8_2	14090285	16933	3103113	84443	2238	28868
NDGA-5_1	14214356	8000	3346209	25169	1769	12089
NDGA-5_2	14968367	14387	1609612	101309	2058	25051
NDGA-8_1	14957254	11250	4527606	53920	1766	23796
NDGA-8_2	21151809	23039	2963659	374992	2652	51067

## Sheet: Table S5 Legend
Table S5: Statistics analysis of miRNA-sequencing results.
