# Supplementary material for: Integrated analysis of high-throughput sequencing data shows abscisic acid-responsive genes and miRNAs in strawberry receptacle fruit ripening
Source: Hortic Res. 2019 Feb 1;6:26. doi: 10.1038/s41438-018-0100-8 (PMC6355886; doi:10.1038/s41438-018-0100-8)
Supplement: Supplementary file 6 — Table S6 [file 41438_2018_100_MOESM6_ESM.xlsx]

## Sheet: Known miRNAs
Sheet 1: 47 known miRNAs identified.
MiRNA_name	TOP_CHECK	Mature	M.seq	M.length	M.abundance	Ctg	Strand	M.start	M.end	locus check	Strand_bias	TOP2_PERC	M.homolog	Star	S.seq	S.length	S.abundance	S.start	S.end	S.homolog	ABA-5_1.M.TPM	ABA-5_2.M.TPM	ABA-5_Mean_TPM	ABA-8_1.M.TPM	ABA-8_2.M.TPM	ABA-8_Mean_TPM	control-0_1.M.TPM	control-0_2.M.TPM	control-0_Mean_TPM	control-5_1.M.TPM	control-5_2.M.TPM	control-5_Mean_TPM	control-8_1.M.TPM	control-8_2.M.TPM	control-8_Mean_TPM	NDGA-5_1.M.TPM	NDGA-5_2.M.TPM	NDGA-5_Mean_TPM	NDGA-8_1.M.TPM	NDGA-8_2.M.TPM	NDGA-8_Mean_TPM	precursorRegion	precursorSeq	FoldInfo
mir156c	Known	ABA-5_1.hit-m0027-5p	TTGACAGAAGATAGAGAGCAC	21	4958	FANhyb_icon00056675_a.1	-	152	172	0	1	0.93	atr-mir156c(21)	ABA-5_1.hit-m0027-3p	GCTCTCTCTTCTTCTGTTATC	21	352	87	107	stu-mir156d-3p(22)	5380.59	3415.08	4397.84	4029.83	3992.95	4011.39	2024.3	1528.03	1776.16	1151.32	2522.38	1836.85	548.3	2091.5	1319.9	898.46	4267.81	2583.14	604.25	1238.45	921.35	>FANhyb_icon00056675_a.1_72-187	UUAUGAGGAAUUAUGUUGACAGAAGAUAGAGAGCACAACCCGCCAUUGGCGAAAGAGAACUUUGUCACUGUUGGGAGUGUGCUCUCUCUUCUUCUGUUAUCAUCGCUUAACAGUAA	...((((.....(((.((((((((((.((((((((((.((((.((.(((((((.......))))))).)).))))..))))))))))..)))))))))).)))..))))....... (-46.10)
mir156e	Known	NDGA-5_2.hit-m0034-5p	TGACAGAAGAGAGTGAGCTC	20	242	FANhyb_rscf00000014.1	-	148093	148112	0	1	0.92	ata-mir156e-5p(20)	NDGA-5_2.hit-m0034-3p	GCTCACTTCTCTATCTGTCAGC	22	15	148004	148025	bdi-mir156f-3p(22)	126.97	75.12	101.045	84.26	106.4	95.33	105.94	74.7	90.32	97.11	122.33	109.72	90.92	128.76	109.84	155.75	234.78	195.265	80.25	53.03	66.64	>FANhyb_rscf00000014.1_147989-148127	GAGUUCUAAAGGGGCUGACAGAAGAGAGUGAGCUCAGAUUACACAUUCGUAAUGAGUACUAAGUUUAUCAUCUUCCUCAUGCUACAUAUUUGUGUAAUGUGUGCUCACUUCUCUAUCUGUCAGCUGCAGAUCCACUCUU	(((((((...(.(((((((((((((((((((((.((.((((((((...((((((((....(((........))).)))))..))).....)))))))).)).)))))).))))).)))))))))).))))...)))).. (-56.60)
mir156j	Known	ABA-5_1.hit-m0022-5p	TTGACAGAAGAGAGTGAGCAC	21	90737	FANhyb_icon00034918_a.1	-	271	291	0	1	0.96	cme-mir156j(22)	ABA-5_1.hit-m0022-3p	TGCTCACTCTTCTTCTGTCAGC	22	466	206	227	stu-mir156f-5p(20)	98470.9	61841.4	80156.1	88227	89103.8	88665.4	13465	9857.02	11661	41757.2	52950.3	47353.7	28100.1	53403.1	40751.6	16872.7	37094.7	26983.7	14966.5	15508.8	15237.7	>FANhyb_icon00034918_a.1_191-306	UUAUGAGGAAUUAUGUUGACAGAAGAGAGUGAGCACAACCCCUCAUUGGCGAAAGAGAGCUUUGUCACUGUUGGGAGUGUGCUCACUCUUCUUCUGUCAGCAUCGCUAAACAGUAC	............(((((((((((((((((((((((((..(((.((.(((((((.......))))))).))..)))..))))))))))).))))))))))))))............. (-54.70)
mir159	Known	NDGA-5_2.hit-m0040-3p	TTTGGATTGAAGGGAGCTCTA	21	435027	FANhyb_rscf00000075.1	+	65916	65936	0	1	0.96	atr-mir159(21)	NDGA-5_2.hit-m0040-5p	GAGCTCCTTGAAGTCCAATAG	21	651	65769	65789	gma-mir159e-5p(20)	345723	215621	280672	468814	442432	455623	239610	180345	209978	173434	268029	220731	132621	279869	206245	218645	422053	320349	249289	205090	227190	>FANhyb_rscf00000075.1_65754-65951	UAGGGUUAUGGAGUGGAGCUCCUUGAAGUCCAAUAGAUGAUGUUACUGGGUUGAUUGAGCUGCUGAGCUAUGAAUCCCACACUUCUAUCUCUAUUUGUGGUAAAGAUGAUAGGCUUGUGGCUUGCAUAUCUCCGGAGCUGCAUUACCUGAGUUGCAUCAUGUUUUGGAUUGAAGGGAGCUCUACACCUUGGCUUAUCU	..((((((.((.((((((((((((..(((((((.(.(((((((.(((.((.((((..((((.(.(((.((((....(((((..(((((((((...........))).))))))..)))))....)))).))).).))))..)))).)).))).))))))).).)))))))..)))))))))))).)).)))))).... (-85.80)
mir159d	Known	control-8_2.hit-m0071-5p	ATTGGAGTGAAGGGAGCTTCA	21	5	FANhyb_rscf00000894.1	+	27547	27567	0	1	0.86	mes-mir159d(21)								0	1.12	0.56	1.12	2.24	1.68	3.42	0	1.71	1.08	5.18	3.13	0	5.41	2.705	10.6	4.85	7.725	14.16	5.58	9.87	>FANhyb_rscf00000894.1_27532-27862	CUUGAUCUUUUUGGUAUUGGAGUGAAGGGAGCUUCAAAUGGUCUGCAUUCUCUUAUUCCCUAAGUAAUUGUCCCAUUGUUUCUAGCUUAUAUUAGGUUUUGGGUCCAACUGGGGCUCCUCUUCUCUCCAAGUCUGAAAGGAGGUGAUGGCUGACCACGGCUGCUUCUUCAUGAAUACCAUUGGGGGUGCGCACGAUACCAUUGAGUAUGCGCAUUCUAAGGGUUUGUAUGAGGUAGGAGACGAGGUUGCCUUGAUCUUUUUGGUAUUGGAGUGAAGGGAGCUUCAAAUGGUCUGCAUUCUCUUAUUCCCUAAGUAAUUGUCCCAUUGUUUC	...(((...(((((....(((((((.((((((....(((((...(((....((((.....))))....))).)))))......((((((...))))))...((.(((..(((((((((.((((.((((((..(((((((((......(((.((((.((.((.((.(((((((...(((....((((((((((...(((......)))))))))))))...)))...))))))).)).)).)).)))))))....)))))))))..)))))).)))))))))))))..))).)))).)))).)))))))))))).....))).......... (-107.00)
mir159e	Known	NDGA-5_2.hit-m0076-3p	ATTGTGGTGAAGAGAGCTCCC	21	51	FANhyb_rscf00000894.1	+	31783	31803	0	1	0.89	ptc-mir159e(21)	NDGA-5_2.hit-m0076-5p	GGCTCCCTTCACTGCAACGC	20	0	31627	31646	NA	17.36	10.09	13.725	22.47	7.84	15.155	13.67	23.98	18.825	8.63	13.48	11.055	16.53	41.12	28.825	20.13	49.48	34.805	16.99	11.16	14.075	>FANhyb_rscf00000894.1_31612-31818	GGUAGGGUUGCAUGGGGCUCCCUUCACUGCAACGCUAAAAAGGAGGUGACGGUAGACCACGGCUGCUGGUUCAUGAAUACCCUUGAGUGCCCACGAAAGCUAGCUAUGGGAUUGUGGCCAUUCUAAGGGUUUGCAUGAGCCAGGAGACGAAGGCUACCUUGAUCGUUUGGGAUUGUGGUGAAGAGAGCUCCCAGUGCUCUUCCUUUA	((.(((((....((((((((.(((((((((((..(((((.....(((.(.(((((.((.((.((.((((((((((...(((((((((((.((((((...(((....)))..)))))).))))).))))))...)))))))))).)).))..))))))).).))).)))))..))))))))))).)))).))))..))))).)).... (-97.50)
mir164c	Known	ABA-8_2.hit-m0020-5p	TGGAGAAGCAGGGCACGTGCA	21	13007	FANhyb_icon00020588_a.1	-	614	634	0	1	0.97	ata-mir164c-5p(21)	ABA-8_2.hit-m0020-3p	CATGTGCCCCCCTTCCCCATC	21	2729	485	505	aly-mir164b-3p(21)	7426.25	5943.31	6684.78	9463.97	14568.4	12016.2	2797.8	2494.46	2646.13	3354.69	12856.6	8105.63	1611.83	3656.07	2633.95	3403.14	7689.62	5546.38	4416.68	5914.54	5165.61	>FANhyb_icon00020588_a.1_470-649	GUGAGUUGAGCAAGAUGGAGAAGCAGGGCACGUGCAUUUCUAACUCAUGCGCAUUCUUUGAUUCCUGGAAUUAAAAGUUUCCCCACUUUGAGUUUGUUGAUAUGGGAAUUCAUAGAUGCUUGAUCCUGCAGUGAGUUAGUUAUUCAUGUGCCCCCCUUCCCCAUCAUGACCACCACACCU	(((.((.(..((.(((((.((((..(((((((((.((..(((((((((((((((.((.(((((((((..(((((....(((........)))....))))).)))))).))).))))))........))).))))))))..)).)))))))))..)))).))))).))..)))))).... (-63.80)
mir166d	Known	NDGA-5_2.hit-m0035-3p	TCGGACCAGGCTTCATTCCCC	21	656682	FANhyb_rscf00000024.1	+	91078	91098	0	1	0.99	ata-mir166d-3p(21)	NDGA-5_2.hit-m0035-5p	AGAATGTTGTCTGGCACGAGG	21	128	90989	91009	aly-mir166e-5p(21)	309373	218686	264030	401045	400631	400838	302630	238319	270475	646436	547684	597060	350457	389258	369857	537584	637098	587341	456642	278988	367815	>FANhyb_rscf00000024.1_90974-91113	GCAUGUUCUUUGAGGAGAAUGUUGUCUGGCACGAGGCCACCAACUUUGGCAGAAGUGAAAUAUAUAAUUUGAUGGUGUAUGUAUAUAUGUAUAUGUUUGUGCUCUCGGACCAGGCUUCAUUCCCCUCAAUUGCUGCUUCA	(((.((...((((((.(((((..((((((..(((((.(((.(((....(((...(((..((((((.........)))))).)))...)))....))).))).)))))..))))))..))))).))))))..))))).... (-48.20)
mir167d	Known	NDGA-5_2.hit-m0009-5p	TTGAAGCTGCCAGCATGATCT	21	1547	FANhyb_icon00008654_a.1	+	499	519	0	1	0.86	ata-mir167d-5p(22)	NDGA-5_2.hit-m0009-3p	GATCATGTGGTAGCTTCACC	20	37	547	566	stu-mir167d-3p(20)	922.45	538.16	730.305	1047.06	1153.64	1100.35	1237.14	905.57	1071.36	913.93	1318.73	1116.33	794.44	1580.8	1187.62	941.9	1500.86	1221.38	841.23	721.44	781.335	>FANhyb_icon00008654_a.1_484-581	GUGCACCUCCAAUAGUUGAAGCUGCCAGCAUGAUCUAAACUCUUCUUUAUACAAGAAAGACUAGAUCAUGUGGUAGCUUCACCUGUUUGAUGGAAGCA	.(((.((((.(((((.(((((((((((.(((((((((..((.(((((.....)))))))..)))))))))))))))))))).))))).)).))..))) (-42.50)
mir168a	Known	NDGA-8_1.hit-m0020-5p	TCGCTTGGTGCAGGTCGGGAA	21	2838	FANhyb_icon00023234_a.1	-	271	291	0	1	0.86	bra-mir168a-5p(21)	NDGA-8_1.hit-m0020-3p	CCCGCCTTGCATCAACTGAAT	21	301	197	217	bra-mir168c-3p(21)	2051.09	1092.02	1571.56	866.18	995.72	930.95	897.66	688.86	793.26	1738.31	1438.99	1588.65	1012.1	1601.36	1306.73	2960.27	1102.12	2031.19	2679.47	750.74	1715.11	>FANhyb_icon00023234_a.1_182-306	UGGCGGGUCUCUAAUUCGCUUGGUGCAGGUCGGGAACUGCUUCGGUUUUAGAGAGAGAGCCAGAUGGCUGCGGUUCCAGCGGAGCGGGUCCCGCCUUGCAUCAACUGAAUCGGAGACCGCGGUGA	..((((.(((((.(((((.((((((((((.(((((.((((((((.(....(((....((((....))))....))).).)))))))).))))).)))))))))).))))).)))))))))..... (-62.90)
mir169d	Known	NDGA-5_1.hit-m0078-3p	CAAGTCATCCTTGGATCACCT	21	287	FANhyb_rscf00001598.1	+	1467	1487	0	1	0.83	ppe-mir169d(21)	NDGA-5_1.hit-m0078-5p	TGAGCCAAGGATGACTTGCCT	21	93	1394	1414	cme-mir169k(21)	26.05	15.7	20.875	5.62	7.84	6.73	3.42	5.53	4.475	173.72	22.81	98.265	173.58	16.23	94.905	304.08	15.52	159.8	219.98	4.19	112.085	>FANhyb_rscf00001598.1_1379-1502	GACAAAGAGUAGAAAUGAGCCAAGGAUGACUUGCCUGAUAUUAUGCCCUCAUCGCGCUUUGCUUGGGAUAUAAUCUUCAGAGUUCAGACAAGUCAUCCUUGGAUCACCUUUGCUCUCUUUUCUC	.....((((((((..(((.((((((((((((((.((((.(((((((((.....((.....))..))).)))))).........)))).)))))))))))))).)))..))))))))........ (-45.90)
mir169g	Known	control-5_2.hit-m0015-5p	AAGCCAAGGATGAATTGCCGG	21	144	FANhyb_icon00020000_a.1	+	145	165	0	1	0.86	cme-mir169g(21)	control-5_2.hit-m0015-3p	GGCAATCCATTCTTGGCCATG	21	7	223	243	NA	110.69	112.12	111.405	61.79	124.32	93.055	20.51	19.37	19.94	57.19	149.29	103.24	30.31	33.54	31.925	54.03	55.3	54.665	67.03	46.05	56.54	>FANhyb_icon00020000_a.1_130-258	GAAGAGAGUACAAUCAAGCCAAGGAUGAAUUGCCGGCGCGGCCUCAUAUACAUAGGCCAUCAAACGCCGUAUGUUAUAUGUUUGCCGGUGGUCGGCAAUCCAUUCUUGGCCAUGUUGGUCUCUUUUCGU	((((((((..((((...((((((((((.(((((((((.((((..(((((((((((((........))).)))).))))))...))))...))))))))).))))))))))...))))..)))))))).. (-65.40)
mir169k	Known	control-8_2.hit-m0081-3p	ACAAGTCGTCCTTGGTTCACC	21	506	FANhyb_rscf00001598.1	+	1176	1196	0	1	0.95	NA	control-8_2.hit-m0081-5p	TGAGCCAAGGATGACTTGCCT	21	27	1124	1144	cme-mir169k(21)	308.21	172.66	240.435	259.52	227.37	243.445	146.95	118.96	132.955	274.07	207.35	240.71	437.17	547.49	492.33	321.03	324.04	322.535	331.39	156.29	243.84	>FANhyb_rscf00001598.1_1109-1211	GGCAUAGAGUAGAAAUGAGCCAAGGAUGACUUGCCUGAUACACAUUGCUUGGGGAUAAAAUGUUCAGACAAGUCGUCCUUGGUUCACCCUUGCUCUCUUUUCU	.....(((((((...((((((((((((((((((.((((...(((((............))))))))).))))))))))))))))))...)))))))....... (-44.50)
mir169t	Known	control-5_2.hit-m0063-5p	TGAGCCAAGAATGACTTGCTG	21	119	FANhyb_rscf00000465.1	-	55800	55820	0	0.99	0.93	cme-mir169t(23)	control-5_2.hit-m0063-3p	CAAGTTGTTCTTGTCTCTATT	21	3	55711	55731	NA	118.29	76.24	97.265	80.89	73.92	77.405	27.34	25.82	26.58	97.11	123.37	110.24	51.43	84.4	67.915	79.46	102.84	91.15	90.64	60	75.32	>FANhyb_rscf00000465.1_55696-55835	GGUAGGGAAUGGAGUUGAGCCAAGAAUGACUUGCUGCAAGUGAAAUACGUAUUCGUCGACCGAUCUGAGAUCUCGAUCUCAAUCUCGGUCAUGAAACUAUGCAGCAAGUUGUUCUUGUCUCUAUUUGGUUCUCUAUCUUC	((((((((((.((((.(((.(((((((((((((((((((((..........(((((.((((((..((((((....))))))...)))))))))))))).)))))))))))))))))).))).)))).))))))))))... (-67.10)
mir171a	Known	NDGA-5_2.hit-m0036-3p	CGAGCCGAACCAATATCACTC	21	161	FANhyb_rscf00000024.1	-	16856	16876	0	1	0.97	ata-mir171a-3p(21)	NDGA-5_2.hit-m0036-5p	TGTGATATTGAGTCGGCTCATC	22	27	16936	16957	lja-mir171c(21)	45.58	21.3	33.44	71.9	80.64	76.27	31.9	23.98	27.94	94.95	62.2	78.575	59.7	75.74	67.72	144.09	156.2	150.145	51.93	26.51	39.22	>FANhyb_rscf00000024.1_16841-16972	CAGAAGCAGACAUGGUGUGAUAUUGAGUCGGCUCAUCAAUCAAUCCCAGUCAUAUUCGUGUUCAAACUGAUCACGUUAAUAAUAUGAUUUCUGAGACGAGCCGAACCAAUAUCACUCUUGUAUUCUUCUUUG	.(((((...(((.((.(((((((((..(((((((.((..(((.....(((((((((((((.(((...))).)))).....)))))))))..))))).)))))))..))))))))).)))))...)))))... (-44.90)
mir171b	Known	NDGA-5_2.hit-m0087-3p	TTGAGCCGCGTCAATATCTCC	21	206	FANhyb_rscf00001690.1	+	613	633	0	1	1	mdm-mir171b(21)								188.83	96.42	142.625	94.37	105.28	99.825	161.76	121.73	141.745	32.37	118.19	75.28	21.12	108.2	64.66	42.38	199.86	121.12	35.88	57.21	46.545	>FANhyb_rscf00001690.1_318-648	GCAUAGACAUCCUUUGAGAGCAAACAGCAGGUAAUAUAGGUAUGAGGAUUCCUCUAUCAAAUUGGGUCACCCACUUUCCUCCCUUCUGGUUCUAAGAAAGUUAGGGAUAUGAAGCAUAUAUGUCUGUCUCUCUCUGAGCCACAGGUGGGGGUUGAAAGCAGUUUUGGGGAAGAAGAUGGAUCGAGAACCAGGCUCUCAAUACAGAUGGAGGAAGGUGUAAAUCUAUUCAAUAACGAAGGUAUUGGCGCGUCUCAAUUUGAAGACAUGGCUAUGUAUGCUUAGUCUUGUGUUUUGAUUGAGCCGCGUCAAUAUCUCCUUUUGCACCUCUCGA	.......((((..((((((((.................((((.((((...))))))))....((((...))))((((((((((.((((((((..(((.((.((((.(((((.....))))).)))).)).)))..)))))..))).)))))..)))))..(((((.((............)).)))))...))))))))....))))(((..(((((((((...............(((((((((((((.(((((((.(((.(((.(((((........))))).))).))).))))))).)))))))))))))...)))))))))))).. (-108.70)
mir171d	Known	control-0_1.hit-m0023-3p	TTGAGCCGCGCCAATATCACT	21	16	FANhyb_rscf00000011.1	+	95069	95089	0	1	1	lja-mir171d-5p(21)	control-0_1.hit-m0023-5p	CGATGTTGGTGAGGTTCAATC	21	1	94993	95013	lja-mir171d-3p(21)	2.17	1.12	1.645	4.49	8.96	6.725	18.23	9.22	13.725	5.4	10.37	7.885	3.67	3.25	3.46	7.42	11.64	9.53	8.5	6.98	7.74	>FANhyb_rscf00000011.1_94978-95104	GAGAUGAAUCGAAAGCGAUGUUGGUGAGGUUCAAUCCGAAGACAGAUUUACAAACAUAUGGCUGCUGCAGGCCACGUAAAUUGAUCUCAGAUUGAGCCGCGCCAAUAUCACUUUCUUAAAUAAUUGC	..........(((((.((((((((((.(((((((((.((.((..(((((((.......(((((......))))).)))))))..)))).))))))))).)))))))))).)))))............ (-49.10)
mir171j	Known	control-0_1.hit-m0073-3p	TGATTGAGCCGTGCCAATATC	21	11	FANhyb_rscf00002203.1	+	6435	6455	0	1	1	vvi-mir171j(21)								6.51	0	3.255	2.25	0	1.125	12.53	4.61	8.57	5.4	3.11	4.255	11.02	4.33	7.675	3.18	3.88	3.53	3.78	2.09	2.935	>FANhyb_rscf00002203.1_6140-6470	GAUAUUCCAACGCAAAAUUUCAUUGUUUUCUUCUAUUUCGGCUUGAGUGGAAGACAUUGAAUGCAUGAAUUUUGCGAUCUAUUUAUAAUGAAGCUCAUGAUACAUAUUUCUCCACGAAAAAAAUCAUGACAUAUCUAACAGAUCCUUUCAAACUAAAUGAGGAAACAAGUCCCACUUAAUUAUGUGUAACUUCAAUUAAGUUGAGUUGUUGUCUUCAUGGAGUGAUUAUAUAUUCUUGGUGUUGGUGCGGUUCAACCUCACCAUUGUGCCGAUCAAUAACCGGAGCUUGAUGGUUUGAUUGAGCCGUGCCAAUAUCAGGAGUAAGGUGCCU	..((((((...(((((((((((((....((((((((((......)))))))))).....))))...)))))))))(((((.((....(((....(((((((.....((((.....))))...))))))))))....)).)))))............((((((((((((.((..((((((((............)))))))).)).))))).)))))))))))))......(((((((((((((((((((((((((.(..((((((((.(((.........))).))..))))))..).)))))))))))))))))))))))))........ (-98.90)
mir172b	Known	NDGA-8_1.hit-m0066-3p	AGAATCTTGATGATGCTGCAT	21	856	FANhyb_rscf00000800.1	+	33926	33946	0	1	0.88	ata-mir172b-3p(21)	NDGA-8_1.hit-m0066-5p	GTAGCATCATCAAGATTCAC	20	23	33846	33865	ppe-mir172a-5p(21)	334.25	202.93	268.59	594.31	600.34	597.325	315.55	252.67	284.11	355	312.06	333.53	210.32	284.57	247.445	518.1	595.69	556.895	808.18	512.82	660.5	>FANhyb_rscf00000800.1_33831-33961	UUGUUGUUUGCGGCUGUAGCAUCAUCAAGAUUCACACAUGCAAUUGAUGCAACUCAAACUCCCUCUCUGUCUGCCAUAGUUGUUUGAAAGUACUGAGAAUCUUGAUGAUGCUGCAUCGGCAAUAAACGACU	(((((..((((.(.(((((((((((((((((((.((((.(((((((..(((((...............)).)))..))))))).)).......)).))))))))))))))))))).).))))..))))).. (-48.40)
mir172d	Known	NDGA-8_1.hit-m0034-3p	GGAATCTTGATGATGCTGCAG	21	246	FANhyb_rscf00000003.1	+	86153	86173	0	0.99	0.87	ppe-mir172d(21)	NDGA-8_1.hit-m0034-5p	GGAGCATCTTCAAGATTCACA	21	39	86071	86091	stu-mir172c-5p(19)	108.52	88.57	98.545	197.73	220.65	209.19	243.78	189.97	216.875	97.11	157.58	127.345	120.31	199.09	159.7	201.31	186.27	193.79	232.26	156.29	194.275	>FANhyb_rscf00000003.1_86056-86188	UCAGUGUUUGCGGGUGGAGCAUCUUCAAGAUUCACAAUCUUUAGGGGCGGCUUAAGCUUAACUUUGUUGAUAAAGCCAGGCCCUUAAGUUAGAUUUGGGAAUCUUGAUGAUGCUGCAGCGGCAAAUAAACGAC	....(((((((.(.((.((((((.(((((((((.(((((((((((((((((((....(((((...)))))..)))))..))))))))...))).))).))))))))).)))))).)).).)))))))...... (-58.20)
mir172f	Known	NDGA-8_1.hit-m0003-5p	CAGCATCATCCAGATTCACAG	21	1006	FANhyb_icon00001788_a.1	+	401	421	0	1	0.83	aly-mir172f-5p(21)	NDGA-8_1.hit-m0003-3p	AGAATCTTGATGATGCTGCAT	21	856	478	498	ata-mir172b-3p(21)	706.49	411.47	558.98	857.19	1039.4	948.295	478.45	343.97	411.21	815.74	658.33	737.035	561.16	600.51	580.835	860.32	662.63	761.475	949.8	416.54	683.17	>FANhyb_icon00001788_a.1_386-513	CAUUGUUUGCGGGUGCAGCAUCAUCCAGAUUCACAGGUUUUAUUACUGACAUCCUCAUUUGAAUCUUUGAGAUGUCAUGAUGAUCCGAGUUGAGAAUCUUGAUGAUGCUGCAUCAGCCAUAUAUGACU	(((.....((.((((((((((((((.((((((.(((.((((((((.(((((((.(((..........))))))))))))))))...)).))).)))))).)))))))))))))).)).....)))... (-51.90)
mir2109	Known	NDGA-5_2.hit-m0080-5p	TGCGAGTGTCTTCACCTCTGAA	22	888	FANhyb_rscf00001268.1	+	3223	3244	0	0.99	0.69	gso-mir2109(21)	NDGA-5_2.hit-m0080-3p	CAGGGCGAATACACTCTCAGA	21	264	3282	3302	gso-mir2109(21)	578.43	412.59	495.51	510.05	523.06	516.555	521.74	402.99	462.365	98.19	616.86	357.525	60.62	386.27	223.445	144.09	861.52	502.805	153.89	614.69	384.29	>FANhyb_rscf00001268.1_3208-3317	GCGGCGUGAAGGCUCUGCGAGUGUCUUCACCUCUGAAGCCUCUUUCUGAAGAAGCUCCUCUUCUUGUUUGGCUUCAGGGCGAAUACACUCUCAGACACUACACGCUCGCC	((((((((.((..((((.((((((.(((.((.((((((((.......(((((......)))))......)))))))))).))).)))))).))))..)).))))).))). (-55.80)
mir2111d	Known	NDGA-8_1.hit-m0004-5p	TAATCTGCATCCTGAGGTTT	20	581	FANhyb_icon00002008_a.1	-	1295	1314	0	1	0.84	ppe-mir2111d(21)	NDGA-8_1.hit-m0004-3p	GCCCTTGGGATGCAGATTACC	21	24	1237	1257	gma-mir2111d(21)	15.19	10.09	12.64	19.1	19.04	19.07	14.81	11.07	12.94	469.38	39.4	254.39	129.5	12.98	71.24	424.86	48.51	236.685	548.54	15.35	281.945	>FANhyb_icon00002008_a.1_1222-1329	CAUUGGCAAUGCAGGUAAUCUGCAUCCUGAGGUUUAGAGCAGCUGCAUGUCAUAUAUCUCUGUUUGUGUCUAGCCCUUGGGAUGCAGAUUACCUCAUCCUCAUCCUCA	...(((..(((.((((((((((((((((((((.(((((.((...(((.(........)..)))...))))))).)))))))))))))))))))))))..)))...... (-43.80)
mir2118	Known	control-5_2.hit-m0077-3p	TCTTTCCTATTCCTCCCATCCC	22	2206	FANhyb_rscf00001259.1	+	295	316	0	0.99	0.71	pgi-mir2118(22)	control-5_2.hit-m0077-5p	GATGGGAGGCTAGGGAAGAAA	21	1316	252	272	hbr-mir482a(22)	1603.98	1218.71	1411.35	1660.46	1832.39	1746.42	1294.09	995.94	1145.02	1787.94	2287.04	2037.49	957.91	1355.74	1156.83	1862.62	2098.49	1980.56	1870.34	1311.01	1590.67	>FANhyb_rscf00001259.1_237-331	GGAAGUUGUAGUUGGGAUGGGAGGCUAGGGAAGAAAUUACUGGAAACUCAUCCUAAUUUCUUUCCUAUUCCUCCCAUCCCUCCUCAAUUUCCCAA	((((((((.((..(((((((((((.((((((((((((((..(((......)))))))))))))))))..)))))))))))..))))))))))... (-53.70)
mir319	Known	control-5_2.hit-m0004-3p	TTGGACTGAAGGGAGCTCCCC	21	93714	FANhyb_icon00001210_a.1	-	390	410	0	1	0.96	bra-mir319-3p(21)	control-5_2.hit-m0004-5p	GAGCTTTCTTCAGTCCACTC	20	109	542	561	mtr-mir319d-5p(21)	70618.3	42670.5	56644.4	84180.4	84227.2	84203.8	76953.1	55827.9	66390.5	213564	97156.7	155360	133117	91651.8	112384	293698	145204	219451	339280	70414.9	204847	>FANhyb_icon00001210_a.1_375-576	UGUAUCAAGGGAAGGGAGCUUUCUUCAGUCCACUCAUGGGUGGCAGUAGGAUUUCAAUUAGCUGCCGACUCAUUCAUCCAAAUACUGGGUUAUUAGAUCAAUCAAGACAAACCCAGUAAAUGCGUGAAUGAUGCGGGAGACAAAUUGGAUCUUAAGCUUCCUGUACUUGGACUGAAGGGAGCUCCCCUAUCUAGUACCCUCU	.((((..(((...(((((((((((((((((((...(((((.(((..(((((((.(((((.(((.(((..((((((((.((..(((((((((..................)))))))))..)).))))))))..))).)).).)))))))))))).))).)))))...)))))))))))))))))))...))).))))..... (-87.60)
mir319c	Known	NDGA-8_1.hit-m0001-3p	TTGGACTGAAGGGAGCTCCTC	21	762	FANhyb_icon00000259_a.1	-	1353	1373	0	1	0.43	sly-mir319c-3p(21)	NDGA-8_1.hit-m0001-5p	AGAGCTTTCTTCAGTCCACT	20	131	1511	1530	mtr-mir319d-5p(21)	590.37	326.26	458.315	548.25	584.66	566.455	525.16	379.01	452.085	332.34	324.5	328.42	387.57	582.12	484.845	510.68	620.91	565.795	719.43	326.53	522.98	>FANhyb_icon00000259_a.1_1338-1545	AGAGAGAGGGGAGGGAGAGCUUUCUUCAGUCCACUCAUGGAUAGGAUUGGAUGGGGUUUGUUGAAGUAACUGCCUAUCAUUCAUUCAAGCACUCCUCAGUAUCUUAUGUUUGCUACUGUGAUUGAUUGUGUGAAUGAAGCGGGAGUUAAUUUACAUCCCUCUUUCUCUUUGCUUGGACUGAAGGGAGCUCCUCCACUUUUCCUUGCUU	.(((.((((((((((((((((((((((((((((.....((..((((..(((.((((..(((.(((.(((((.((..((((((((.(((.((.((..(((((.(........).))))).)).)).))).))))))))...)).))))).))))))..)))).)))))))..)))))))))))))))))).)))).).))))))).))) (-81.40)
mir319d	Known	control-8_2.hit-m0001-5p	AGAGCTTTCTTCAGTCCACTC	21	320	FANhyb_icon00000259_a.1	-	1510	1530	0	1	0.4	mtr-mir319d-5p(21)	control-8_2.hit-m0001-3p	TGTGAATGAAGCGGGAGTTAA	21	7	1397	1417	mtr-mir4414b(21)	236.58	123.33	179.955	198.85	200.49	199.67	127.59	128.18	127.885	92.8	265.4	179.1	78.98	346.24	212.61	76.28	315.31	195.795	45.32	113.73	79.525	>FANhyb_icon00000259_a.1_1382-1545	AGAGAGAGGGGAGGGAGAGCUUUCUUCAGUCCACUCAUGGAUAGGAUUGGAUGGGGUUUGUUGAAGUAACUGCCUAUCAUUCAUUCAAGCACUCCUCAGUAUCUUAUGUUUGCUACUGUGAUUGAUUGUGUGAAUGAAGCGGGAGUUAAUUUACAUCCCUCUUU	..(((((((((.(...(((((((.((((((((..((...))..)))))))).)))))))..((((.(((((.((..((((((((.(((.((.((..(((((.(........).))))).)).)).))).))))))))...)).))))).))))).))))))))) (-51.40)
mir3627a	Known	NDGA-5_2.hit-m0024-5p	TATGTCGCAGGAGAGATGGTAC	22	77	FANhyb_icon18696281_s.1	-	124	145	0	1	0.88	ptc-mir3627a(22)	NDGA-5_2.hit-m0024-3p	TCCATCCTCCTGTGACATAGA	21	9	29	49	NA	4.34	6.73	5.535	1.12	0	0.56	1.14	0.92	1.03	1.08	3.11	2.095	0.92	1.08	1	54.03	74.7	64.365	0	0	0	>FANhyb_icon18696281_s.1_14-160	GAGACUGAGGGAUUCUAUGUCGCAGGAGAGAUGGUACGGUGGAAGUAGCUAUCUGUUAUAUAUAGGAUAUAUGCAUGCCAUUCAGUUCUAUGUAUAAUAAGAGCAGCAUGUUCCAUCCUCCUGUGACAUAGAAACCCUCCAGCUUUU	(((.(((((((.((((((((((((((((.(((((.(((.((......(((...(((((((((((((((..(((.....)))...)))))))))))))))..)))..))))).))))))))))))))))))))).)))).)))))).. (-64.70)
mir390	Known	control-0_2.hit-m0051-5p	AAGCTCAGGAGGGATAGCGCC	21	78	FANhyb_rscf00000636.1	-	21383	21403	0	1	0.96	ata-mir390-5p(21)	control-0_2.hit-m0051-3p	CGCTATCTATCCTGGGTTTCA	21	4	21326	21346	sly-mir390b-3p(21)	15.19	10.09	12.64	23.59	20.16	21.875	71.77	71.93	71.85	8.63	36.29	22.46	13.78	50.85	32.315	4.24	32.02	18.13	4.72	4.88	4.8	>FANhyb_rscf00000636.1_21311-21418	AUGGUAGAAUCUGUAAAGCUCAGGAGGGAUAGCGCCAUGAAGAACAAAGGGUCUAAAUUUGUUAUUCAUUGGCGCUAUCUAUCCUGGGUUUCAUGGCUUCUUCUUACU	..((.((((.((((.((((((((((.(((((((((((((((.((((((.........)))))).)))).))))))))))).)))))))))).)))).)))).)).... (-48.20)
mir395a	Known	control-8_2.hit-m0053-3p	CTGAAGTGTTTGGGGGAACTC	21	3598	FANhyb_rscf00000290.1	-	27978	27998	0	1	0.96	bra-mir395a-3p(21)	control-8_2.hit-m0053-5p	GGTTCCCTGAACACTTCATTG	21	2	28042	28062	bra-mir395a-5p(21)	2301.78	1504.61	1903.19	2687.3	2482.01	2584.66	1640.4	1264.29	1452.35	437	1027.41	732.205	1065.37	3893.03	2479.2	929.19	2748.51	1838.85	561.76	867.96	714.86	>FANhyb_rscf00000290.1_27963-28077	CAGUUGUUGCCUGGAGGUUCCCUGAACACUUCAUUGGAAUCGAUCAGUAUUCACUCAUUCGGGGACAGAUCCAUUGCUACUGAAGUGUUUGGGGGAACUCUAGUUGCCAUCUGAC	(((.((..((((((((.((((((((((((((((.((((((.((((.((.(((........))).)).)))).))).))).)))))))))))))))).))))))..)))).))).. (-44.20)
mir396a	Known	NDGA-8_2.hit-m0029-3p	GTTCAATAAAGCTGTGGGAAG	21	9227	FANhyb_rscf00000011.1	-	119022	119042	0	1	0.77	sly-mir396a-3p(21)	NDGA-8_2.hit-m0029-5p	TTCCACAGCTTTCTTGAACTG	21	6849	119106	119126	ata-mir396e-5p(21)	8865.27	6933.3	7899.28	7526.01	8057.58	7791.8	9067.78	7335.82	8201.8	3065.51	7570.25	5317.88	3514.8	9047.67	6281.23	5512.63	14214.1	9863.34	3734.07	6437.82	5085.94	>FANhyb_rscf00000011.1_119007-119141	AUCCUCUUUGUAUUCUUCCACAGCUUUCUUGAACUGCAUCUAGCAUAAGAGAUCUGAUCUUUGCAUUUGAGGCAGAGGUUGCUCUAUAUUUGGCUUGUGGUUCAAUAAAGCUGUGGGAAGAUACAAACAGGUUCA	..(((.((((((((.((((((((((((.((((((((((.((((.(((((((...((((((((((.......)))))))))))))).)))))))..)))))))))).)))))))))))).)))))))).))).... (-57.20)
mir396c	Known	control-8_2.hit-m0031-5p	TTCCACAGCTTTCTTGAACTT	21	56571	FANhyb_rscf00000011.1	+	113794	113814	0	1	0.99	ata-mir396c-5p(21)	control-8_2.hit-m0031-3p	CTCAAGAAAGCTGTGGGACA	20	170	113873	113892	bra-mir396-3p(21)	18159.2	11561.5	14860.4	32013.9	35281.3	33647.6	30184.5	22669.6	26427.1	35246.3	50206	42726.2	34431.7	61209.8	47820.7	20716.6	38186.2	29451.4	15988	21311	18649.5	>FANhyb_rscf00000011.1_113779-113907	GUCCUGGUCAUGCUUUUCCACAGCUUUCUUGAACUUCAAUUCUCUGCUAACAAUCUGUAAUCUCUUGCAAGAGUAUUAACACAAUGUUUGGGAGCUCAAGAAAGCUGUGGGACAACAUGACAACCCAGG	..((((((((((...(((((((((((((((((.((((...........((((...((((((((((....)))).))).)))...))))..)))).)))))))))))))))))...)))))....))))) (-47.60)
mir396e	Known	NDGA-8_2.hit-m0035-5p	TTCCACAGCTTTCTTGAACTG	21	6849	FANhyb_rscf00000111.1	+	82790	82810	0	1	0.81	ata-mir396e-5p(21)	NDGA-8_2.hit-m0035-3p	GTTCGAGAAAGCTGTGAAAAAT	22	25	82873	82894	NA	5900.42	2991.28	4445.85	5499.3	5926.14	5712.72	4029.24	2762.81	3396.03	4528.66	5362	4945.33	3814.21	8201.55	6007.88	4569.66	4879.99	4724.82	5996.22	4778.66	5387.44	>FANhyb_rscf00000111.1_82775-82909	AUCCUCCUUGUGAUUUUCCACAGCUUUCUUGAACUGUAAAGUGCCUUAAUUAUGAACUAGGAGAUUAACCUCCAUGCAGUUUCAACAGAGCAAGAACAGUUCGAGAAAGCUGUGAAAAAUAACAGGCAGGAUCUG	(((((.(((((.(((((.(((((((((((((((((((....(((((.......(((((.((((......))))....)))))....)).)))...))))))))))))))))))).))))).))))).)))))... (-53.80)
mir398a	Known	ABA-5_1.hit-m0021-5p	GGAGTGACCTTGAGAACACAGG	22	31	FANhyb_icon00025326_a.1	-	219	240	0	0.97	0.64	mtr-mir398a-5p(22)								33.64	26.91	30.275	15.73	29.12	22.425	6.84	4.61	5.725	33.45	60.13	46.79	18.37	17.31	17.84	39.2	31.05	35.125	16.99	16.05	16.52	>FANhyb_icon00025326_a.1_1-255	AUGGUCCAUUCCAAAGGAGUGACCUUGAGAACACAGGGUGAUUUAACAUCGAUGUUAAUGUUAGCGCACCUUGUGUUCCCAUGACACCCCUUUGGAACACACCGUUUAUCUGUGCAGCUUUCCAUUAUGAACGAUGCUUGAUCAAGUAUGAGCCUAAACCAUCAAAUGGUGACCACCUUGUGAGAGUCACCGGUUUAUACAUCUCAGAAAGCCUGCGACUCGUAUUCGGUUGGUUAAUUUCAAAAGCACCUGCUC	........(((((((((.(((....((.((((((((((((..(((((((........)))))))..)))))))))))).))...))).)))))))))((.((((..(((..(((((((((((..........(((.....)))..(((((((((.............(((((((((...)))...)))))))))))))))......))))).)))).))..)))..))))))............(((....))). (-81.00)
mir398b	Known	NDGA-8_1.hit-m0079-3p	CGTGTTCTCAGGTCGCCCCTG	21	27903	FANhyb_rscf00001758.1	-	3089	3109	0	1	0.99	ppe-mir398b(21)	NDGA-8_1.hit-m0079-5p	GGAGCGACCTGAGACCACATG	21	82	3151	3171	hbr-mir398(21)	10597.3	6262.84	8430.08	12493.9	13457.3	12975.6	8756.78	5921.22	7339	22830	16012.4	19421.2	17955.2	14880.7	16417.9	16202	13079.9	14641	26344.3	11956.1	19150.2	>FANhyb_rscf00001758.1_3074-3186	UAGAGGAGUCCCUGAGGAGCGACCUGAGACCACAUGUGUGCACCCUCACCACACUCCAAAGUGAGAGUACAUAACCACGUGUUCUCAGGUCGCCCCUGCGAGACUUUCCGUUU	....((((((.(..(((.(((((((((((..(((((((((.((.(((((...........))))).)).))....)))))))))))))))))).)))..).))))))...... (-47.30)
mir399f	Known	ABA-5_1.hit-m0007-3p	TGCCAAAGGAGAGTTGCCCTG	21	530	FANhyb_icon00011177_a.1	+	301	321	0	1	0.82	mes-mir399f(21)	ABA-5_1.hit-m0007-5p	AGGGCGTCTTTCCTTTGGCAGG	22	33	223	244	ata-mir399b-5p(21)	575.17	265.72	420.445	248.28	247.53	247.905	109.36	77.46	93.41	410.03	438.54	424.285	216.75	261.84	239.295	194.95	231.87	213.41	154.84	70.47	112.655	>FANhyb_icon00011177_a.1_208-336	AAGCAAAUUAGUUGUAGGGCGUCUUUCCUUUGGCAGGCAAUGGUGGUUUUGUUUCGAUGGAUUUCACGUUGUAAUUGGUUGUUGAUUAUGAUCUGCCAAAGGAGAGUUGCCCUGCAACUGCUUCUGCUU	(((((((.(((((((((((((.(((((((((((((((..(((((.(....(((.(((((.......))))).))).......).)))))..))))))))))))))).))))))))))))).)).))))) (-57.20)
mir399n	Known	ABA-8_2.hit-m0087-3p	TGCCAAAGGAGATTTGCTCGG	21	58	FANhyb_rscf00001639.1	+	1017	1037	0	1	1	ppe-mir399n(21)	ABA-8_2.hit-m0087-5p	GGGCAAATTCTCCTCTGGCATG	22	14	916	937	tcc-mir399f(21)	26.05	22.42	24.235	40.44	64.96	52.7	1.14	1.84	1.49	17.26	43.54	30.4	6.43	6.49	6.46	5.3	2.91	4.105	7.55	11.86	9.705	>FANhyb_rscf00001639.1_901-1052	GUUGCAAAGAUUACAGGGCAAAUUCUCCUCUGGCAUGUGGCCACUGACAGUUAGAAAUGCUUCUGCUUGUUGAUCAUGCAUGACAGCAUUGCAUUAUCUUCUUGUAGUGUGUUCAAUGCCAAAGGAGAUUUGCUCGGCAAUUCUUCUGUACC	..((((((((.....((((((((.(((((.((((((..((((((((.(((..((((((((...((((.((((........))))))))..))))).)))..)))))))).)))..)))))).)))))))))))))......)))).)))).. (-52.90)
mir408b	Known	control-0_1.hit-m0079-3p	TGCACTGCCTCTTCCCTGGCT	21	4199	FANhyb_rscf00007485.1	+	1327	1347	0	1	0.54	stu-mir408b-3p(21)	control-0_1.hit-m0079-5p	ACAGGGACGAGGTAGAGCATG	21	2626	1261	1281	mdm-mir408d(21)	9384.02	5346.85	7365.44	7578.82	7987.02	7782.92	4783.37	3301.35	4042.36	3869.38	8711.7	6290.54	1460.29	4171.11	2815.7	3104.36	9621.24	6362.8	3621.72	5758.25	4689.98	>FANhyb_rscf00007485.1_1246-1362	UGAUGAUAAAUAAAGACAGGGACGAGGUAGAGCAUGGAUGGAGUUCCCAACAGAACAGUCAAGCUGUUGUGGCUCCACUCAUGCACUGCCUCUUCCCUGGCUUUGACUCCUCUGGAU	..........(((((.((((((.(((((((.((((((.((((((......((.((((((...)))))).)))))))).)))))).))))))).)))))).)))))..(((...))). (-51.80)
mir477	Known	control-8_2.hit-m0050-5p	ACTCTCCCTCAAAGACTTCTAG	22	96	FANhyb_rscf00000267.1	+	4901	4922	0	1	0.87	ppe-mir477-5p(22)	control-8_2.hit-m0050-3p	TAGGAGCTTTTGGGGGAGTT	20	2	4956	4975	NA	4.34	3.36	3.85	8.99	7.84	8.415	53.54	35.04	44.29	2.16	5.18	3.67	20.21	103.87	62.04	7.42	39.78	23.6	5.66	16.75	11.205	>FANhyb_rscf00000267.1_4886-4990	GGGGUACUUCCGUUCACUCUCCCUCAAAGACUUCUAGCAAUGCCUGAACAGAUAUAUAUAUAUGGCAAGCUAGGAGCUUUUGGGGGAGUUAACAAAAAGUGUCUA	.((((((((..(((.((((((((..((((.((((((((..((((...................)))).)))))))))))).)))))))).)))...)))))))). (-39.70)
mir477a	Known	NDGA-5_2.hit-m0046-5p	ACTCTCCCTCAAGGGCTTCTC	21	3479	FANhyb_rscf00000267.1	+	4135	4155	0	1	0.71	stu-mir477a-5p(21)	NDGA-5_2.hit-m0046-3p	TGGAGCCTGCGAGGGGGAATG	21	809	4233	4253	NA	2833.55	1641.39	2237.47	2212.08	2174	2193.04	1270.17	897.27	1083.72	539.51	3110.21	1824.86	334.31	3231.93	1783.12	470.42	3375.25	1922.84	461.68	1643.82	1052.75	>FANhyb_rscf00000267.1_4120-4268	AGGCAUUGGUUGAUCACUCUCCCUCAAGGGCUUCUCGCCAAGGUGAAGUAUUAUAUCCUAGGUCGUCCCCUUCUUAAUUCUAAGGGAAGACUUGGGGUACUUACACAAGGCUGUGGAGCCUGCGAGGGGGAAUGACCAAGCUUCUUGCC	.((((..(.(((.(((.((((((((..(((((((.((((...(((((((((.....((((((((.((((..............)))).)))))))))))))).)))..))).).)))))))..)))))))).))).))).)....)))) (-67.10)
mir482	Known	NDGA-5_2.hit-m0077-3p	TCTTTCCAATTCCTCCCATGCC	22	5681	FANhyb_rscf00000919.1	-	31054	31075	0	1	0.97	gra-mir482(22)	NDGA-5_2.hit-m0077-5p	CATGGGAAGTTTGGAAAGAAT	21	1053	31102	31122	NA	3421.74	2713.23	3067.49	3571.46	3989.59	3780.53	2746.53	2120.06	2433.3	4154.24	4164.57	4159.4	2063.7	2407.45	2235.57	4937.31	5511.58	5224.44	3903.07	2881.57	3392.32	>FANhyb_rscf00000919.1_31039-31137	UGAGGAAGUUUCUGUCAUGGGAAGUUUGGAAAGAAUUGGUUGUUUGUUUAUGACAUCAAACUUCUUUCCAAUUCCUCCCAUGCCAGUGGUUUCUCAAGU	(((((((.(..(((.(((((((.(.(((((((((((((((.(((.......))))))))..))))))))))..).))))))).))).).)))))))... (-38.40)
mir482a	Known	NDGA-5_2.hit-m0067-3p	TCTTTCCTAGTCCTGCCATTCC	22	2028	FANhyb_rscf00000728.1	-	1494	1515	0	1	0.85	pde-mir482a(22)	NDGA-5_2.hit-m0067-5p	AGTGGAGTTCTGGGAAAGAAG	21	555	1555	1575	NA	1313.13	1038.2	1175.66	1440.27	1529.98	1485.12	970.57	722.98	846.775	1953.03	1843.32	1898.17	1093.84	1396.86	1245.35	2076.64	1967.52	2022.08	1848.62	1119.14	1483.88	>FANhyb_rscf00000728.1_1479-1590	GGCGGGAAGUUGUGGAGUGGAGUUCUGGGAAAGAAGACCUUGGUUUUUCUCGAAGUAAUUUGGAAAAAUAUUGGUUCUUUCCUAGUCCUGCCAUUCCUUGAUUUCCUGUCAU	(((((((((((..(((((((((..((((((((((..(((...(((((((.((((....)))))))))))...)))))))))))))..)).)))))))..))))))))))).. (-55.20)
mir482b	Known	control-5_1.hit-m0079-3p	TCTTGCCGATACCTCCCATTCC	22	7948	FANhyb_rscf00001259.1	+	585	606	0	1	0.99	pgi-mir482b(22)	control-5_1.hit-m0079-5p	AGTGGGATGGTCGGCAAGAAA	21	166	528	548	NA	2646.89	2227.76	2437.32	4292.71	4230.4	4261.56	2833.11	2251.93	2542.52	8576.08	4305.57	6440.82	3770.12	2122.88	2946.5	7634.82	4936.26	6285.54	7467.19	4034.19	5750.69	>FANhyb_rscf00001259.1_513-621	UGGAAAUGUUGUUGGAGUGGGAUGGUCGGCAAGAAAUGAAUAGAGAAAACCCACUCUUGGAUUUCUUCCAUUUCUUGCCGAUACCUCCCAUUCCUGCAACCUUUUCACU	((((((.(((((.(((((((((.(((((((((((((((....((((((..(((....))).)))))).)))))))))))))..))))))))))).))))).)))))).. (-53.30)
mir482c	Known	control-5_2.hit-m0075-3p	TTTCCGATTCCACCCATACCTC	22	1372	FANhyb_rscf00000919.1	-	30862	30883	0	1	0.96	nta-mir482c(22)	control-5_2.hit-m0075-5p	TTGGGTGGTTTTTGGGAAAGG	21	12	30904	30924	NA	602.3	512.37	557.335	1103.23	1345.17	1224.2	849.82	709.14	779.48	631.23	1422.4	1026.82	803.62	1265.94	1034.78	857.14	1796.77	1326.95	384.26	843.54	613.9	>FANhyb_rscf00000919.1_30847-30939	UGGGAAGUAGCGGGGUUGGGUGGUUUUUGGGAAAGGGAAGGUAUUGGAGUCUUUCCUUUCCGAUUCCACCCAUACCUCUCAUUUUCCAGCAAU	((((((((.(.((((((((((((....(.((((((((((((........)))))))))))).)..))))))).))))).)))))))))..... (-45.70)
mir5290	Known	ABA-8_1.hit-m0025-5p	TTGGAGAGAGAGTAGACAATG	21	38794	FANhyb_icon00050909_a.1	+	52	72	0	1	0.84	mtr-mir5290(24)	ABA-8_1.hit-m0025-3p	TCTACTCTCTCTCGAATGGACC	22	10757	104	125	NA	52769.5	33382.8	43076.1	43583.2	42124.8	42854	40543	30157.6	35350.3	30004.4	47673.3	38838.9	9467.1	21480.9	15474	38131.7	64578.9	51355.3	36983.8	38143.4	37563.6	>FANhyb_icon00050909_a.1_37-140	CAGAAGCCAAGGUCCUUGGAGAGAGAGUAGACAAUGUGGCGAAGUGCCGGUGCGAAGUUCCACAUUGUCUACUCUCUCUCGAAUGGACCUCGGCCUUCUGGAUU	((((((((.((((((((.(((((((((((((((((((((.....(((....))).....))))))))))))))))))))).)).)))))).)).)))))).... (-66.10)
mir530	Known	control-5_1.hit-m0006-5p	TCTGCATTTGCACCTGCACCT	21	210	FANhyb_icon00006107_a.1	-	529	549	0	1	0.94	ppe-mir530(21)	control-5_1.hit-m0006-3p	GTGCAGGTGTAAGTGCAGACG	21	3	450	470	ppe-mir530(21)	67.28	45.97	56.625	48.31	43.68	45.995	21.64	21.21	21.425	226.6	57.02	141.81	144.19	46.53	95.36	198.13	31.05	114.59	187.88	18.84	103.36	>FANhyb_icon00006107_a.1_435-564	AGGUGGUUUCAUUUAUCUGCAUUUGCACCUGCACCUCUUCGAUCCUAGAUUAAUGGUUUCUGCCAAGUACUACUGGAAUGCAGAAGAUCAAUAGGUGCAGGUGUAAGUGCAGACGAAUGCCUUCUUGGUU	(((.((...(((((.(((((((((((((((((((((.((.(((((((......))).((((((..(((...))).....)))))))))))).))))))))))))))))))))).))))))).)))..... (-52.80)
mir535b	Known	NDGA-5_2.hit-m0057-5p	TGACGATGAGAGAGAGCACGC	21	3446	FANhyb_rscf00000434.1	-	47597	47617	0	1	0.96	ppe-mir535b(21)	NDGA-5_2.hit-m0057-3p	TGCTCCCTCTTCTCGTCATAC	21	22	47536	47556	NA	1762.42	967.57	1364.99	1003.24	1097.64	1050.44	2491.36	1722.6	2106.98	609.65	1098.94	854.295	419.72	1546.18	982.95	1136.85	3343.23	2240.04	574.98	662.13	618.555	>FANhyb_rscf00000434.1_47521-47632	UGAUUGGAUAUGUUUUGACGAUGAGAGAGAGCACGCUUGUCAGCAUCCAUGAAACAGUCAUGCAUGUUUACGUGCGUGCUCCCUCUUCUCGUCAUACAAUCGAGCUAAUCUU	.((((((...(((..((((((.(((((.((((((((.(((.(((((.(((((.....))))).))))).))).)))))))).))))).)))))).)))......)))))).. (-49.10)

## Sheet: Novel miRNAs
Sheet 2: 28 novel miRNAs identified.
MiRNA_name	TOP_CHECK	Mature	M.seq	M.length	M.abundance	Ctg	Strand	M.start	M.end	locus check	Strand_bias	TOP2_PERC	M.homolog	Star	S.seq	S.length	S.abundance	S.start	S.end	S.homolog	ABA-5_1.M.TPM	ABA-5_2.M.TPM	ABA-5_Mean_TPM	ABA-8_1.M.TPM	ABA-8_2.M.TPM	ABA-8_Mean_TPM	control-0_1.M.TPM	control-0_2.M.TPM	control-0_Mean_TPM	control-5_1.M.TPM	control-5_2.M.TPM	control-5_Mean_TPM	control-8_1.M.TPM	control-8_2.M.TPM	control-8_Mean_TPM	NDGA-5_1.M.TPM	NDGA-5_2.M.TPM	NDGA-5_Mean_TPM	NDGA-8_1.M.TPM	NDGA-8_2.M.TPM	NDGA-8_Mean_TPM	precursorRegion	precursorSeq	FoldInfo
Fa_novel1	Novel	NDGA-8_2.hit-m0021-5p	AACAACAAGAGGGAGTTGGAT	21	64	FANhyb_icon00051641_a.1	-	138	158	0	0.99	0.7	NA	NDGA-8_2.hit-m0021-3p	TCCAATTCCTTTCTTGTTGTTC	22	5	70	91	NA	82.48	37	59.74	22.47	38.08	30.275	53.54	43.34	48.44	25.9	86.05	55.975	8.27	36.79	22.53	29.67	115.45	72.56	16.99	44.65	30.82	>FANhyb_icon00051641_a.1_55-173	AGGUUGUUCUAAUUGAACAACAAGAGGGAGUUGGAUGGAGAAAGGGGUUUGUUGGUGAUCAACAAAACUCACCUUUUGUGUGUCCAAUUCCUUUCUUGUUGUUCAAUUUGUCCAAAAGG	...(((..(.(((((((((((((((((((((((((((.(.((((((((((((((.....)))))))...).)))))).).))))))))))).)))))))))))))))).)..))).... (-51.40)
Fa_novel2	Novel	NDGA-8_1.hit-m0088-5p	ACTTGAGACTTGGGAGATACT	21	186	FANhyb_rscf00003796.1	-	2487	2507	0	1	0.89	NA	NDGA-8_1.hit-m0088-3p	TGTTTCCCAAGTCTCACGTTC	21	2	2432	2452	NA	67.28	60.54	63.91	75.27	63.84	69.555	43.29	32.28	37.785	162.93	91.23	127.08	85.41	83.31	84.36	174.82	122.24	148.53	175.61	62.79	119.2	>FANhyb_rscf00003796.1_2417-2522	CUUCAGUAUGGAGGAACUUGAGACUUGGGAGAUACUUGGAUCAUGUCAUCUGUAUAUGGUCCUAUUAUAUUGUUUCCCAAGUCUCACGUUCCACCAUAUAUCUUGA	.....((((((.(((((.((((((((((((((((...((((((((((....).)))))))))........)))))))))))))))).))))).))))))....... (-49.00)
Fa_novel3	Novel	control-5_2.hit-m0034-3p	ACTTTTGAATACTTGAACGGTC	22	272	FANhyb_rscf00000001.1	+	31409	31430	0	0.98	0.72	NA	control-5_2.hit-m0034-5p	CCTGTATTGTATTGAAAAGGG	21	1	31194	31214	NA	327.74	325.14	326.44	112.35	117.6	114.975	170.88	125.41	148.145	630.15	281.99	456.07	235.12	132	183.56	540.35	382.25	461.3	504.17	228.85	366.51	>FANhyb_rscf00000001.1_31179-31445	CAUUAGAUAUCGAUUCCUGUAUUGUAUUGAAAAGGGUUUUCUCCGAUUUGAUUUCGUAUCUAUCUUCUUUCAUCUCUAUUGGAUUGGAGAUCAUACUUAGUCCAACCAGAAAUUCAAUAUAGAUAUAUACCGCAUAACAUAAUAACAUAUAUCUAUUACUAUUAUAAUAGAUAUAAUAUAUUAUAUAUACAUGUCCCUAUUUCUAUCAUUUUAUAUCAUUUUUAGUGUGCACUUUUGAAUACUUGAACGGUCGAUUCUUUGUUUUUU	....(((.(((((...((((...(((((.(((((.....(((((((((((((.........................))))))))))))).((((((...........(((((.....(((((.(((....((((...((((((...(((((((((((......)))))))))))...))))))......))))...))).))))).)))))...........))))))..))))).)))))....))))))))))))......... (-44.90)
Fa_novel4	Novel	control-8_1.hit-m0020-5p	AGAGAATAGATGTATAGACTA	21	28	FANhyb_icon00045558_a.1	-	242	262	0	1	0.82	NA	control-8_1.hit-m0020-3p	GTCTATACATCTCTTCTCTAT	21	1	154	174	NA	8.68	6.73	7.705	21.35	40.32	30.835	2.28	0	1.14	3.24	6.22	4.73	25.72	18.39	22.055	1.06	1.94	1.5	0	2.09	1.045	>FANhyb_icon00045558_a.1_139-277	UAAACUGUGGUUUAGAGAGAAUAGAUGUAUAGACUAAAGAUGUACACCCUUCAUUCAAUCACCCCUUUGUUUCUCUUCACCAAAAUUGAGGGGUGCAUCUUUAGUCUAUACAUCUCUUCUCUAUAAACAGUUUAGUAUA	((((((((....(((((((...((((((((((((((((((((..(((((((((.................................))))))))))))))))))))))))))))).)))))))...))))))))..... (-58.60)
Fa_novel5	Novel	control-5_1.hit-m0012-5p	AGGCTTTGTAGAGGATGGAAT	21	78	FANhyb_icon00020180_a.1	-	201	221	0	1	0.87	NA	control-5_1.hit-m0012-3p	TTCATCCTCTGCAAAGTCTCC	21	26	120	140	NA	53.18	38.12	45.65	38.2	42.56	40.38	28.48	18.44	23.46	84.16	42.51	63.335	63.37	63.84	63.605	81.58	52.39	66.985	59.48	20.93	40.205	>FANhyb_icon00020180_a.1_105-236	GAAAAUCAAGUGAGGAGGCUUUGUAGAGGAUGGAAUAAUAGAGAUCCAUCUGGCCACUAAUGUUCUUUAGUGACUUGAGUCGUAGCUUUUGAUUAUUUCAUCCUCUGCAAAGUCUCCUCACUAUAUCUUUUC	........(((((((((((((((((((((((((((((((((((.....((.((.((((((......)))))).)).)).......))))..))))))))))))))))))))))))))))))).......... (-61.00)
Fa_novel6	Novel	ABA-5_1.hit-m0069-3p	AGTGGAGTTCTGGGAAAGAAG	21	305	FANhyb_rscf00000728.1	-	1555	1575	0	1	0.7	NA	ABA-5_1.hit-m0069-5p	TTCCCTAAACCTGCCATTTCT	21	46	1738	1758	NA	331	336.35	333.675	79.77	115.36	97.565	117.33	106.05	111.69	86.32	880.19	483.255	28.47	95.22	61.845	94.3	538.45	316.375	59.48	316.76	188.12	>FANhyb_rscf00000728.1_1540-1773	AUCCUAAGGCAAUUCUUCCCUAAACCUGCCAUUUCUACAGAUUUGCUCAAGACCUCUCCCUUUCCCGUUCCUUCUUUCUUUCCUAAACAGAUUCAUCAACCCAAAAACACAGCCUUUGGGGAGAAGCUCUGAACUUGAUGGGGUGAGAGAGAAGAGAAAGGAGUUGGAGGGAAAGGGAGGAGUGGCGGGAAGUUGUGGAGUGGAGUUCUGGGAAAGAAGACCUUGGUUUUUCUC	...((((((...((((((((..(((...(((((.(((((.((((.(((...((.((((((((((((.(((((((((((((.(((...(((.((((((..((((((.........))))))..)).....)))).)))...))).)))))))))).)))..........)))))))))))).))...))))))))))))))))).)))..))).)))))..))))))........ (-83.20)
Fa_novel7	Novel	NDGA-8_2.hit-m0018-3p	CACCGATTTCATTAAAATCTA	21	51	FANhyb_icon00031211_a.1	-	151	171	0	1	0.79	NA	NDGA-8_2.hit-m0018-5p	TTAATGGAGTCGGTAAGAGCCA	22	3	225	246	NA	35.81	29.15	32.48	26.96	25.76	26.36	41.01	31.35	36.18	73.37	51.84	62.605	113.88	73.58	93.73	68.87	52.39	60.63	63.26	35.58	49.42	>FANhyb_icon00031211_a.1_136-261	AGUAAGUUUGUGAUUUUAAUGGAGUCGGUAAGAGCCAGUCAUCAGAUUAAAUGGUGUUCAUAUCUUCCAACACUGAAUCUGAUCACAUCUCACCGAUUUCAUUAAAAUCUACUAUGAUUUCCUCUA	((.(((((.((((((((((((((((((((..(((...((.((((((((...(((((((..........))))))))))))))).))..))))))))))))))))))))).))...))))).))... (-38.50)
Fa_novel8	Novel	control-8_1.hit-m0024-5p	CAGAGTTGTAATATATTGATA	21	25	FANhyb_icon19837713_s.1	-	331	351	0	1	0.78	NA	control-8_1.hit-m0024-3p	TCAATATGCTACAACTATGAA	21	13	240	260	NA	34.73	17.94	26.335	14.6	21.28	17.94	13.67	13.83	13.75	42.08	17.62	29.85	22.96	15.15	19.055	50.86	18.43	34.645	61.37	12.56	36.965	>FANhyb_icon19837713_s.1_225-352	UCAGAGUUGUAAUAUAUUGAUAAAUGCAUGUUGCAAGGGUGGAGAGGUCGAUAAGGCCAACACGAUUUUCAGUAUGUUACCCUUUGCUUUUAUCAAUAUGCUACAACUAUGAACAUCCGCUAUGGAAC	(((.(((((((.((((((((((((.(((......((((((((...((((.....))))...((........))...))))))))))).)))))))))))).))))))).)))...(((.....))).. (-38.70)
Fa_novel9	Novel	ABA-8_1.hit-m0088-5p	CCTCGAATGCCAGCGCTCCCT	21	77	FANhyb_rscf00001917.1	-	5592	5612	0	0.92	0.71	NA	ABA-8_1.hit-m0088-3p	GGAGCGCTGGCATTTGAGGAG	21	0	5531	5551	NA	43.41	22.42	32.915	86.51	86.24	86.375	45.57	40.58	43.075	45.32	88.12	66.72	34.9	102.79	68.845	44.5	66.94	55.72	29.27	34.19	31.73	>FANhyb_rscf00001917.1_5516-5627	UCAGUCUCCUAGUCUCCUCGAAUGCCAGCGCUCCCUUACUUGUCUUGAAAGAGCGCUGGCAUUCGAGACUGGUAAGGGAGCGCUGGCAUUUGAGGAGACUGGUGUCCGGCUA	..((((.(((((((((((((((((((((((((((((((((.((((((((...((....)).)))))))).)))))))))))))))))))))))))))))))).)...)))). (-81.10)
Fa_novel10	Novel	NDGA-5_2.hit-m0097-5p	CTAGTCATTGGTCATAGCATC	21	4919	FANhyb_rscf00004370.1	+	3928	3948	0	1	0.97	NA	NDGA-5_2.hit-m0097-3p	TGCTATGATCAATGACTAAAA	21	22	3986	4006	NA	6703.49	4412.92	5558.2	5883.52	6133.35	6008.44	2728.31	2019.54	2373.93	4769.29	3940.64	4354.97	3226.42	3369.34	3297.88	2598.98	4772.3	3685.64	2712.51	2427.35	2569.93	>FANhyb_rscf00004370.1_3913-4021	GUGCUUGUGAAGAUUCUAGUCAUUGGUCAUAGCAUCGUACCCAAACUUGAAGUAAUCUUUGGUUCAGUUUUGAUGCUAUGAUCAAUGACUAAAAGGUCAUUGCACUCAU	((((..((((......(((((((((((((((((((((.....(((((.(((.(((...))).))))))))))))))))))))))))))))).....)))).)))).... (-44.70)
Fa_novel11	Novel	ABA-8_2.hit-m0026-5p	GAGAGAATAGATGTATAGACT	21	60	FANhyb_icon00045558_a.1	-	243	263	0	0.99	0.77	NA	ABA-8_2.hit-m0026-3p	TCTATACATCTCTTCTCTATA	21	1	153	173	NA	27.13	11.21	19.17	61.79	67.2	64.495	0	0	0	4.32	9.33	6.825	15.61	38.95	27.28	0	0.97	0.485	0.94	1.4	1.17	>FANhyb_icon00045558_a.1_138-278	CUAAACUGUGGUUUAGAGAGAAUAGAUGUAUAGACUAAAGAUGUACACCCUUCAUUCAAUCACCCCUUUGUUUCUCUUCACCAAAAUUGAGGGGUGCAUCUUUAGUCUAUACAUCUCUUCUCUAUAAACAGUUUAGUAUAA	(((((((((....(((((((...((((((((((((((((((((..(((((((((.................................))))))))))))))))))))))))))))).)))))))...)))))))))..... (-61.00)
Fa_novel12	Novel	control-0_1.hit-m0018-3p	GAGGGCCGAGATGAATAGATC	21	3766	FANhyb_icon20125461_s.1	+	343	363	0	1	0.88	NA	control-0_1.hit-m0018-5p	TCTAGCGTCTTCGATCAGCGA	21	765	262	282	NA	782.45	418.2	600.325	40.44	54.88	47.66	4290.11	3053.29	3671.7	967.88	1765.56	1366.72	616.26	2466.96	1541.61	1891.22	1631.84	1761.53	1538	1675.22	1606.61	>FANhyb_icon20125461_s.1_247-378	UCAGAACAGUGAAGAUCUAGCGUCUUCGAUCAGCGAUUCGUUCGGAUUCCAAUUCAAACUGAUCGAGCAGUCGUUUGAAUUAGGAUUUGUCGAAUUGAGGGCCGAGAUGAAUAGAUCUCCAUCGUUUCGACA	((.((((.(((.(((((((.(((((.((.((..(((((((..(((((((.(((((((((.(((......)))))))))))).))))))).)))))))..)).)))))))..))))))).))).)))).)).. (-47.80)
Fa_novel13	Novel	ABA-5_1.hit-m0023-3p	GGGTGGTTGGATTATTTGAAG	21	45	FANhyb_icon00035620_a.1	+	184	204	0	0.97	0.76	NA	ABA-5_1.hit-m0023-5p	TCAAATAATTCAACCACCTTA	21	5	136	156	NA	48.84	33.64	41.24	34.83	36.96	35.895	15.95	4.61	10.28	0	30.07	15.035	2.76	36.79	19.775	3.18	31.05	17.115	0.94	7.67	4.305	>FANhyb_icon00035620_a.1_121-219	AUUAUAUAGUUGCCUUCAAAUAAUUCAACCACCUUAAAAAAGCUUGAUUGAGGAGGCUAGUUAGGGUGGUUGGAUUAUUUGAAGCCAAAUAUGUAAAUC	.(((((((.(((.((((((((((((((((((((((((...(((((........)))))..)))))))))))))))))))))))).))).)))))))... (-45.60)
Fa_novel14	Novel	control-8_2.hit-m0028-3p	GGTAGTTCGACCGTGGAATT	20	879	FANhyb_rscf00000001.1	-	3065	3084	0	0.99	0.85	NA	control-8_2.hit-m0028-5p	TCCTGGTTGGGGAACTACTCC	21	0	3268	3288	NA	2436.35	1523.67	1980.01	1413.3	1452.69	1432.99	1200.68	866.84	1033.76	1984.33	1178.77	1581.55	1095.68	951.08	1023.38	2623.34	1771.54	2197.44	3357.36	1097.51	2227.43	>FANhyb_rscf00000001.1_3050-3303	AUAUGGUAAGGUAGCUCCUGGUUGGGGAACUACUCCUUUGAUGGGUCUCGCAAUGGCUCUAUUUGCAGUAUUUCUAUCUAUUAUUUUGGAGAUUUAUAAUUCGUCCAUUUUACUGGAUGGAAUUUCAAUGAAUUAGAUUUACAAGAACCAUUAACUAGCUUUUUCAAUACAAAGUGAAACAUUGCAUUUAGUUUUCUGGUUUUUAUCCCAUUCUAUUUUGGUAGUUCGACCGUGGAAUUUAUUUUUUUCUGUAU	((((((.(((((((.((((((((...((((((((.....((((((....((....))((((.((.((....(((((((((.((...((((((........)).))))...)).)))))))))......)))).)))).....((((((((..(((((((..(((((........)))))....))...)))))...))))))))..)))))).......))))))))))))).)))..)))))))...)))))) (-56.10)
Fa_novel15	Novel	NDGA-5_1.hit-m0060-3p	TAAGTTAGGATTCTAGTTACC	21	11	FANhyb_rscf00000507.1	+	13845	13865	0	1	1	NA	NDGA-5_1.hit-m0060-5p	TAACTTGTAATCCTAACTTAAT	22	3	13776	13797	NA	2.17	2.24	2.205	1.12	6.72	3.92	6.84	1.84	4.34	7.55	4.15	5.85	2.76	0	1.38	11.65	3.88	7.765	4.72	2.79	3.755	>FANhyb_rscf00000507.1_13761-13880	UGCUACUGCACCUGCUAACUUGUAAUCCUAACUUAAUACUCCAUUUGGAUCAACUCUCAGUUGAUUACGAUUAAUAUGGAGUAAUAAGUUAGGAUUCUAGUUACCCGGUGCUCAUAACAG	.......(((((.(.(((((.(.((((((((((((.(((((((((((((((((((...)))))))).))).....)))))))).))))))))))))).))))).).)))))......... (-47.10)
Fa_novel16	Novel	ABA-5_1.hit-m0018-5p	TAGTGTTTCAGCTTGACAAG	20	163	FANhyb_icon00022543_a.1	-	398	417	0	1	0.92	NA	ABA-5_1.hit-m0018-3p	TGTCAATCTGGATCACTATTC	21	137	341	361	NA	176.89	87.45	132.17	119.09	118.72	118.905	83.16	74.7	78.93	107.9	115.08	111.49	78.98	116.86	97.92	109.13	196.95	153.04	134.07	80.24	107.155	>FANhyb_icon00022543_a.1_326-432	AGAGAUCGCUGCCGAUAGUGUUUCAGCUUGACAAGUUUUGUUUUCCCUUUCACUCAGAUAUUGGGCCAACUUGUCAAUCUGGAUCACUAUUCUGCAGCCAUCCCUUU	((.(((.(((((.(((((((.(((((.((((((((((.......(((..((.....))....)))..)))))))))).))))).)))))))..))))).))).)).. (-38.60)
Fa_novel17	Novel	control-5_1.hit-m0098-3p	TCAGAAGAGATGTTATGTTTTC	22	22	FANhyb_rscf00003530.1	+	983	1004	0	1	0.96	NA	control-5_1.hit-m0098-5p	AAAACATGTCATCTTTCTGA	20	2	926	945	NA	7.6	12.33	9.965	16.85	17.92	17.385	12.53	10.14	11.335	23.74	9.33	16.535	15.61	18.39	17	18.01	9.7	13.855	16.99	9.07	13.03	>FANhyb_rscf00003530.1_911-1019	GAUGACUUUGUGUGGAAAACAUGUCAUCUUUCUGAUGGAGAGAUGUUCAGAUCUACACCAACAUCCUCAAUCUCAGAAGAGAUGUUAUGUUUUCUUCAUUUUGUUAUCU	((((((...(((.((((((((((.(((((((((((..(((.((((((............)))))))))....)))).))))))).)))))))))).)))...)))))). (-40.40)
Fa_novel18	Novel	NDGA-8_1.hit-m0009-5p	TCAGGGATTGTTTCATAGACC	21	5592	FANhyb_icon00007790_a.1	+	203	223	0	1	0.92	NA	NDGA-8_1.hit-m0009-3p	CTAAGAAACATTCCTTGATGA	21	78	263	283	NA	1852.49	1231.04	1541.77	2110.97	2038.48	2074.72	1551.55	1090.92	1321.23	3832.69	1771.78	2802.24	2764.45	1640.31	2202.38	5210.67	2926.05	4068.36	5279.62	1569.16	3424.39	>FANhyb_icon00007790_a.1_188-298	UGCCAUAGACUAUCAUCAGGGAUUGUUUCAUAGACCCAGAUUCAAUUUCUGAUGUUCAAGAAAAUGAAUUUUGGUCUAAGAAACAUUCCUUGAUGAUGGUCAAGUCUCAUU	.......(((((((((((((((.((((((.((((((.(((((((.(((((........))))).))))))).)))))).)))))).))))))))))))))).......... (-53.80)
Fa_novel19	Novel	NDGA-5_2.hit-m0011-3p	TCCCTATTCCACCTATTCCCCA	22	1094	FANhyb_icon00018326_a.1	+	356	377	0	1	0.79	NA	NDGA-5_2.hit-m0011-5p	GGGTATAGGTGGCTAGGATAG	21	62	298	318	NA	576.26	435.01	505.635	887.53	978.92	933.225	674.39	592.95	633.67	1096.29	947.58	1021.93	658.51	603.76	631.135	933.43	1061.37	997.4	598.58	753.53	676.055	>FANhyb_icon00018326_a.1_283-392	CCCAAGGAAGUUUUGGGGUAUAGGUGGCUAGGAUAGAGAUCAAAGACUUGUUCUUUCCCUGAACAGUUUCUCUUCCCUAUUCCACCUAUUCCCCAUGAGAUCCUUUGGUU	((.(((((..((.(((((.((((((((.((((..(((((.....((((.((((.......)))))))))))))..))))..)))))))).))))).))..))))).)).. (-48.50)
Fa_novel20	Novel	NDGA-5_1.hit-m0042-5p	TGAAACTTCGGAAGGCATCCA	21	42	FANhyb_rscf00000224.1	-	66403	66423	0	1	1	NA	NDGA-5_1.hit-m0042-3p	GATACCTTTCGAAGTTTCAAT	21	2	66307	66327	NA	15.19	14.58	14.885	3.37	4.48	3.925	18.23	7.38	12.805	1.08	3.11	2.095	9.18	19.48	14.33	44.5	42.69	43.595	4.72	2.09	3.405	>FANhyb_rscf00000224.1_66292-66438	GGAUGUUGAAAAACUUGAAACUUCGGAAGGCAUCCAUGCUAAAUCUUCGGUGGAUGCAAUACUAUCAGAACUAGUGAAAGUCUGAAGAUUGCUAAACUUUAGCCAGGCAUGGAUACCUUUCGAAGUUUCAAUUUUUUCGCUGAACUU	......(((((((.((((((((((((((((.(((((((((....((..(((....(((((.((.(((((.((......))))))))))))))...)))..))...))))))))).)))))))))))))))).)))))))........ (-57.60)
Fa_novel21	Novel	NDGA-8_1.hit-m0085-5p	TGAAAGTGGCCAAAATTCATCC	22	49	FANhyb_rscf00003187.1	-	2732	2753	0	1	0.91	NA	NDGA-8_1.hit-m0085-3p	ATGGATTTTGGCCATTTCAGG	21	1	2690	2710	NA	2.17	5.61	3.89	13.48	2.24	7.86	6.84	2.77	4.805	22.66	9.33	15.995	16.53	2.16	9.345	30.73	6.79	18.76	46.26	4.88	25.57	>FANhyb_rscf00003187.1_2675-2768	AUGGAAUUGCUUCCCUGAAAGUGGCCAAAAUUCAUCCUCAUGCAAUUGAAUCAUGAAGAUGGAUUUUGGCCAUUUCAGGGAAGCCUAUCUUUCC	..(((...((((((((((((.(((((((((((((((.(((((.........))))).)))))))))))))))))))))))))))...))).... (-49.90)
Fa_novel22	Novel	NDGA-8_1.hit-m0024-3p	TGAATTGGGATTTGGCGAATT	21	2371	FANhyb_icon00039012_a.1	+	263	283	0	1	0.87	NA	NDGA-8_1.hit-m0024-5p	CGTCACATTCCAGTTCAAACT	21	3	203	223	NA	1770.02	1197.41	1483.71	2299.71	2634.34	2467.03	1003.61	761.71	882.66	2175.31	2183.37	2179.34	1186.6	1112.29	1149.44	2193.18	2261.48	2227.33	2238.55	1302.64	1770.6	>FANhyb_icon00039012_a.1_188-298	CUUCGAUAAGCAAUUCGUCACAUUCCAGUUCAAACUGAGCAGCACUCGGAUAUGGUCGACGUACUGAAGAGAGUCUGAAUUGGGAUUUGGCGAAUUGAGGGUCACGAUUAA	....(((...((((((((((.(((((((((((.(((...(((.((((((......)))).)).))).....))).))))))))))).))))))))))...)))........ (-39.60)
Fa_novel23	Novel	NDGA-8_2.hit-m0007-3p	TGGGATTGGGCGAATTTTGGT	21	6057	FANhyb_icon00017038_a.1	-	320	340	0	1	0.99	NA	NDGA-8_2.hit-m0007-5p	CAAAATTGGCCACCTCCCAAT	21	136	381	401	NA	2666.42	2621.29	2643.86	3877.04	3970.55	3923.8	3354.85	2855.02	3104.93	169.41	2641.6	1405.51	158.89	2129.37	1144.13	403.67	5204.03	2803.85	375.77	4226.06	2300.91	>FANhyb_icon00017038_a.1_305-416	UGACGUCCUCCGCAUCAAAAUUGGCCACCUCCCAAUUAAAACUUAGAGUUUGAGAUGCUCAAAUCCUAGUUUGAACUGGGAUUGGGCGAAUUUUGGUCGAGAUUGAUCUACU	....(((.((((.(((((((((.(((...(((((....(((((.((.(((((((...))))))).)))))))....)))))...))).))))))))))).))..)))..... (-37.00)
Fa_novel24	Novel	NDGA-5_2.hit-m0016-3p	TGTCAATCTGGATCACTATTC	21	424	FANhyb_icon00022543_a.1	-	341	361	0	1	0.92	NA	NDGA-5_2.hit-m0016-5p	TAGTGTTTCAGCTTGACAAG	20	203	398	417	NA	148.68	118.84	133.76	193.23	161.29	177.26	194.8	154.92	174.86	72.29	171.06	121.675	48.68	140.66	94.67	105.95	411.36	258.655	104.8	235.13	169.965	>FANhyb_icon00022543_a.1_326-432	AGAGAUCGCUGCCGAUAGUGUUUCAGCUUGACAAGUUUUGUUUUCCCUUUCACUCAGAUAUUGGGCCAACUUGUCAAUCUGGAUCACUAUUCUGCAGCCAUCCCUUU	((.(((.(((((.(((((((.(((((.((((((((((.......(((..((.....))....)))..)))))))))).))))).)))))))..))))).))).)).. (-38.60)
Fa_novel25	Novel	control-8_2.hit-m0014-3p	TTCATCCTCTGCAAAGTCTCC	21	195	FANhyb_icon00020180_a.1	-	120	140	0	1	0.87	NA	control-8_2.hit-m0014-5p	AGGCTTTGTAGAGGATGGAAT	21	59	201	221	NA	84.65	53.82	69.235	80.89	89.6	85.245	143.54	124.49	134.015	28.05	115.08	71.565	22.96	210.99	116.975	26.49	178.51	102.5	17.94	59.31	38.625	>FANhyb_icon00020180_a.1_105-236	GAAAAUCAAGUGAGGAGGCUUUGUAGAGGAUGGAAUAAUAGAGAUCCAUCUGGCCACUAAUGUUCUUUAGUGACUUGAGUCGUAGCUUUUGAUUAUUUCAUCCUCUGCAAAGUCUCCUCACUAUAUCUUUUC	........(((((((((((((((((((((((((((((((((((.....((.((.((((((......)))))).)).)).......))))..))))))))))))))))))))))))))))))).......... (-61.00)
Fa_novel26	Novel	ABA-8_1.hit-m0030-5p	TTCGTTCGGATTCCAATTCAAA	22	3111	FANhyb_icon15288523_s.1	-	107	128	0	1	0.95	NA	ABA-8_1.hit-m0030-3p	TGAATTGGGATTTTTCGAATT	21	22	69	89	NA	1258.87	1059.5	1159.18	3495.06	3385.89	3440.47	4383.52	3558.64	3971.08	1654.14	2785.71	2219.93	2573.42	5892.57	4232.99	2345.75	4978.95	3662.35	2376.4	3236.01	2806.2	>FANhyb_icon15288523_s.1_54-143	GUCUUCGAUCAGCGAUUCGUUCGGAUUCCAAUUCAAACUGAUCGAGCAGUCGUUUGAAUUGGGAUUUUUCGAAUUGAGGGCCGAGAUGAA	((((.((.((..(((((((...((((((((((((((((.(((......)))))))))))))))))))..)))))))..)).))))))... (-34.30)
Fa_novel27	Novel	control-5_1.hit-m0068-5p	TTCTTCCTCAGGAACCTCCACC	22	1055	FANhyb_rscf00000666.1	-	13378	13399	0	1	0.93	NA	control-5_1.hit-m0068-3p	GAGGTCCTGAGGAAGAAAACA	21	2	13315	13335	NA	635.95	449.59	542.77	865.06	946.44	905.75	537.69	375.32	456.505	1138.37	943.43	1040.9	602.49	612.41	607.45	1102.95	835.32	969.135	963.97	551.89	757.93	>FANhyb_rscf00000666.1_13300-13414	UGAUCCCAUUGUGCCUUCUUCCUCAGGAACCUCCACCUUAUAUAUUCCAAUGGGUAGUCGCACUGCAGUGUUUAAGGUGGAGGUCCUGAGGAAGAAAACACAAGGUUCAGUUCAA	(((..((.(((((..(((((((((((((.(((((((((((.(((((.((.((.(....).)).)).))))).))))))))))))))))))))))))..))))))).)))...... (-59.80)
Fa_novel28	Novel	NDGA-8_1.hit-m0021-5p	TTTTTGATGGCTGGAATCCAGT	22	126	FANhyb_icon00023750_a.1	-	324	345	0	0.99	0.9	NA	NDGA-8_1.hit-m0021-3p	TGGTTCCATCCATCAAAGAAA	21	2	271	291	NA	72.71	45.97	59.34	65.16	58.24	61.7	35.31	35.04	35.175	125.17	60.13	92.65	101.03	73.58	87.305	92.18	71.79	81.985	118.96	39.07	79.015	>FANhyb_icon00023750_a.1_256-360	UUUCUUUGCUUGCUAUUUUUGAUGGCUGGAAUCCAGUAAGAAUUCGAUCCUUUUGGUCAUCCACUUCACUGGUUCCAUCCAUCAAAGAAAAAAAACAAAGAAUUA	.(((((((.((....((((((((((.(((((.((((((((.....((.((....)))).....))).)))))))))).))))))))))....)).)))))))... (-35.50)

## Sheet: Table S6 Legend
Table S6: All known and novel miRNAs found in the libraries. In total, 47 known miRNAs and 28 novel miRNAs were identified during strawberry fruit ripening.
