# Supplementary material for: Integrated analysis of high-throughput sequencing data shows abscisic acid-responsive genes and miRNAs in strawberry receptacle fruit ripening
Source: Hortic Res. 2019 Feb 1;6:26. doi: 10.1038/s41438-018-0100-8 (PMC6355886; doi:10.1038/s41438-018-0100-8)
Supplement: Supplementary file 7 — Table S7 [file 41438_2018_100_MOESM7_ESM.xlsx]

## Sheet: Sheet1
Table S7 Sheet 1: Statistics of degradome sequencing data.
Sample	ABA5	ABA8	control0	control5	control8	NDGA5	NDGA8	Summary
Raw Reads	37399580	22946598	40989117	18345011	23198267	19215104	13787038	175880715
reads < 15nt after removing 3 adaptor	96747	50758	125356	47710	62472	54427	34169	471639
Mappable Reads	37302833	22895840	40863761	18297301	23135795	19160677	13752869	175409076
Unique Raw Reads	10048090	6517507	11808133	6064638	7015125	6672162	4651640	29339923
Unique reads < 15nt after removing 3 adaptor	30569	19062	36310	17911	21587	19799	13348	92246
Unique Mappable Reads	10017521	6498445	11771823	6046727	6993538	6652363	4638292	29247677
Transcript Mapped Reads	31792863	18921722	34460561	15796486	19595104	16199787	12206701	148973224
Unique Transcript Mapped Reads	5636652	3647090	6612614	3492574	3948288	3804662	2681940	15664487
Number of Coverd Transcript	54612	49398	54812	49289	49276	49152	43748	350287

## Sheet: Sheet2
Table S7 Sheet 2: Target genes detected to be degraded by degradome sequencing data.
miRNA name	TOP_CHECK	Mature	M.seq	target
mir156j	Known	ABA-5_1.hit-m0022-5p	TTGACAGAAGAGAGTGAGCAC	comp119269_c0_seq6
mir164c	Known	ABA-8_2.hit-m0020-5p	TGGAGAAGCAGGGCACGTGCA	comp109189_c0_seq5
mir166d	Known	NDGA-5_2.hit-m0035-3p	TCGGACCAGGCTTCATTCCCC	comp114529_c0_seq5
mir169g	Known	control-5_2.hit-m0015-5p	AAGCCAAGGATGAATTGCCGG	comp117375_c0_seq5
mir171d	Known	control-0_1.hit-m0023-3p	TTGAGCCGCGCCAATATCACT	comp109317_c1_seq11
mir172b	Known	NDGA-8_1.hit-m0066-3p	AGAATCTTGATGATGCTGCAT	comp109158_c0_seq2
mir2109	Known	NDGA-5_2.hit-m0080-5p	TGCGAGTGTCTTCACCTCTGAA	comp109214_c0_seq4
mir2111d	Known	NDGA-8_1.hit-m0004-5p	TAATCTGCATCCTGAGGTTT	comp120476_c0_seq1
mir2118	Known	control-5_2.hit-m0077-3p	TCTTTCCTATTCCTCCCATCCC	comp100446_c0_seq4
mir390	Known	control-0_2.hit-m0051-5p	AAGCTCAGGAGGGATAGCGCC	comp102041_c0_seq2
mir396a	Known	NDGA-8_2.hit-m0029-3p	GTTCAATAAAGCTGTGGGAAG	comp97383_c0_seq1
mir396c	Known	control-8_2.hit-m0031-5p	TTCCACAGCTTTCTTGAACTT	comp109644_c1_seq1
mir396e	Known	NDGA-8_2.hit-m0035-5p	TTCCACAGCTTTCTTGAACTG	comp115104_c0_seq2
mir399f	Known	ABA-5_1.hit-m0007-3p	TGCCAAAGGAGAGTTGCCCTG	comp119622_c0_seq1
mir477a	Known	NDGA-5_2.hit-m0046-5p	ACTCTCCCTCAAGGGCTTCTC	comp116974_c0_seq5
mir482a	Known	NDGA-5_2.hit-m0067-3p	TCTTTCCTAGTCCTGCCATTCC	comp112346_c0_seq2
Fa-novel6	Novel	ABA-5_1.hit-m0069-3p	AGTGGAGTTCTGGGAAAGAAG	comp96694_c1_seq6
Fa-novel20	Novel	NDGA-5_1.hit-m0042-5p	TGAAACTTCGGAAGGCATCCA	comp113984_c2_seq5

## Sheet: Table S7 Legend
Table S7: Statistics of degradome sequencing data and miRNA-targeted genes detected by degradome sequencing.
