# Supplementary material for: Integrated analysis of high-throughput sequencing data shows abscisic acid-responsive genes and miRNAs in strawberry receptacle fruit ripening
Source: Hortic Res. 2019 Feb 1;6:26. doi: 10.1038/s41438-018-0100-8 (PMC6355886; doi:10.1038/s41438-018-0100-8)
Supplement: Supplementary file 8 — Table S8 [file 41438_2018_100_MOESM8_ESM.xls]

## Sheet: mRNAs validation
Sheet 1: Primers used in qRT-PCR experiment to validate the transcriptome data.
Gene name	Forward primer (5′→3′)	Reverse primer (5′→3′)	Gene description
comp100137_c0_seq1	GCTTTCCGTCGTAACCCAAT	CCCTTATTTGCTTCAGCCAA	syntaxin 5
comp105745_c3_seq4	CGATTCTTAGTCTTCCTCTATGGT	CCAAGTTTTCTGAATGTGAGGAAC	malate dehydrogenase
comp111797_c1_seq2	ATCATGGAGCAAGCAACCAA	TGGCCCTAAATCCCCTTCT	fatty acyl-ACP thioesterase B
comp55256_c0_seq1	TGAATACTATGATTCGCATTTCG	AATCGGCGGGGAAATTTT	DNA-directed RNA polymerase subunit alpha
comp95426_c0_seq1	TTGGCTTGAAACCAGCTTTG	CCCAACCCGTCATCTACTCTA	cytochrome c oxidase subunit I
comp108182_c0_seq1	CAAAGACAAAAGTTCAAAACGAAG	TCATAGATCTCAAAACACTCTCCA	uncharacterized
comp112534_c0_seq14	TTTTTTGGTCTTCGGCCA	AAAAACCCTCAACCACCTTG	Auxin-repressed 12.5 kDa
comp106131_c0_seq6	TTTTTGGGGCAACCAAATC	CGTTGAGTTCGGATAGGGTTTT	Nucleoside diphosphate kinase III
comp121456_c0_seq1	TTCCAGAGCAGGTAAAAGTTT	CAACAACTAGCTGTAGAGAGTGCA	Phospholipase A1-IIgamma
comp116992_c0_seq3	GAAAAGCAGAAAGCAAAGCAAAG	TAATGGAGTAACAATGGTCTGTAGT	Vegetative cell wall protein gp1
comp112373_c1_seq5	GTGCAATGGATGCTGGAAAT	TCAGCTGCAGGAGATTCTGAA	Chaperone protein ClpB3
comp105847_c2_seq3	CAAACCCCAAATCTCTCTCTCT	GGTGGCGATGGCGATGGT	Leucine-rich repeat extensin-like protein 4
comp104388_c0_seq6	CCAAAGGGTAGCTGAAAAAACC	ATGATACACAAATACAATCGGAGA	Non-specific lipid-transfer protein-like protein
comp86304_c0_seq1	TGGCAGGGATTGTTTTTTC	CCATGACACCATTCTACAAATAG	Cellulose synthase-like protein E1
Actin	TCACCATAGGAAAGAAAGGCATAG	TTGGGTGGTAGCACAAGGGT	Actin
												CK5	CK8	ABA5	ABA8	NDGA5	NDGA8

## Sheet: miRNAs validation
Shee 2: Stem-loop and qRT-PCR primers used in this study to validate miRNA sequencing data.
Gene name	RT primer (5′→3′)	Forward primer (5′→3′)	Reverse primer (5′→3′)
miR159	GTCGTATCCAGTGCAGGGTCCGAGGTATTCGCACTGGATACGACTAGAGC	CCAGCGTGTTTGGATTGAAGG	GTGCAGGGTCCGAGGT
miR166d	GTCGTATCCAGTGCAGGGTCCGAGGTATTCGCACTGGATACGACGGGGAA	CCAGCGTGTCGGACCAGGCTT
miR5290	GTCGTATCCAGTGCAGGGTCCGAGGTATTCGCACTGGATACGACCATTGT	CCAGCGTGTTGGAGAGAGAGT
Fa_novel10	GTCGTATCCAGTGCAGGGTCCGAGGTATTCGCACTGGATACGACGATGCT	CCAGCGTGCTAGTCATTGGTC
Fa_novel12	GTCGTATCCAGTGCAGGGTCCGAGGTATTCGCACTGGATACGACGATCTA	CCAGCGTGGAGGGCCGAGATG
Fa_novel23	GTCGTATCCAGTGCAGGGTCCGAGGTATTCGCACTGGATACGACACCAAA	CCAGCGTGTGGGATTGGGCGA
5.8S rRNA	/	CGCGGTTGGCATAAATACCG	GCGCTTACGGCTAAGGAAGT

## Sheet: Table S8 Legend
Table S8: qRT-PCR validation of the transcriptome and miRNA sequencing data.
